# Supplementary material for: Microarray Analysis Reveals Increased Transcriptional Repression and Reduced Metabolic Activity but Not Major Changes in the Core Apoptotic Machinery during Maturation of Sympathetic Neurons
Source: Front Cell Neurosci. 2016 Mar 16;10:66. doi: 10.3389/fncel.2016.00066 (PMC4792887; doi:10.3389/fncel.2016.00066)
Supplement: Supplementary file 1 [file DataSheet1.XLSX]

## Sheet: Sheet1
DAVID functional clustering analysis of down-regulated genes during sympathetic neuronal maturation, under positive selection with p < 0.05.
Annotation Cluster 1	Enrichment Score: 19.197808390827742
Category	Term	Count	%	PValue	Genes	List Total	Pop Hits	Pop Total	Fold Enrichment	Bonferroni	Benjamini	FDR
GOTERM_CC_ALL	GO:0005737~cytoplasm	591	46.53543307086614	6.279212737572034E-37	ENSMUSG00000019775, ENSMUSG00000001018, ENSMUSG00000043572, ENSMUSG00000026393, ENSMUSG00000030641, ENSMUSG00000020261, ENSMUSG00000002797, ENSMUSG00000020263, ENSMUSG00000050192, ENSMUSG00000009394, ENSMUSG00000029684, ENSMUSG00000042032, ENSMUSG00000042303, ENSMUSG00000027519, ENSMUSG00000037260, ENSMUSG00000040820, ENSMUSG00000029798, ENSMUSG00000075415, ENSMUSG00000030538, ENSMUSG00000025507,…	981	6468	15855	1.4767762818221535	2.731457540843835E-34	2.731457540843835E-34	8.865140949860865E-34
GOTERM_CC_ALL	GO:0005622~intracellular	790	62.20472440944882	5.7525536372715115E-34	ENSMUSG00000019775, ENSMUSG00000001018, ENSMUSG00000043572, ENSMUSG00000050192, ENSMUSG00000029684, ENSMUSG00000042032, ENSMUSG00000027519, ENSMUSG00000030538, ENSMUSG00000033628, ENSMUSG00000039163, ENSMUSG00000068706, ENSMUSG00000025607, ENSMUSG00000033624, ENSMUSG00000025609, ENSMUSG00000038302, ENSMUSG00000040043, ENSMUSG00000040040, ENSMUSG00000020806, ENSMUSG00000027305, ENSMUSG00000020111,…	981	10033	15855	1.2726046858821547	2.5023608322131074E-31	1.2511804161065537E-31	8.121591184656324E-31
GOTERM_CC_ALL	GO:0044424~intracellular part	759	59.76377952755906	4.866760159650039E-31	ENSMUSG00000019775, ENSMUSG00000001018, ENSMUSG00000043572, ENSMUSG00000026393, ENSMUSG00000030641, ENSMUSG00000020261, ENSMUSG00000002797, ENSMUSG00000020263, ENSMUSG00000050192, ENSMUSG00000009394, ENSMUSG00000029684, ENSMUSG00000078502, ENSMUSG00000042032, ENSMUSG00000042303, ENSMUSG00000027519, ENSMUSG00000037260, ENSMUSG00000040820, ENSMUSG00000029798, ENSMUSG00000075415, ENSMUSG00000030538,…	981	9598	15855	1.278080678122927	2.117040669447767E-28	7.056802231492557E-29	6.871007017536969E-28
GOTERM_CC_ALL	GO:0044444~cytoplasmic part	398	31.338582677165356	1.0298245532476538E-23	ENSMUSG00000001018, ENSMUSG00000043572, ENSMUSG00000002797, ENSMUSG00000020261, ENSMUSG00000020263, ENSMUSG00000050192, ENSMUSG00000009394, ENSMUSG00000042032, ENSMUSG00000027519, ENSMUSG00000040820, ENSMUSG00000037260, ENSMUSG00000030538, ENSMUSG00000075415, ENSMUSG00000033628, ENSMUSG00000039163, ENSMUSG00000068706, ENSMUSG00000025607, ENSMUSG00000033624, ENSMUSG00000022110, ENSMUSG00000038302,…	981	4184	15855	1.5374062249665248	4.479736806627294E-21	1.1199342016568235E-21	1.4539306438115745E-20
GOTERM_CC_ALL	GO:0043229~intracellular organelle	626	49.29133858267716	1.6971825607867002E-15	ENSMUSG00000019775, ENSMUSG00000001018, ENSMUSG00000043572, ENSMUSG00000030641, ENSMUSG00000020261, ENSMUSG00000020263, ENSMUSG00000050192, ENSMUSG00000009394, ENSMUSG00000029684, ENSMUSG00000078502, ENSMUSG00000042032, ENSMUSG00000027519, ENSMUSG00000037260, ENSMUSG00000040820, ENSMUSG00000075415, ENSMUSG00000030538, ENSMUSG00000025507, ENSMUSG00000024253, ENSMUSG00000039163, ENSMUSG00000068706,…	981	8186	15855	1.2359469550085884	7.244205235679146E-13	1.4488410471358293E-13	2.353672812205332E-12
GOTERM_CC_ALL	GO:0043226~organelle	626	49.29133858267716	1.90348871267585E-15	ENSMUSG00000019775, ENSMUSG00000001018, ENSMUSG00000043572, ENSMUSG00000030641, ENSMUSG00000020261, ENSMUSG00000020263, ENSMUSG00000050192, ENSMUSG00000009394, ENSMUSG00000029684, ENSMUSG00000078502, ENSMUSG00000042032, ENSMUSG00000027519, ENSMUSG00000037260, ENSMUSG00000040820, ENSMUSG00000075415, ENSMUSG00000030538, ENSMUSG00000025507, ENSMUSG00000024253, ENSMUSG00000039163, ENSMUSG00000068706,…	981	8190	15855	1.2353433179121254	8.210099267103033E-13	1.3677947663381929E-13	2.6645352591003757E-12
GOTERM_CC_ALL	GO:0043231~intracellular membrane-bounded organelle	552	43.46456692913386	7.852977358690352E-12	ENSMUSG00000019775, ENSMUSG00000043572, ENSMUSG00000030641, ENSMUSG00000020261, ENSMUSG00000020263, ENSMUSG00000050192, ENSMUSG00000009394, ENSMUSG00000029684, ENSMUSG00000078502, ENSMUSG00000042032, ENSMUSG00000027519, ENSMUSG00000040820, ENSMUSG00000037260, ENSMUSG00000075415, ENSMUSG00000030538, ENSMUSG00000025507, ENSMUSG00000024253, ENSMUSG00000039163, ENSMUSG00000068706, ENSMUSG00000025607,…	981	7255	15855	1.2296992267275335	3.416029126235287E-9	4.880041926114131E-10	1.108696467966297E-8
GOTERM_CC_ALL	GO:0043227~membrane-bounded organelle	552	43.46456692913386	9.364444427026255E-12	ENSMUSG00000019775, ENSMUSG00000043572, ENSMUSG00000030641, ENSMUSG00000020261, ENSMUSG00000020263, ENSMUSG00000050192, ENSMUSG00000009394, ENSMUSG00000029684, ENSMUSG00000078502, ENSMUSG00000042032, ENSMUSG00000027519, ENSMUSG00000040820, ENSMUSG00000037260, ENSMUSG00000075415, ENSMUSG00000030538, ENSMUSG00000025507, ENSMUSG00000024253, ENSMUSG00000039163, ENSMUSG00000068706, ENSMUSG00000025607,…	981	7261	15855	1.2286830863391072	4.0735131934255264E-9	5.09189135300403E-10	1.3220879946373998E-8
GOTERM_CC_ALL	GO:0005623~cell	953	75.03937007874015	1.5637808899834802E-9	ENSMUSG00000033278, ENSMUSG00000019775, ENSMUSG00000001018, ENSMUSG00000043572, ENSMUSG00000050192, ENSMUSG00000022261, ENSMUSG00000029684, ENSMUSG00000042032, ENSMUSG00000032773, ENSMUSG00000027519, ENSMUSG00000030538, ENSMUSG00000039163, ENSMUSG00000033628, ENSMUSG00000068706, ENSMUSG00000025607, ENSMUSG00000033624, ENSMUSG00000025609, ENSMUSG00000038302, ENSMUSG00000040043, ENSMUSG00000040040,…	981	14723	15855	1.046149682381329	6.802444530995544E-7	6.802446617104607E-8	2.2077827899202873E-6
GOTERM_CC_ALL	GO:0044464~cell part	953	75.03937007874015	1.5637808899834802E-9	ENSMUSG00000033278, ENSMUSG00000019775, ENSMUSG00000001018, ENSMUSG00000043572, ENSMUSG00000050192, ENSMUSG00000022261, ENSMUSG00000029684, ENSMUSG00000042032, ENSMUSG00000032773, ENSMUSG00000027519, ENSMUSG00000030538, ENSMUSG00000039163, ENSMUSG00000033628, ENSMUSG00000068706, ENSMUSG00000025607, ENSMUSG00000033624, ENSMUSG00000025609, ENSMUSG00000038302, ENSMUSG00000040043, ENSMUSG00000040040,…	981	14723	15855	1.046149682381329	6.802444530995544E-7	6.802446617104607E-8	2.2077827899202873E-6
Annotation Cluster 2	Enrichment Score: 5.547731692414864
Category	Term	Count	%	PValue	Genes	List Total	Pop Hits	Pop Total	Fold Enrichment	Bonferroni	Benjamini	FDR
GOTERM_BP_ALL	GO:0007264~small GTPase mediated signal transduction	40	3.149606299212598	9.223552832387319E-8	ENSMUSG00000023353, ENSMUSG00000028249, ENSMUSG00000036273, ENSMUSG00000021708, ENSMUSG00000038387, ENSMUSG00000024944, ENSMUSG00000022508, ENSMUSG00000022525, ENSMUSG00000034472, ENSMUSG00000027363, ENSMUSG00000043003, ENSMUSG00000028868, ENSMUSG00000021700, ENSMUSG00000073639, ENSMUSG00000066129, ENSMUSG00000034789, ENSMUSG00000034066, ENSMUSG00000020657, ENSMUSG00000042303, ENSMUSG00000027519,…	857	258	14219	2.5723408681808726	2.407979790777226E-4	1.2040623836995223E-4	1.6351674632097968E-4
GOTERM_MF_ALL	GO:0005525~GTP binding	45	3.543307086614173	5.775904635655312E-6	ENSMUSG00000024759, ENSMUSG00000023353, ENSMUSG00000036273, ENSMUSG00000016349, ENSMUSG00000037580, ENSMUSG00000038387, ENSMUSG00000024944, ENSMUSG00000034472, ENSMUSG00000043003, ENSMUSG00000045007, ENSMUSG00000021700, ENSMUSG00000073639, ENSMUSG00000025558, ENSMUSG00000029020, ENSMUSG00000028646, ENSMUSG00000034789, ENSMUSG00000011148, ENSMUSG00000026202, ENSMUSG00000020657, ENSMUSG00000027519,…	944	354	15404	2.0742961792588335	0.005632926287892359	0.0014112160586305933	0.009099498035580744
GOTERM_MF_ALL	GO:0019001~guanyl nucleotide binding	45	3.543307086614173	1.0997082629337783E-5	ENSMUSG00000024759, ENSMUSG00000023353, ENSMUSG00000036273, ENSMUSG00000016349, ENSMUSG00000037580, ENSMUSG00000038387, ENSMUSG00000024944, ENSMUSG00000034472, ENSMUSG00000043003, ENSMUSG00000045007, ENSMUSG00000021700, ENSMUSG00000073639, ENSMUSG00000025558, ENSMUSG00000029020, ENSMUSG00000028646, ENSMUSG00000034789, ENSMUSG00000011148, ENSMUSG00000026202, ENSMUSG00000020657, ENSMUSG00000027519,…	944	363	15404	2.0228673483681185	0.010697575516108726	0.002148729358714019	0.017324399156326553
GOTERM_MF_ALL	GO:0032561~guanyl ribonucleotide binding	45	3.543307086614173	1.0997082629337783E-5	ENSMUSG00000024759, ENSMUSG00000023353, ENSMUSG00000036273, ENSMUSG00000016349, ENSMUSG00000037580, ENSMUSG00000038387, ENSMUSG00000024944, ENSMUSG00000034472, ENSMUSG00000043003, ENSMUSG00000045007, ENSMUSG00000021700, ENSMUSG00000073639, ENSMUSG00000025558, ENSMUSG00000029020, ENSMUSG00000028646, ENSMUSG00000034789, ENSMUSG00000011148, ENSMUSG00000026202, ENSMUSG00000020657, ENSMUSG00000027519,…	944	363	15404	2.0228673483681185	0.010697575516108726	0.002148729358714019	0.017324399156326553
Annotation Cluster 3	Enrichment Score: 5.237728486368622
Category	Term	Count	%	PValue	Genes	List Total	Pop Hits	Pop Total	Fold Enrichment	Bonferroni	Benjamini	FDR
GOTERM_CC_ALL	GO:0005764~lysosome	29	2.283464566929134	4.533367291855391E-6	ENSMUSG00000022453, ENSMUSG00000001942, ENSMUSG00000031521, ENSMUSG00000020261, ENSMUSG00000005043, ENSMUSG00000021665, ENSMUSG00000002808, ENSMUSG00000037260, ENSMUSG00000016256, ENSMUSG00000025232, ENSMUSG00000075415, ENSMUSG00000021003, ENSMUSG00000007458, ENSMUSG00000028189, ENSMUSG00000019818, ENSMUSG00000021712, ENSMUSG00000018800, ENSMUSG00000042082, ENSMUSG00000005142, ENSMUSG00000025521,…	981	178	15855	2.633147785451672	0.0019700760894962865	1.6432143458056103E-4	0.006400124778027649
GOTERM_CC_ALL	GO:0000323~lytic vacuole	29	2.283464566929134	5.063909188625901E-6	ENSMUSG00000022453, ENSMUSG00000001942, ENSMUSG00000031521, ENSMUSG00000020261, ENSMUSG00000005043, ENSMUSG00000021665, ENSMUSG00000002808, ENSMUSG00000037260, ENSMUSG00000016256, ENSMUSG00000025232, ENSMUSG00000075415, ENSMUSG00000021003, ENSMUSG00000007458, ENSMUSG00000028189, ENSMUSG00000019818, ENSMUSG00000021712, ENSMUSG00000018800, ENSMUSG00000042082, ENSMUSG00000005142, ENSMUSG00000025521,…	981	179	15855	2.618437462627919	0.0022003816776529073	1.6943226584509308E-4	0.007149109217097216
GOTERM_CC_ALL	GO:0005773~vacuole	31	2.440944881889764	8.431555929150966E-6	ENSMUSG00000022453, ENSMUSG00000001942, ENSMUSG00000031521, ENSMUSG00000020261, ENSMUSG00000005043, ENSMUSG00000021665, ENSMUSG00000002808, ENSMUSG00000037260, ENSMUSG00000016256, ENSMUSG00000025232, ENSMUSG00000030161, ENSMUSG00000075415, ENSMUSG00000021003, ENSMUSG00000007458, ENSMUSG00000028189, ENSMUSG00000019818, ENSMUSG00000021712, ENSMUSG00000018800, ENSMUSG00000042082, ENSMUSG00000005142,…	981	204	15855	2.456002278587276	0.0036610243405610365	2.619472780744925E-4	0.011903211633434996
Annotation Cluster 4	Enrichment Score: 3.890680136180292
Category	Term	Count	%	PValue	Genes	List Total	Pop Hits	Pop Total	Fold Enrichment	Bonferroni	Benjamini	FDR
GOTERM_BP_ALL	GO:0008104~protein localization	80	6.299212598425196	7.758296543332292E-7	ENSMUSG00000074513, ENSMUSG00000028158, ENSMUSG00000005338, ENSMUSG00000017978, ENSMUSG00000022508, ENSMUSG00000029020, ENSMUSG00000050192, ENSMUSG00000005069, ENSMUSG00000009090, ENSMUSG00000027519, ENSMUSG00000009907, ENSMUSG00000021124, ENSMUSG00000021062, ENSMUSG00000006024, ENSMUSG00000022443, ENSMUSG00000007458, ENSMUSG00000025935, ENSMUSG00000028161, ENSMUSG00000034484, ENSMUSG00000042271,…	857	753	14219	1.7627196387534265	0.00202364168378133	6.75002754128351E-4	0.0013753964196228097
GOTERM_BP_ALL	GO:0033036~macromolecule localization	91	7.165354330708662	1.1198282430754278E-6	ENSMUSG00000074513, ENSMUSG00000000440, ENSMUSG00000028158, ENSMUSG00000005338, ENSMUSG00000017978, ENSMUSG00000022508, ENSMUSG00000029020, ENSMUSG00000050192, ENSMUSG00000021665, ENSMUSG00000034088, ENSMUSG00000028603, ENSMUSG00000005069, ENSMUSG00000009090, ENSMUSG00000027519, ENSMUSG00000009907, ENSMUSG00000021124, ENSMUSG00000021062, ENSMUSG00000006024, ENSMUSG00000022443, ENSMUSG00000007458,…	857	902	14219	1.6738752467613782	0.002919602825472656	7.30701202671713E-4	0.001985233892509708
GOTERM_BP_ALL	GO:0045184~establishment of protein localization	70	5.511811023622047	3.6632073775954717E-6	ENSMUSG00000074513, ENSMUSG00000028158, ENSMUSG00000017978, ENSMUSG00000029020, ENSMUSG00000050192, ENSMUSG00000005069, ENSMUSG00000009090, ENSMUSG00000027519, ENSMUSG00000009907, ENSMUSG00000021124, ENSMUSG00000021062, ENSMUSG00000006024, ENSMUSG00000022443, ENSMUSG00000007458, ENSMUSG00000025935, ENSMUSG00000028161, ENSMUSG00000034484, ENSMUSG00000042271, ENSMUSG00000024511, ENSMUSG00000020732,…	857	656	14219	1.7704449725360734	0.009519056182782482	0.0015928387472416983	0.006494003687029792
GOTERM_BP_ALL	GO:0015031~protein transport	69	5.433070866141732	5.499780134242886E-6	ENSMUSG00000074513, ENSMUSG00000028158, ENSMUSG00000017978, ENSMUSG00000029020, ENSMUSG00000050192, ENSMUSG00000005069, ENSMUSG00000009090, ENSMUSG00000027519, ENSMUSG00000009907, ENSMUSG00000021124, ENSMUSG00000021062, ENSMUSG00000006024, ENSMUSG00000022443, ENSMUSG00000007458, ENSMUSG00000025935, ENSMUSG00000028161, ENSMUSG00000034484, ENSMUSG00000042271, ENSMUSG00000024511, ENSMUSG00000020732,…	857	651	14219	1.758556533615818	0.014257352873413676	0.001793385636086886	0.009749664750380305
GOTERM_BP_ALL	GO:0006810~transport	172	13.543307086614172	0.0030638787258349745	ENSMUSG00000028158, ENSMUSG00000001986, ENSMUSG00000001018, ENSMUSG00000031974, ENSMUSG00000030739, ENSMUSG00000059149, ENSMUSG00000015653, ENSMUSG00000029020, ENSMUSG00000020261, ENSMUSG00000050192, ENSMUSG00000009394, ENSMUSG00000020570, ENSMUSG00000021314, ENSMUSG00000035200, ENSMUSG00000030089, ENSMUSG00000005069, ENSMUSG00000027519, ENSMUSG00000021124, ENSMUSG00000004610, ENSMUSG00000033595,…	857	2342	14219	1.2185119381553629	0.9996685612833465	0.20994210232231714	5.294716628874108
GOTERM_BP_ALL	GO:0051179~localization	192	15.118110236220472	0.003369832146110336	ENSMUSG00000061665, ENSMUSG00000050711, ENSMUSG00000001018, ENSMUSG00000022508, ENSMUSG00000020261, ENSMUSG00000050192, ENSMUSG00000009394, ENSMUSG00000027519, ENSMUSG00000021124, ENSMUSG00000004610, ENSMUSG00000075415, ENSMUSG00000007458, ENSMUSG00000068706, ENSMUSG00000025607, ENSMUSG00000022770, ENSMUSG00000038301, ENSMUSG00000031109, ENSMUSG00000036943, ENSMUSG00000003161, ENSMUSG00000023235,…	857	2659	14219	1.1980394626382822	0.9998512866720912	0.2119568522280747	5.808656248438737
GOTERM_BP_ALL	GO:0051234~establishment of localization	172	13.543307086614172	0.004010065836638636	ENSMUSG00000028158, ENSMUSG00000001986, ENSMUSG00000001018, ENSMUSG00000031974, ENSMUSG00000030739, ENSMUSG00000059149, ENSMUSG00000015653, ENSMUSG00000029020, ENSMUSG00000020261, ENSMUSG00000050192, ENSMUSG00000009394, ENSMUSG00000020570, ENSMUSG00000021314, ENSMUSG00000035200, ENSMUSG00000030089, ENSMUSG00000005069, ENSMUSG00000027519, ENSMUSG00000021124, ENSMUSG00000004610, ENSMUSG00000033595,…	857	2358	14219	1.210243833401128	0.9999722238120139	0.221038460522876	6.8756156915963595
GOTERM_BP_ALL	GO:0051641~cellular localization	49	3.858267716535433	0.10337200561118978	ENSMUSG00000074513, ENSMUSG00000001018, ENSMUSG00000030739, ENSMUSG00000017978, ENSMUSG00000015653, ENSMUSG00000034867, ENSMUSG00000029020, ENSMUSG00000009394, ENSMUSG00000005069, ENSMUSG00000009090, ENSMUSG00000009907, ENSMUSG00000021124, ENSMUSG00000033595, ENSMUSG00000006024, ENSMUSG00000022443, ENSMUSG00000007458, ENSMUSG00000028161, ENSMUSG00000034484, ENSMUSG00000025607, ENSMUSG00000041236,…	857	662	14219	1.2280790504358985	1.0	0.8258495739937446	85.54886777344431
Annotation Cluster 5	Enrichment Score: 3.791334245146716
Category	Term	Count	%	PValue	Genes	List Total	Pop Hits	Pop Total	Fold Enrichment	Bonferroni	Benjamini	FDR
GOTERM_CC_ALL	GO:0045202~synapse	41	3.2283464566929134	1.5647294543918133E-5	ENSMUSG00000035168, ENSMUSG00000003573, ENSMUSG00000001986, ENSMUSG00000036273, ENSMUSG00000001018, ENSMUSG00000017978, ENSMUSG00000021700, ENSMUSG00000041794, ENSMUSG00000035109, ENSMUSG00000041078, ENSMUSG00000024617, ENSMUSG00000042429, ENSMUSG00000019820, ENSMUSG00000020612, ENSMUSG00000009394, ENSMUSG00000020570, ENSMUSG00000033615, ENSMUSG00000020009, ENSMUSG00000032773, ENSMUSG00000021314,…	981	319	15855	2.0772578681468272	0.006783513767437022	4.5367215161429275E-4	0.02208895312253434
GOTERM_CC_ALL	GO:0030054~cell junction	53	4.173228346456693	3.208227780166793E-5	ENSMUSG00000003573, ENSMUSG00000001986, ENSMUSG00000005338, ENSMUSG00000001018, ENSMUSG00000017978, ENSMUSG00000028059, ENSMUSG00000035109, ENSMUSG00000037003, ENSMUSG00000043733, ENSMUSG00000019820, ENSMUSG00000009394, ENSMUSG00000032773, ENSMUSG00000021314, ENSMUSG00000035200, ENSMUSG00000042303, ENSMUSG00000040584, ENSMUSG00000033595, ENSMUSG00000073465, ENSMUSG00000023826, ENSMUSG00000055322,…	981	470	15855	1.822532370355911	0.013859081002007057	8.718706194540404E-4	0.04528498789759805
GOTERM_CC_ALL	GO:0044456~synapse part	29	2.283464566929134	1.1735754244324563E-4	ENSMUSG00000035168, ENSMUSG00000003573, ENSMUSG00000036273, ENSMUSG00000001986, ENSMUSG00000017978, ENSMUSG00000021700, ENSMUSG00000041078, ENSMUSG00000035109, ENSMUSG00000024617, ENSMUSG00000042429, ENSMUSG00000009394, ENSMUSG00000020570, ENSMUSG00000020009, ENSMUSG00000021314, ENSMUSG00000032773, ENSMUSG00000019906, ENSMUSG00000035200, ENSMUSG00000022415, ENSMUSG00000033595, ENSMUSG00000073465,…	981	212	15855	2.210850499105649	0.049772193463250125	0.0026834208975173857	0.16556067212500913
GOTERM_CC_ALL	GO:0014069~postsynaptic density	11	0.8661417322834646	9.750226255781622E-4	ENSMUSG00000035168, ENSMUSG00000042429, ENSMUSG00000003573, ENSMUSG00000073465, ENSMUSG00000023826, ENSMUSG00000030465, ENSMUSG00000001986, ENSMUSG00000028402, ENSMUSG00000052572, ENSMUSG00000020009, ENSMUSG00000025586, ENSMUSG00000022770	981	51	15855	3.485938717994843	0.34579972738476017	0.016188373194429007	1.367791067635904
GOTERM_CC_ALL	GO:0045211~postsynaptic membrane	18	1.4173228346456692	0.001923528481490878	ENSMUSG00000035168, ENSMUSG00000073465, ENSMUSG00000023826, ENSMUSG00000003573, ENSMUSG00000001986, ENSMUSG00000028402, ENSMUSG00000052572, ENSMUSG00000017978, ENSMUSG00000023011, ENSMUSG00000022770, ENSMUSG00000025586, ENSMUSG00000041078, ENSMUSG00000035109, ENSMUSG00000042429, ENSMUSG00000030465, ENSMUSG00000032773, ENSMUSG00000019906, ENSMUSG00000035200, ENSMUSG00000028020	981	126	15855	2.308868501529052	0.5672264489621566	0.02946922517029038	2.681684950533625
Annotation Cluster 6	Enrichment Score: 3.2147259322067323
Category	Term	Count	%	PValue	Genes	List Total	Pop Hits	Pop Total	Fold Enrichment	Bonferroni	Benjamini	FDR
GOTERM_BP_ALL	GO:0016265~death	52	4.094488188976378	3.732226887291216E-4	ENSMUSG00000019428, ENSMUSG00000004071, ENSMUSG00000025060, ENSMUSG00000040483, ENSMUSG00000030641, ENSMUSG00000002797, ENSMUSG00000026430, ENSMUSG00000033735, ENSMUSG00000024151, ENSMUSG00000020340, ENSMUSG00000030538, ENSMUSG00000036180, ENSMUSG00000025507, ENSMUSG00000024887, ENSMUSG00000030847, ENSMUSG00000028549, ENSMUSG00000052557, ENSMUSG00000043991, ENSMUSG00000078945, ENSMUSG00000039126,…	857	519	14219	1.6623566997839396	0.6226817696954232	0.07801119226495801	0.6595947382125655
GOTERM_BP_ALL	GO:0012501~programmed cell death	48	3.779527559055118	4.871911995051431E-4	ENSMUSG00000019428, ENSMUSG00000034457, ENSMUSG00000056870, ENSMUSG00000025876, ENSMUSG00000004071, ENSMUSG00000020650, ENSMUSG00000042675, ENSMUSG00000004535, ENSMUSG00000019851, ENSMUSG00000025060, ENSMUSG00000020099, ENSMUSG00000040483, ENSMUSG00000030641, ENSMUSG00000009112, ENSMUSG00000022108, ENSMUSG00000002797, ENSMUSG00000026031, ENSMUSG00000022314, ENSMUSG00000031667, ENSMUSG00000026430,…	857	473	14219	1.6837140228092984	0.7198320936167614	0.08687573305682372	0.8601911494238057
GOTERM_BP_ALL	GO:0008219~cell death	50	3.937007874015748	6.937373530031917E-4	ENSMUSG00000019428, ENSMUSG00000004071, ENSMUSG00000025060, ENSMUSG00000040483, ENSMUSG00000030641, ENSMUSG00000002797, ENSMUSG00000026430, ENSMUSG00000024151, ENSMUSG00000020340, ENSMUSG00000030538, ENSMUSG00000036180, ENSMUSG00000025507, ENSMUSG00000024887, ENSMUSG00000030847, ENSMUSG00000028549, ENSMUSG00000052557, ENSMUSG00000043991, ENSMUSG00000078945, ENSMUSG00000039126, ENSMUSG00000022051,…	857	507	14219	1.6362523273931586	0.8366690583135362	0.08266688852377002	1.2227601597163296
GOTERM_BP_ALL	GO:0006915~apoptosis	46	3.622047244094488	0.0010970684366272906	ENSMUSG00000019428, ENSMUSG00000056870, ENSMUSG00000025876, ENSMUSG00000004071, ENSMUSG00000020650, ENSMUSG00000042675, ENSMUSG00000004535, ENSMUSG00000019851, ENSMUSG00000025060, ENSMUSG00000020099, ENSMUSG00000040483, ENSMUSG00000030641, ENSMUSG00000009112, ENSMUSG00000022108, ENSMUSG00000002797, ENSMUSG00000026031, ENSMUSG00000022314, ENSMUSG00000031667, ENSMUSG00000026430, ENSMUSG00000038068,…	857	465	14219	1.6413194313747632	0.9430748529967379	0.11715839913648574	1.92715930684082
Annotation Cluster 7	Enrichment Score: 2.8581578747088487
Category	Term	Count	%	PValue	Genes	List Total	Pop Hits	Pop Total	Fold Enrichment	Bonferroni	Benjamini	FDR
GOTERM_MF_ALL	GO:0005083~small GTPase regulator activity	32	2.5196850393700787	1.564199641943296E-5	ENSMUSG00000023353, ENSMUSG00000074582, ENSMUSG00000031133, ENSMUSG00000066406, ENSMUSG00000021708, ENSMUSG00000021662, ENSMUSG00000041115, ENSMUSG00000041794, ENSMUSG00000028059, ENSMUSG00000066129, ENSMUSG00000051864, ENSMUSG00000032875, ENSMUSG00000036644, ENSMUSG00000025558, ENSMUSG00000020263, ENSMUSG00000032714, ENSMUSG00000034066, ENSMUSG00000037999, ENSMUSG00000029684, ENSMUSG00000042303,…	944	223	15404	2.341567226571407	0.015181572281718791	0.0025464177213492256	0.02464098097296752
GOTERM_MF_ALL	GO:0030695~GTPase regulator activity	44	3.4645669291338583	2.1230542430496643E-5	ENSMUSG00000074582, ENSMUSG00000023353, ENSMUSG00000031133, ENSMUSG00000066406, ENSMUSG00000036273, ENSMUSG00000019775, ENSMUSG00000021708, ENSMUSG00000044447, ENSMUSG00000021662, ENSMUSG00000041115, ENSMUSG00000002459, ENSMUSG00000041794, ENSMUSG00000066129, ENSMUSG00000028059, ENSMUSG00000051864, ENSMUSG00000032875, ENSMUSG00000036644, ENSMUSG00000034867, ENSMUSG00000025558, ENSMUSG00000020263,…	944	361	15404	1.9888727170289684	0.020549609745238562	0.0025920960660401615	0.033443290132550985
GOTERM_MF_ALL	GO:0060589~nucleoside-triphosphatase regulator activity	44	3.4645669291338583	3.157339082474608E-5	ENSMUSG00000074582, ENSMUSG00000023353, ENSMUSG00000031133, ENSMUSG00000066406, ENSMUSG00000036273, ENSMUSG00000019775, ENSMUSG00000021708, ENSMUSG00000044447, ENSMUSG00000021662, ENSMUSG00000041115, ENSMUSG00000002459, ENSMUSG00000041794, ENSMUSG00000066129, ENSMUSG00000028059, ENSMUSG00000051864, ENSMUSG00000032875, ENSMUSG00000036644, ENSMUSG00000034867, ENSMUSG00000025558, ENSMUSG00000020263,…	944	367	15404	1.9563570867778137	0.030407368974251114	0.0034251500460398265	0.04973200800194588
GOTERM_BP_ALL	GO:0046578~regulation of Ras protein signal transduction	24	1.889763779527559	5.49833262321468E-4	ENSMUSG00000023353, ENSMUSG00000074582, ENSMUSG00000031133, ENSMUSG00000066406, ENSMUSG00000021708, ENSMUSG00000021662, ENSMUSG00000041115, ENSMUSG00000022508, ENSMUSG00000038855, ENSMUSG00000028059, ENSMUSG00000055013, ENSMUSG00000051864, ENSMUSG00000032875, ENSMUSG00000036644, ENSMUSG00000030465, ENSMUSG00000023923, ENSMUSG00000014599, ENSMUSG00000032714, ENSMUSG00000037999, ENSMUSG00000034066,…	857	181	14219	2.199990974554691	0.7621248843042316	0.07667897946818769	0.9702848460426905
GOTERM_BP_ALL	GO:0051056~regulation of small GTPase mediated signal transduction	28	2.204724409448819	5.884421735025194E-4	ENSMUSG00000023353, ENSMUSG00000074582, ENSMUSG00000031133, ENSMUSG00000066406, ENSMUSG00000021708, ENSMUSG00000021662, ENSMUSG00000041115, ENSMUSG00000022508, ENSMUSG00000028059, ENSMUSG00000066129, ENSMUSG00000051864, ENSMUSG00000032875, ENSMUSG00000036644, ENSMUSG00000014599, ENSMUSG00000032714, ENSMUSG00000034066, ENSMUSG00000037999, ENSMUSG00000042303, ENSMUSG00000038807, ENSMUSG00000040146,…	857	228	14219	2.0375647403222175	0.7849478539148227	0.0777031500987494	1.0380827010604943
GOTERM_MF_ALL	GO:0030234~enzyme regulator activity	66	5.196850393700787	0.0010387097491949614	ENSMUSG00000023353, ENSMUSG00000066406, ENSMUSG00000036273, ENSMUSG00000019775, ENSMUSG00000021662, ENSMUSG00000041115, ENSMUSG00000002459, ENSMUSG00000028059, ENSMUSG00000032875, ENSMUSG00000025558, ENSMUSG00000034867, ENSMUSG00000020263, ENSMUSG00000060376, ENSMUSG00000037999, ENSMUSG00000029684, ENSMUSG00000024777, ENSMUSG00000042032, ENSMUSG00000023067, ENSMUSG00000042303, ENSMUSG00000036104,…	944	721	15404	1.493723406756153	0.6380995450196715	0.05490128247640835	1.6239970035060391
GOTERM_MF_ALL	GO:0005085~guanyl-nucleotide exchange factor activity	20	1.574803149606299	0.0016046285188214954	ENSMUSG00000074582, ENSMUSG00000031133, ENSMUSG00000066406, ENSMUSG00000038608, ENSMUSG00000021708, ENSMUSG00000044447, ENSMUSG00000021662, ENSMUSG00000041115, ENSMUSG00000040146, ENSMUSG00000028059, ENSMUSG00000066129, ENSMUSG00000052085, ENSMUSG00000032875, ENSMUSG00000026482, ENSMUSG00000025558, ENSMUSG00000034867, ENSMUSG00000030465, ENSMUSG00000034066, ENSMUSG00000031093, ENSMUSG00000021895	944	147	15404	2.220108382335985	0.7920769320099885	0.07552507995950886	2.4983692799651736
GOTERM_BP_ALL	GO:0010646~regulation of cell communication	67	5.275590551181102	0.0022692581270720826	ENSMUSG00000019428, ENSMUSG00000023353, ENSMUSG00000033208, ENSMUSG00000066406, ENSMUSG00000001986, ENSMUSG00000038619, ENSMUSG00000019775, ENSMUSG00000021662, ENSMUSG00000041115, ENSMUSG00000002459, ENSMUSG00000022508, ENSMUSG00000028059, ENSMUSG00000032875, ENSMUSG00000043733, ENSMUSG00000037996, ENSMUSG00000037999, ENSMUSG00000023064, ENSMUSG00000042303, ENSMUSG00000073465, ENSMUSG00000023826,…	857	771	14219	1.441812070278034	0.9973462084079081	0.18498083506716023	3.947526826058201
GOTERM_MF_ALL	GO:0005088~Ras guanyl-nucleotide exchange factor activity	13	1.0236220472440944	0.004483692196283633	ENSMUSG00000031133, ENSMUSG00000038608, ENSMUSG00000066406, ENSMUSG00000021708, ENSMUSG00000040146, ENSMUSG00000021662, ENSMUSG00000028059, ENSMUSG00000066129, ENSMUSG00000032875, ENSMUSG00000025558, ENSMUSG00000034066, ENSMUSG00000031093, ENSMUSG00000021895	944	83	15404	2.5557994690626917	0.9876600222241334	0.15021719336841244	6.835087125641282
GOTERM_MF_ALL	GO:0005089~Rho guanyl-nucleotide exchange factor activity	11	0.8661417322834646	0.010871137572420624	ENSMUSG00000032875, ENSMUSG00000025558, ENSMUSG00000031133, ENSMUSG00000066406, ENSMUSG00000038608, ENSMUSG00000021708, ENSMUSG00000034066, ENSMUSG00000021662, ENSMUSG00000031093, ENSMUSG00000021895, ENSMUSG00000028059	944	71	15404	2.528109333969921	0.9999772327086843	0.22011512664260013	15.819894337388096
GOTERM_BP_ALL	GO:0009966~regulation of signal transduction	53	4.173228346456693	0.028511509392378183	ENSMUSG00000023353, ENSMUSG00000019428, ENSMUSG00000066406, ENSMUSG00000001986, ENSMUSG00000019775, ENSMUSG00000021662, ENSMUSG00000041115, ENSMUSG00000002459, ENSMUSG00000022508, ENSMUSG00000028059, ENSMUSG00000032875, ENSMUSG00000043733, ENSMUSG00000037999, ENSMUSG00000042303, ENSMUSG00000025217, ENSMUSG00000037224, ENSMUSG00000040146, ENSMUSG00000038855, ENSMUSG00000030772, ENSMUSG00000024513,…	857	661	14219	1.3303399784986858	1.0	0.5719863321699884	40.11852632802479
GOTERM_MF_ALL	GO:0008047~enzyme activator activity	23	1.811023622047244	0.05337832018733636	ENSMUSG00000023353, ENSMUSG00000036273, ENSMUSG00000019775, ENSMUSG00000002459, ENSMUSG00000002985, ENSMUSG00000039831, ENSMUSG00000055013, ENSMUSG00000051864, ENSMUSG00000016128, ENSMUSG00000036644, ENSMUSG00000034867, ENSMUSG00000023923, ENSMUSG00000022799, ENSMUSG00000032714, ENSMUSG00000037999, ENSMUSG00000033389, ENSMUSG00000022074, ENSMUSG00000026721, ENSMUSG00000042303, ENSMUSG00000036104,…	944	249	15404	1.5072663535497923	1.0	0.535323269266981	57.863150647284776
GOTERM_BP_ALL	GO:0035023~regulation of Rho protein signal transduction	10	0.7874015748031495	0.07334826114933521	ENSMUSG00000032875, ENSMUSG00000031133, ENSMUSG00000066406, ENSMUSG00000021708, ENSMUSG00000032714, ENSMUSG00000034066, ENSMUSG00000021662, ENSMUSG00000022508, ENSMUSG00000021895, ENSMUSG00000028059	857	86	14219	1.9292556511356544	1.0	0.7683425259180583	74.08863376814116
Annotation Cluster 8	Enrichment Score: 2.6426045444663147
Category	Term	Count	%	PValue	Genes	List Total	Pop Hits	Pop Total	Fold Enrichment	Bonferroni	Benjamini	FDR
GOTERM_CC_ALL	GO:0005856~cytoskeleton	102	8.031496062992126	7.03330065245645E-5	ENSMUSG00000003573, ENSMUSG00000061665, ENSMUSG00000001986, ENSMUSG00000030739, ENSMUSG00000049176, ENSMUSG00000028059, ENSMUSG00000029020, ENSMUSG00000066306, ENSMUSG00000019820, ENSMUSG00000026430, ENSMUSG00000029684, ENSMUSG00000021314, ENSMUSG00000028447, ENSMUSG00000021597, ENSMUSG00000023826, ENSMUSG00000027394, ENSMUSG00000075415, ENSMUSG00000022443, ENSMUSG00000028063, ENSMUSG00000024253,…	981	1122	15855	1.4692799555184877	0.030132615462346135	0.0017981422136158498	0.09925200560887415
GOTERM_CC_ALL	GO:0015630~microtubule cytoskeleton	49	3.858267716535433	1.5611322145819698E-4	ENSMUSG00000032489, ENSMUSG00000045007, ENSMUSG00000028059, ENSMUSG00000029020, ENSMUSG00000066306, ENSMUSG00000023064, ENSMUSG00000026430, ENSMUSG00000028447, ENSMUSG00000021866, ENSMUSG00000021597, ENSMUSG00000022604, ENSMUSG00000027394, ENSMUSG00000032479, ENSMUSG00000030161, ENSMUSG00000026504, ENSMUSG00000022443, ENSMUSG00000031176, ENSMUSG00000024253, ENSMUSG00000035770, ENSMUSG00000025410,…	981	450	15855	1.7598708800543663	0.06565969293227725	0.0033899686699913056	0.22017879165171506
GOTERM_CC_ALL	GO:0044430~cytoskeletal part	70	5.511811023622047	0.0013053324051131678	ENSMUSG00000032489, ENSMUSG00000003573, ENSMUSG00000001986, ENSMUSG00000030739, ENSMUSG00000045007, ENSMUSG00000028059, ENSMUSG00000034868, ENSMUSG00000043733, ENSMUSG00000066306, ENSMUSG00000019820, ENSMUSG00000023064, ENSMUSG00000026430, ENSMUSG00000028447, ENSMUSG00000021866, ENSMUSG00000022604, ENSMUSG00000021597, ENSMUSG00000073465, ENSMUSG00000023826, ENSMUSG00000027394, ENSMUSG00000032479,…	981	774	15855	1.4616867774537925	0.43345032550869855	0.020824211350954136	1.8272034482674004
GOTERM_CC_ALL	GO:0005874~microtubule	26	2.047244094488189	0.007379850132287076	ENSMUSG00000032489, ENSMUSG00000022629, ENSMUSG00000072825, ENSMUSG00000038844, ENSMUSG00000045007, ENSMUSG00000028059, ENSMUSG00000041840, ENSMUSG00000022385, ENSMUSG00000066306, ENSMUSG00000019996, ENSMUSG00000026430, ENSMUSG00000026202, ENSMUSG00000000266, ENSMUSG00000041308, ENSMUSG00000064128, ENSMUSG00000027394, ENSMUSG00000032479, ENSMUSG00000030161, ENSMUSG00000024253, ENSMUSG00000031176,…	981	240	15855	1.7508919469928643	0.960130311747383	0.08795058975723136	9.929440232033782
GOTERM_CC_ALL	GO:0043232~intracellular non-membrane-bounded organelle	138	10.866141732283465	0.036308022966542834	ENSMUSG00000061665, ENSMUSG00000003573, ENSMUSG00000001986, ENSMUSG00000030739, ENSMUSG00000049176, ENSMUSG00000031583, ENSMUSG00000028059, ENSMUSG00000029020, ENSMUSG00000066306, ENSMUSG00000019820, ENSMUSG00000014776, ENSMUSG00000018102, ENSMUSG00000029684, ENSMUSG00000026430, ENSMUSG00000021314, ENSMUSG00000028447, ENSMUSG00000021597, ENSMUSG00000020380, ENSMUSG00000027394, ENSMUSG00000023826,…	981	1919	15855	1.1622548058765316	0.9999998969291456	0.27053801477736517	40.67519435552743
GOTERM_CC_ALL	GO:0043228~non-membrane-bounded organelle	138	10.866141732283465	0.036308022966542834	ENSMUSG00000061665, ENSMUSG00000003573, ENSMUSG00000001986, ENSMUSG00000030739, ENSMUSG00000049176, ENSMUSG00000031583, ENSMUSG00000028059, ENSMUSG00000029020, ENSMUSG00000066306, ENSMUSG00000019820, ENSMUSG00000014776, ENSMUSG00000018102, ENSMUSG00000029684, ENSMUSG00000026430, ENSMUSG00000021314, ENSMUSG00000028447, ENSMUSG00000021597, ENSMUSG00000020380, ENSMUSG00000027394, ENSMUSG00000023826,…	981	1919	15855	1.1622548058765316	0.9999998969291456	0.27053801477736517	40.67519435552743
Annotation Cluster 9	Enrichment Score: 2.422104246997106
Category	Term	Count	%	PValue	Genes	List Total	Pop Hits	Pop Total	Fold Enrichment	Bonferroni	Benjamini	FDR
GOTERM_BP_ALL	GO:0005996~monosaccharide metabolic process	25	1.968503937007874	4.964177987239679E-4	ENSMUSG00000062646, ENSMUSG00000021913, ENSMUSG00000027207, ENSMUSG00000038967, ENSMUSG00000022474, ENSMUSG00000029136, ENSMUSG00000037722, ENSMUSG00000025175, ENSMUSG00000024900, ENSMUSG00000069236, ENSMUSG00000029119, ENSMUSG00000019528, ENSMUSG00000030729, ENSMUSG00000039450, ENSMUSG00000026628, ENSMUSG00000042505, ENSMUSG00000020321, ENSMUSG00000031295, ENSMUSG00000029209, ENSMUSG00000005142,…	857	191	14219	2.1716752093935376	0.7265041126013378	0.08280139256480457	0.8764141868565667
GOTERM_BP_ALL	GO:0006066~alcohol metabolic process	39	3.0708661417322833	5.309046425799542E-4	ENSMUSG00000062646, ENSMUSG00000024588, ENSMUSG00000021913, ENSMUSG00000027207, ENSMUSG00000038967, ENSMUSG00000022474, ENSMUSG00000037722, ENSMUSG00000029136, ENSMUSG00000002985, ENSMUSG00000025175, ENSMUSG00000024900, ENSMUSG00000025630, ENSMUSG00000069236, ENSMUSG00000020553, ENSMUSG00000033526, ENSMUSG00000026826, ENSMUSG00000060002, ENSMUSG00000033735, ENSMUSG00000034088, ENSMUSG00000029119,…	857	360	14219	1.7974231816413846	0.7500664308811903	0.07832476760331553	0.9370298836504976
GOTERM_BP_ALL	GO:0019318~hexose metabolic process	21	1.6535433070866141	0.002899394594146294	ENSMUSG00000030729, ENSMUSG00000026628, ENSMUSG00000039450, ENSMUSG00000062646, ENSMUSG00000042505, ENSMUSG00000021913, ENSMUSG00000020321, ENSMUSG00000038967, ENSMUSG00000027207, ENSMUSG00000022474, ENSMUSG00000031295, ENSMUSG00000024900, ENSMUSG00000005142, ENSMUSG00000034055, ENSMUSG00000069236, ENSMUSG00000025503, ENSMUSG00000029119, ENSMUSG00000019528, ENSMUSG00000030695, ENSMUSG00000035232,…	857	169	14219	2.06167793251538	0.9994901098340018	0.2109425132364393	5.017324175795535
GOTERM_BP_ALL	GO:0005975~carbohydrate metabolic process	41	3.2283464566929134	0.010020382960605081	ENSMUSG00000062646, ENSMUSG00000022453, ENSMUSG00000021913, ENSMUSG00000027207, ENSMUSG00000038967, ENSMUSG00000022474, ENSMUSG00000037722, ENSMUSG00000029136, ENSMUSG00000032252, ENSMUSG00000025425, ENSMUSG00000025175, ENSMUSG00000024900, ENSMUSG00000021665, ENSMUSG00000069236, ENSMUSG00000021476, ENSMUSG00000033526, ENSMUSG00000042032, ENSMUSG00000029119, ENSMUSG00000019528, ENSMUSG00000030729,…	857	454	14219	1.4983602259701139	0.9999999999961968	0.37472071567829124	16.350877058578504
GOTERM_BP_ALL	GO:0006006~glucose metabolic process	17	1.3385826771653544	0.010055251188684253	ENSMUSG00000030729, ENSMUSG00000026628, ENSMUSG00000039450, ENSMUSG00000062646, ENSMUSG00000042505, ENSMUSG00000020321, ENSMUSG00000021913, ENSMUSG00000038967, ENSMUSG00000031295, ENSMUSG00000024900, ENSMUSG00000034055, ENSMUSG00000069236, ENSMUSG00000025503, ENSMUSG00000019528, ENSMUSG00000030695, ENSMUSG00000035232, ENSMUSG00000036879	857	140	14219	2.014694115685948	0.999999999996531	0.3705648435586625	16.403092795766227
GOTERM_BP_ALL	GO:0044262~cellular carbohydrate metabolic process	29	2.283464566929134	0.038100097032172625	ENSMUSG00000062646, ENSMUSG00000021913, ENSMUSG00000027207, ENSMUSG00000038967, ENSMUSG00000022474, ENSMUSG00000037722, ENSMUSG00000029136, ENSMUSG00000025425, ENSMUSG00000025175, ENSMUSG00000024900, ENSMUSG00000069236, ENSMUSG00000033526, ENSMUSG00000042032, ENSMUSG00000029119, ENSMUSG00000019528, ENSMUSG00000030729, ENSMUSG00000039450, ENSMUSG00000026628, ENSMUSG00000042505, ENSMUSG00000020321,…	857	327	14219	1.4714261755144715	1.0	0.6373220176881463	49.7746040982538
Annotation Cluster 10	Enrichment Score: 2.319581768569843
Category	Term	Count	%	PValue	Genes	List Total	Pop Hits	Pop Total	Fold Enrichment	Bonferroni	Benjamini	FDR
GOTERM_CC_ALL	GO:0030425~dendrite	18	1.4173228346456692	4.0589753581614835E-4	ENSMUSG00000034570, ENSMUSG00000041556, ENSMUSG00000073465, ENSMUSG00000023826, ENSMUSG00000001986, ENSMUSG00000028402, ENSMUSG00000028833, ENSMUSG00000022791, ENSMUSG00000028059, ENSMUSG00000066129, ENSMUSG00000021536, ENSMUSG00000042429, ENSMUSG00000066306, ENSMUSG00000028657, ENSMUSG00000033615, ENSMUSG00000020009, ENSMUSG00000021838, ENSMUSG00000021730, ENSMUSG00000036745	981	110	15855	2.644703919933278	0.16188610220744282	0.008374322717826455	0.5715325695296536
GOTERM_CC_ALL	GO:0043005~neuron projection	26	2.047244094488189	0.009486375718364547	ENSMUSG00000034570, ENSMUSG00000001986, ENSMUSG00000030739, ENSMUSG00000048978, ENSMUSG00000028059, ENSMUSG00000066129, ENSMUSG00000021536, ENSMUSG00000021096, ENSMUSG00000042429, ENSMUSG00000066306, ENSMUSG00000019820, ENSMUSG00000023064, ENSMUSG00000033615, ENSMUSG00000020009, ENSMUSG00000036745, ENSMUSG00000041556, ENSMUSG00000023826, ENSMUSG00000073465, ENSMUSG00000060771, ENSMUSG00000028402,…	981	245	15855	1.7151594582787242	0.9841766917963458	0.10085830844796773	12.590848467441928
GOTERM_CC_ALL	GO:0043025~cell soma	14	1.1023622047244095	0.02855866868759726	ENSMUSG00000023845, ENSMUSG00000033208, ENSMUSG00000001986, ENSMUSG00000048978, ENSMUSG00000022791, ENSMUSG00000028059, ENSMUSG00000066129, ENSMUSG00000042429, ENSMUSG00000066306, ENSMUSG00000028657, ENSMUSG00000041809, ENSMUSG00000033615, ENSMUSG00000023064, ENSMUSG00000036745	981	117	15855	1.9339240440157872	0.9999966409917004	0.22680324626105652	33.57305757539552
Annotation Cluster 11	Enrichment Score: 2.183099935081708
Category	Term	Count	%	PValue	Genes	List Total	Pop Hits	Pop Total	Fold Enrichment	Bonferroni	Benjamini	FDR
GOTERM_MF_ALL	GO:0051020~GTPase binding	12	0.9448818897637795	0.0012204398364338929	ENSMUSG00000035901, ENSMUSG00000025558, ENSMUSG00000038608, ENSMUSG00000020263, ENSMUSG00000068798, ENSMUSG00000037679, ENSMUSG00000040146, ENSMUSG00000031093, ENSMUSG00000042303, ENSMUSG00000041794, ENSMUSG00000028059, ENSMUSG00000052085	944	62	15404	3.1582832148715143	0.6970898662271372	0.06092403231982313	1.905576160632294
GOTERM_MF_ALL	GO:0019899~enzyme binding	27	2.1259842519685037	0.0017489232839625894	ENSMUSG00000047407, ENSMUSG00000054455, ENSMUSG00000041794, ENSMUSG00000028059, ENSMUSG00000025558, ENSMUSG00000037003, ENSMUSG00000022105, ENSMUSG00000020263, ENSMUSG00000054509, ENSMUSG00000042303, ENSMUSG00000038608, ENSMUSG00000039474, ENSMUSG00000037679, ENSMUSG00000054226, ENSMUSG00000040146, ENSMUSG00000030557, ENSMUSG00000022770, ENSMUSG00000052085, ENSMUSG00000035901, ENSMUSG00000035011,…	944	229	15404	1.9239323514173636	0.8194855480495526	0.07828679723648957	2.7201443992867502
GOTERM_MF_ALL	GO:0017016~Ras GTPase binding	11	0.8661417322834646	0.0021942041640008424	ENSMUSG00000035901, ENSMUSG00000025558, ENSMUSG00000038608, ENSMUSG00000020263, ENSMUSG00000068798, ENSMUSG00000037679, ENSMUSG00000040146, ENSMUSG00000031093, ENSMUSG00000042303, ENSMUSG00000041794, ENSMUSG00000028059	944	57	15404	3.1490484686292	0.8833164171781005	0.09303327775493886	3.4015481223397703
GOTERM_MF_ALL	GO:0031267~small GTPase binding	11	0.8661417322834646	0.0028587930968420735	ENSMUSG00000035901, ENSMUSG00000025558, ENSMUSG00000038608, ENSMUSG00000020263, ENSMUSG00000068798, ENSMUSG00000037679, ENSMUSG00000040146, ENSMUSG00000031093, ENSMUSG00000042303, ENSMUSG00000041794, ENSMUSG00000028059	944	59	15404	3.0423010629129563	0.9391840829732434	0.10595229974560394	4.4102444359870425
GOTERM_MF_ALL	GO:0017048~Rho GTPase binding	5	0.39370078740157477	0.055761411668093334	ENSMUSG00000025558, ENSMUSG00000038608, ENSMUSG00000037679, ENSMUSG00000031093, ENSMUSG00000028059	944	24	15404	3.399540960451977	1.0	0.5463093708891122	59.50371988682173
GOTERM_MF_ALL	GO:0017137~Rab GTPase binding	4	0.31496062992125984	0.10673816571902137	ENSMUSG00000035901, ENSMUSG00000020263, ENSMUSG00000042303, ENSMUSG00000041794	944	19	15404	3.4353256021409457	1.0	0.7271225839614586	83.10823356415516
Annotation Cluster 12	Enrichment Score: 2.13908020008453
Category	Term	Count	%	PValue	Genes	List Total	Pop Hits	Pop Total	Fold Enrichment	Bonferroni	Benjamini	FDR
GOTERM_BP_ALL	GO:0030029~actin filament-based process	21	1.6535433070866141	0.0046178910732352875	ENSMUSG00000016382, ENSMUSG00000028328, ENSMUSG00000022443, ENSMUSG00000030739, ENSMUSG00000037679, ENSMUSG00000022508, ENSMUSG00000028868, ENSMUSG00000022770, ENSMUSG00000041794, ENSMUSG00000028059, ENSMUSG00000032875, ENSMUSG00000026421, ENSMUSG00000028465, ENSMUSG00000026879, ENSMUSG00000044042, ENSMUSG00000021998, ENSMUSG00000020580, ENSMUSG00000029684, ENSMUSG00000025856, ENSMUSG00000020593,…	857	176	14219	1.9796793783812454	0.9999943578156856	0.24501098252078368	7.878004383523873
GOTERM_BP_ALL	GO:0007010~cytoskeleton organization	32	2.5196850393700787	0.007893999806783342	ENSMUSG00000016382, ENSMUSG00000028328, ENSMUSG00000030852, ENSMUSG00000021662, ENSMUSG00000022508, ENSMUSG00000028868, ENSMUSG00000028059, ENSMUSG00000036390, ENSMUSG00000041840, ENSMUSG00000032875, ENSMUSG00000028465, ENSMUSG00000019996, ENSMUSG00000044042, ENSMUSG00000014846, ENSMUSG00000029684, ENSMUSG00000025856, ENSMUSG00000020593, ENSMUSG00000064128, ENSMUSG00000027394, ENSMUSG00000004085,…	857	326	14219	1.628623175437215	0.9999999989692887	0.3389067231165811	13.107772505497683
GOTERM_BP_ALL	GO:0030036~actin cytoskeleton organization	19	1.4960629921259843	0.010495873885639653	ENSMUSG00000016382, ENSMUSG00000028328, ENSMUSG00000022443, ENSMUSG00000037679, ENSMUSG00000022508, ENSMUSG00000028868, ENSMUSG00000022770, ENSMUSG00000028059, ENSMUSG00000032875, ENSMUSG00000026421, ENSMUSG00000028465, ENSMUSG00000026879, ENSMUSG00000044042, ENSMUSG00000021998, ENSMUSG00000020580, ENSMUSG00000029684, ENSMUSG00000025856, ENSMUSG00000020593, ENSMUSG00000024143	857	165	14219	1.9105477175488845	0.9999999999989151	0.37308335093961253	17.06028802768578
Annotation Cluster 13	Enrichment Score: 2.075641036916446
Category	Term	Count	%	PValue	Genes	List Total	Pop Hits	Pop Total	Fold Enrichment	Bonferroni	Benjamini	FDR
GOTERM_BP_ALL	GO:0018130~heterocycle biosynthetic process	10	0.7874015748031495	0.0030833185262870233	ENSMUSG00000032067, ENSMUSG00000024588, ENSMUSG00000030979, ENSMUSG00000025630, ENSMUSG00000028684, ENSMUSG00000031543, ENSMUSG00000064120, ENSMUSG00000033735, ENSMUSG00000037580, ENSMUSG00000020098	857	51	14219	3.253254627405221	0.9996850137087183	0.2057610340003686	5.327450109000842
GOTERM_BP_ALL	GO:0006729~tetrahydrobiopterin biosynthetic process	4	0.31496062992125984	0.0037897414076261287	ENSMUSG00000032067, ENSMUSG00000033735, ENSMUSG00000037580, ENSMUSG00000020098	857	6	14219	11.06106573317775	0.9999505135713788	0.22446356132182144	6.509735257764637
GOTERM_BP_ALL	GO:0042559~pteridine and derivative biosynthetic process	5	0.39370078740157477	0.008028915849615067	ENSMUSG00000032067, ENSMUSG00000064120, ENSMUSG00000033735, ENSMUSG00000037580, ENSMUSG00000020098	857	14	14219	5.9255709284880815	0.9999999992773597	0.33814450381141037	13.317018365020171
GOTERM_BP_ALL	GO:0046146~tetrahydrobiopterin metabolic process	4	0.31496062992125984	0.009687695344988161	ENSMUSG00000032067, ENSMUSG00000033735, ENSMUSG00000037580, ENSMUSG00000020098	857	8	14219	8.295799299883313	0.9999999999908558	0.37543615246758955	15.851121937079926
GOTERM_BP_ALL	GO:0019438~aromatic compound biosynthetic process	5	0.39370078740157477	0.013261782392434083	ENSMUSG00000032067, ENSMUSG00000064120, ENSMUSG00000033735, ENSMUSG00000037580, ENSMUSG00000020098	857	16	14219	5.184874562427071	0.9999999999999992	0.41030750543304995	21.075639613512
GOTERM_BP_ALL	GO:0042558~pteridine and derivative metabolic process	5	0.39370078740157477	0.029177396199908577	ENSMUSG00000032067, ENSMUSG00000064120, ENSMUSG00000033735, ENSMUSG00000037580, ENSMUSG00000020098	857	20	14219	4.147899649941657	1.0	0.576441291129164	40.842014717420106
Annotation Cluster 14	Enrichment Score: 1.800082847673922
Category	Term	Count	%	PValue	Genes	List Total	Pop Hits	Pop Total	Fold Enrichment	Bonferroni	Benjamini	FDR
GOTERM_BP_ALL	GO:0045184~establishment of protein localization	70	5.511811023622047	3.6632073775954717E-6	ENSMUSG00000074513, ENSMUSG00000028158, ENSMUSG00000017978, ENSMUSG00000029020, ENSMUSG00000050192, ENSMUSG00000005069, ENSMUSG00000009090, ENSMUSG00000027519, ENSMUSG00000009907, ENSMUSG00000021124, ENSMUSG00000021062, ENSMUSG00000006024, ENSMUSG00000022443, ENSMUSG00000007458, ENSMUSG00000025935, ENSMUSG00000028161, ENSMUSG00000034484, ENSMUSG00000042271, ENSMUSG00000024511, ENSMUSG00000020732,…	857	656	14219	1.7704449725360734	0.009519056182782482	0.0015928387472416983	0.006494003687029792
GOTERM_BP_ALL	GO:0015031~protein transport	69	5.433070866141732	5.499780134242886E-6	ENSMUSG00000074513, ENSMUSG00000028158, ENSMUSG00000017978, ENSMUSG00000029020, ENSMUSG00000050192, ENSMUSG00000005069, ENSMUSG00000009090, ENSMUSG00000027519, ENSMUSG00000009907, ENSMUSG00000021124, ENSMUSG00000021062, ENSMUSG00000006024, ENSMUSG00000022443, ENSMUSG00000007458, ENSMUSG00000025935, ENSMUSG00000028161, ENSMUSG00000034484, ENSMUSG00000042271, ENSMUSG00000024511, ENSMUSG00000020732,…	857	651	14219	1.758556533615818	0.014257352873413676	0.001793385636086886	0.009749664750380305
GOTERM_BP_ALL	GO:0051641~cellular localization	49	3.858267716535433	0.10337200561118978	ENSMUSG00000074513, ENSMUSG00000001018, ENSMUSG00000030739, ENSMUSG00000017978, ENSMUSG00000015653, ENSMUSG00000034867, ENSMUSG00000029020, ENSMUSG00000009394, ENSMUSG00000005069, ENSMUSG00000009090, ENSMUSG00000009907, ENSMUSG00000021124, ENSMUSG00000033595, ENSMUSG00000006024, ENSMUSG00000022443, ENSMUSG00000007458, ENSMUSG00000028161, ENSMUSG00000034484, ENSMUSG00000025607, ENSMUSG00000041236,…	857	662	14219	1.2280790504358985	1.0	0.8258495739937446	85.54886777344431
GOTERM_BP_ALL	GO:0006886~intracellular protein transport	23	1.811023622047244	0.109256344283818	ENSMUSG00000038393, ENSMUSG00000074513, ENSMUSG00000002957, ENSMUSG00000020650, ENSMUSG00000032382, ENSMUSG00000020003, ENSMUSG00000006024, ENSMUSG00000007458, ENSMUSG00000000538, ENSMUSG00000026511, ENSMUSG00000034484, ENSMUSG00000028161, ENSMUSG00000063801, ENSMUSG00000025607, ENSMUSG00000041794, ENSMUSG00000031367, ENSMUSG00000029020, ENSMUSG00000041236, ENSMUSG00000020546, ENSMUSG00000005069,…	857	276	14219	1.382633216647219	1.0	0.8361684292814484	87.14100217900945
GOTERM_BP_ALL	GO:0046907~intracellular transport	33	2.5984251968503935	0.12868078256967577	ENSMUSG00000074513, ENSMUSG00000002957, ENSMUSG00000020650, ENSMUSG00000020003, ENSMUSG00000030739, ENSMUSG00000000538, ENSMUSG00000026511, ENSMUSG00000063801, ENSMUSG00000028868, ENSMUSG00000041794, ENSMUSG00000015653, ENSMUSG00000029020, ENSMUSG00000034867, ENSMUSG00000031667, ENSMUSG00000028419, ENSMUSG00000009090, ENSMUSG00000005069, ENSMUSG00000022415, ENSMUSG00000009907, ENSMUSG00000021124,…	857	431	14219	1.2703544171515053	1.0	0.873434429074981	91.3013503533987
GOTERM_BP_ALL	GO:0034613~cellular protein localization	24	1.889763779527559	0.13622827749755717	ENSMUSG00000038393, ENSMUSG00000074513, ENSMUSG00000002957, ENSMUSG00000020650, ENSMUSG00000032382, ENSMUSG00000020003, ENSMUSG00000006024, ENSMUSG00000007458, ENSMUSG00000000538, ENSMUSG00000026511, ENSMUSG00000025235, ENSMUSG00000034484, ENSMUSG00000028161, ENSMUSG00000063801, ENSMUSG00000025607, ENSMUSG00000041794, ENSMUSG00000031367, ENSMUSG00000029020, ENSMUSG00000041236, ENSMUSG00000020546,…	857	299	14219	1.3317671116869536	1.0	0.8748336081295601	92.54462926454029
GOTERM_BP_ALL	GO:0070727~cellular macromolecule localization	24	1.889763779527559	0.14278409093377614	ENSMUSG00000038393, ENSMUSG00000074513, ENSMUSG00000002957, ENSMUSG00000020650, ENSMUSG00000032382, ENSMUSG00000020003, ENSMUSG00000006024, ENSMUSG00000007458, ENSMUSG00000000538, ENSMUSG00000026511, ENSMUSG00000025235, ENSMUSG00000034484, ENSMUSG00000028161, ENSMUSG00000063801, ENSMUSG00000025607, ENSMUSG00000041794, ENSMUSG00000031367, ENSMUSG00000029020, ENSMUSG00000041236, ENSMUSG00000020546,…	857	301	14219	1.3229181607787346	1.0	0.8836496325266403	93.48655229678343
GOTERM_BP_ALL	GO:0051649~establishment of localization in cell	44	3.4645669291338583	0.1588543503769953	ENSMUSG00000074513, ENSMUSG00000002957, ENSMUSG00000020650, ENSMUSG00000020003, ENSMUSG00000001018, ENSMUSG00000030739, ENSMUSG00000017978, ENSMUSG00000000538, ENSMUSG00000026511, ENSMUSG00000029763, ENSMUSG00000063801, ENSMUSG00000028868, ENSMUSG00000041794, ENSMUSG00000015653, ENSMUSG00000026173, ENSMUSG00000034867, ENSMUSG00000029020, ENSMUSG00000031667, ENSMUSG00000009394, ENSMUSG00000033615,…	857	610	14219	1.1967710465405437	1.0	0.9025326099727614	95.34303885022786
GOTERM_BP_ALL	GO:0006605~protein targeting	8	0.6299212598425197	0.6962064426520048	ENSMUSG00000038393, ENSMUSG00000029020, ENSMUSG00000020003, ENSMUSG00000020546, ENSMUSG00000026511, ENSMUSG00000028161, ENSMUSG00000005069, ENSMUSG00000022415	857	133	14219	0.9979908932190452	1.0	0.9984673501205669	99.9999999328485
Annotation Cluster 15	Enrichment Score: 1.7837384894453299
Category	Term	Count	%	PValue	Genes	List Total	Pop Hits	Pop Total	Fold Enrichment	Bonferroni	Benjamini	FDR
GOTERM_CC_ALL	GO:0030135~coated vesicle	17	1.3385826771653544	0.004048042203518706	ENSMUSG00000033595, ENSMUSG00000040276, ENSMUSG00000036273, ENSMUSG00000017978, ENSMUSG00000058420, ENSMUSG00000025607, ENSMUSG00000021700, ENSMUSG00000041895, ENSMUSG00000015653, ENSMUSG00000031367, ENSMUSG00000056429, ENSMUSG00000028657, ENSMUSG00000009394, ENSMUSG00000020570, ENSMUSG00000021314, ENSMUSG00000030327, ENSMUSG00000022415	981	124	15855	2.215768965177074	0.828722820439084	0.0536471171106232	5.565829713670012
GOTERM_CC_ALL	GO:0030136~clathrin-coated vesicle	15	1.1811023622047243	0.004741087325787249	ENSMUSG00000033595, ENSMUSG00000036273, ENSMUSG00000017978, ENSMUSG00000058420, ENSMUSG00000021700, ENSMUSG00000041895, ENSMUSG00000015653, ENSMUSG00000031367, ENSMUSG00000056429, ENSMUSG00000028657, ENSMUSG00000009394, ENSMUSG00000020570, ENSMUSG00000021314, ENSMUSG00000030327, ENSMUSG00000022415	981	104	15855	2.3310691601976004	0.8734702018047301	0.06072292701712867	6.489360893961694
GOTERM_CC_ALL	GO:0031982~vesicle	46	3.622047244094488	0.013420573960111724	ENSMUSG00000002957, ENSMUSG00000061665, ENSMUSG00000036273, ENSMUSG00000040276, ENSMUSG00000028249, ENSMUSG00000001018, ENSMUSG00000017978, ENSMUSG00000048978, ENSMUSG00000063801, ENSMUSG00000041895, ENSMUSG00000021700, ENSMUSG00000041794, ENSMUSG00000015653, ENSMUSG00000032231, ENSMUSG00000056429, ENSMUSG00000021665, ENSMUSG00000009394, ENSMUSG00000020570, ENSMUSG00000020009, ENSMUSG00000024907,…	981	519	15855	1.432477182066194	0.997198157524	0.1335519480380183	17.36672626776292
GOTERM_CC_ALL	GO:0008021~synaptic vesicle	10	0.7874015748031495	0.023533428637438784	ENSMUSG00000033595, ENSMUSG00000036273, ENSMUSG00000009394, ENSMUSG00000028657, ENSMUSG00000020570, ENSMUSG00000017978, ENSMUSG00000021314, ENSMUSG00000058420, ENSMUSG00000021700, ENSMUSG00000022415	981	68	15855	2.3767763986328476	0.9999683072189346	0.20563273122461623	28.553583986419273
GOTERM_CC_ALL	GO:0031410~cytoplasmic vesicle	43	3.385826771653543	0.03308604044176023	ENSMUSG00000002957, ENSMUSG00000061665, ENSMUSG00000036273, ENSMUSG00000028249, ENSMUSG00000040276, ENSMUSG00000001018, ENSMUSG00000017978, ENSMUSG00000048978, ENSMUSG00000063801, ENSMUSG00000041895, ENSMUSG00000021700, ENSMUSG00000041794, ENSMUSG00000015653, ENSMUSG00000032231, ENSMUSG00000056429, ENSMUSG00000021665, ENSMUSG00000009394, ENSMUSG00000020570, ENSMUSG00000024907, ENSMUSG00000021314,…	981	508	15855	1.368050037323316	0.9999995597430967	0.25376756197500283	37.81266662435237
GOTERM_CC_ALL	GO:0016023~cytoplasmic membrane-bounded vesicle	36	2.8346456692913384	0.03706511182188264	ENSMUSG00000002957, ENSMUSG00000061665, ENSMUSG00000028249, ENSMUSG00000040276, ENSMUSG00000036273, ENSMUSG00000017978, ENSMUSG00000048978, ENSMUSG00000041895, ENSMUSG00000021700, ENSMUSG00000041794, ENSMUSG00000015653, ENSMUSG00000032231, ENSMUSG00000056429, ENSMUSG00000021665, ENSMUSG00000009394, ENSMUSG00000020570, ENSMUSG00000024907, ENSMUSG00000021314, ENSMUSG00000022415, ENSMUSG00000021866,…	981	414	15855	1.4053982183220317	0.9999999267747186	0.2665492395504224	41.32981369400595
GOTERM_CC_ALL	GO:0031988~membrane-bounded vesicle	36	2.8346456692913384	0.04391786119355879	ENSMUSG00000002957, ENSMUSG00000061665, ENSMUSG00000028249, ENSMUSG00000040276, ENSMUSG00000036273, ENSMUSG00000017978, ENSMUSG00000048978, ENSMUSG00000041895, ENSMUSG00000021700, ENSMUSG00000041794, ENSMUSG00000015653, ENSMUSG00000032231, ENSMUSG00000056429, ENSMUSG00000021665, ENSMUSG00000009394, ENSMUSG00000020570, ENSMUSG00000024907, ENSMUSG00000021314, ENSMUSG00000022415, ENSMUSG00000021866,…	981	420	15855	1.3853211009174313	0.9999999967234701	0.29897290713870417	46.957169224537154
Annotation Cluster 16	Enrichment Score: 1.7822703654649017
Category	Term	Count	%	PValue	Genes	List Total	Pop Hits	Pop Total	Fold Enrichment	Bonferroni	Benjamini	FDR
GOTERM_BP_ALL	GO:0009116~nucleoside metabolic process	10	0.7874015748031495	0.005874127411059765	ENSMUSG00000027203, ENSMUSG00000019795, ENSMUSG00000025630, ENSMUSG00000031767, ENSMUSG00000025742, ENSMUSG00000042032, ENSMUSG00000021638, ENSMUSG00000062937, ENSMUSG00000063849, ENSMUSG00000033308	857	56	14219	2.9627854642440408	0.9999997913422782	0.2791244302191933	9.9175382127616
GOTERM_BP_ALL	GO:0042278~purine nucleoside metabolic process	6	0.47244094488188976	0.012745084744450672	ENSMUSG00000019795, ENSMUSG00000025630, ENSMUSG00000031767, ENSMUSG00000042032, ENSMUSG00000021638, ENSMUSG00000063849	857	24	14219	4.147899649941657	0.9999999999999971	0.4026491960309798	20.339749253931416
GOTERM_BP_ALL	GO:0046128~purine ribonucleoside metabolic process	6	0.47244094488188976	0.012745084744450672	ENSMUSG00000019795, ENSMUSG00000025630, ENSMUSG00000031767, ENSMUSG00000042032, ENSMUSG00000021638, ENSMUSG00000063849	857	24	14219	4.147899649941657	0.9999999999999971	0.4026491960309798	20.339749253931416
GOTERM_BP_ALL	GO:0009119~ribonucleoside metabolic process	7	0.5511811023622047	0.02783747586278182	ENSMUSG00000019795, ENSMUSG00000025630, ENSMUSG00000031767, ENSMUSG00000042032, ENSMUSG00000021638, ENSMUSG00000063849, ENSMUSG00000033308	857	39	14219	2.977979235855549	1.0	0.5714264827827378	39.37768913759313
GOTERM_BP_ALL	GO:0046500~S-adenosylmethionine metabolic process	3	0.23622047244094488	0.046173149804769914	ENSMUSG00000019795, ENSMUSG00000042032, ENSMUSG00000021638	857	6	14219	8.295799299883313	1.0	0.6645565791145616	56.745407611366595
Annotation Cluster 17	Enrichment Score: 1.77766736347253
Category	Term	Count	%	PValue	Genes	List Total	Pop Hits	Pop Total	Fold Enrichment	Bonferroni	Benjamini	FDR
GOTERM_BP_ALL	GO:0016192~vesicle-mediated transport	43	3.385826771653543	0.005759046435028415	ENSMUSG00000002957, ENSMUSG00000026792, ENSMUSG00000056870, ENSMUSG00000020650, ENSMUSG00000040276, ENSMUSG00000038982, ENSMUSG00000001018, ENSMUSG00000017978, ENSMUSG00000029763, ENSMUSG00000063801, ENSMUSG00000028868, ENSMUSG00000015653, ENSMUSG00000026173, ENSMUSG00000034867, ENSMUSG00000000058, ENSMUSG00000031667, ENSMUSG00000036718, ENSMUSG00000033615, ENSMUSG00000028419, ENSMUSG00000021314,…	857	466	14219	1.5309844201501395	0.9999997177114948	0.2795169550129004	9.732488979808174
GOTERM_BP_ALL	GO:0010324~membrane invagination	20	1.574803149606299	0.01857798980630548	ENSMUSG00000002957, ENSMUSG00000026792, ENSMUSG00000056870, ENSMUSG00000040276, ENSMUSG00000075415, ENSMUSG00000055737, ENSMUSG00000033906, ENSMUSG00000028868, ENSMUSG00000049313, ENSMUSG00000015653, ENSMUSG00000031367, ENSMUSG00000000058, ENSMUSG00000028657, ENSMUSG00000036718, ENSMUSG00000079557, ENSMUSG00000021314, ENSMUSG00000030327, ENSMUSG00000030605, ENSMUSG00000009090, ENSMUSG00000017831	857	188	14219	1.7650636808262368	1.0	0.4982357934921289	28.28368214338336
GOTERM_BP_ALL	GO:0006897~endocytosis	20	1.574803149606299	0.01857798980630548	ENSMUSG00000002957, ENSMUSG00000026792, ENSMUSG00000056870, ENSMUSG00000040276, ENSMUSG00000075415, ENSMUSG00000055737, ENSMUSG00000033906, ENSMUSG00000028868, ENSMUSG00000049313, ENSMUSG00000015653, ENSMUSG00000031367, ENSMUSG00000000058, ENSMUSG00000028657, ENSMUSG00000036718, ENSMUSG00000079557, ENSMUSG00000021314, ENSMUSG00000030327, ENSMUSG00000030605, ENSMUSG00000009090, ENSMUSG00000017831	857	188	14219	1.7650636808262368	1.0	0.4982357934921289	28.28368214338336
GOTERM_BP_ALL	GO:0016044~membrane organization	25	1.968503937007874	0.038992629696456435	ENSMUSG00000056870, ENSMUSG00000026792, ENSMUSG00000002957, ENSMUSG00000040276, ENSMUSG00000028868, ENSMUSG00000015653, ENSMUSG00000029020, ENSMUSG00000000058, ENSMUSG00000036718, ENSMUSG00000021314, ENSMUSG00000009090, ENSMUSG00000005069, ENSMUSG00000042524, ENSMUSG00000028063, ENSMUSG00000075415, ENSMUSG00000055737, ENSMUSG00000033906, ENSMUSG00000022770, ENSMUSG00000049313, ENSMUSG00000031367,…	857	272	14219	1.5249631065961975	1.0	0.6387250403472806	50.59441697558036
Annotation Cluster 18	Enrichment Score: 1.6790702243059792
Category	Term	Count	%	PValue	Genes	List Total	Pop Hits	Pop Total	Fold Enrichment	Bonferroni	Benjamini	FDR
GOTERM_MF_ALL	GO:0043169~cation binding	272	21.41732283464567	0.006320316788810791	ENSMUSG00000016382, ENSMUSG00000050711, ENSMUSG00000022508, ENSMUSG00000053286, ENSMUSG00000051236, ENSMUSG00000026393, ENSMUSG00000042599, ENSMUSG00000078502, ENSMUSG00000027763, ENSMUSG00000029994, ENSMUSG00000030538, ENSMUSG00000044968, ENSMUSG00000033628, ENSMUSG00000039163, ENSMUSG00000035011, ENSMUSG00000031109, ENSMUSG00000020604, ENSMUSG00000036941, ENSMUSG00000025395, ENSMUSG00000020111,…	944	3885	15404	1.1424557729642475	0.9979723672711	0.1667145422229226	9.506488189978324
GOTERM_MF_ALL	GO:0043167~ion binding	275	21.653543307086615	0.006392501575208532	ENSMUSG00000016382, ENSMUSG00000050711, ENSMUSG00000022508, ENSMUSG00000053286, ENSMUSG00000051236, ENSMUSG00000026393, ENSMUSG00000042599, ENSMUSG00000078502, ENSMUSG00000027763, ENSMUSG00000029994, ENSMUSG00000030538, ENSMUSG00000044968, ENSMUSG00000033628, ENSMUSG00000039163, ENSMUSG00000035011, ENSMUSG00000031109, ENSMUSG00000020604, ENSMUSG00000036941, ENSMUSG00000025395, ENSMUSG00000020111,…	944	3934	15404	1.1406695647678216	0.9981114286650915	0.1640597440812126	9.610002382792626
GOTERM_MF_ALL	GO:0046872~metal ion binding	265	20.866141732283463	0.016370311630730324	ENSMUSG00000016382, ENSMUSG00000050711, ENSMUSG00000022508, ENSMUSG00000053286, ENSMUSG00000051236, ENSMUSG00000026393, ENSMUSG00000042599, ENSMUSG00000078502, ENSMUSG00000027763, ENSMUSG00000029994, ENSMUSG00000030538, ENSMUSG00000044968, ENSMUSG00000039163, ENSMUSG00000033628, ENSMUSG00000035011, ENSMUSG00000031109, ENSMUSG00000020604, ENSMUSG00000036941, ENSMUSG00000025395, ENSMUSG00000020111,…	944	3850	15404	1.1231730134272506	0.9999999024263572	0.2759198357783995	22.898478299081237
GOTERM_MF_ALL	GO:0046914~transition metal ion binding	178	14.015748031496065	0.06625642316379697	ENSMUSG00000033208, ENSMUSG00000025825, ENSMUSG00000022508, ENSMUSG00000028150, ENSMUSG00000053286, ENSMUSG00000051236, ENSMUSG00000033308, ENSMUSG00000020889, ENSMUSG00000015653, ENSMUSG00000028059, ENSMUSG00000022708, ENSMUSG00000042599, ENSMUSG00000019820, ENSMUSG00000024158, ENSMUSG00000027963, ENSMUSG00000026430, ENSMUSG00000078502, ENSMUSG00000034247, ENSMUSG00000027763, ENSMUSG00000020380,…	944	2608	15404	1.1137146459394822	1.0	0.6059131547997125	66.04224679733383
GOTERM_MF_ALL	GO:0008270~zinc ion binding	144	11.338582677165354	0.09182358705601283	ENSMUSG00000033208, ENSMUSG00000022508, ENSMUSG00000028150, ENSMUSG00000053286, ENSMUSG00000051236, ENSMUSG00000020889, ENSMUSG00000028059, ENSMUSG00000022708, ENSMUSG00000042599, ENSMUSG00000019820, ENSMUSG00000024158, ENSMUSG00000026430, ENSMUSG00000078502, ENSMUSG00000034247, ENSMUSG00000027763, ENSMUSG00000028972, ENSMUSG00000020380, ENSMUSG00000073643, ENSMUSG00000023826, ENSMUSG00000044968,…	944	2105	15404	1.1162768227384356	1.0	0.6919431159532431	78.07318500160996
Annotation Cluster 19	Enrichment Score: 1.6576636696547382
Category	Term	Count	%	PValue	Genes	List Total	Pop Hits	Pop Total	Fold Enrichment	Bonferroni	Benjamini	FDR
GOTERM_MF_ALL	GO:0016818~hydrolase activity, acting on acid anhydrides, in phosphorus-containing anhydrides	55	4.330708661417323	0.010970564043129178	ENSMUSG00000032489, ENSMUSG00000027203, ENSMUSG00000020228, ENSMUSG00000019210, ENSMUSG00000031974, ENSMUSG00000016349, ENSMUSG00000030739, ENSMUSG00000045007, ENSMUSG00000031583, ENSMUSG00000024921, ENSMUSG00000034868, ENSMUSG00000029020, ENSMUSG00000028646, ENSMUSG00000027293, ENSMUSG00000024151, ENSMUSG00000040584, ENSMUSG00000009907, ENSMUSG00000069874, ENSMUSG00000022295, ENSMUSG00000052459,…	944	644	15404	1.3936006421728602	0.9999793645149883	0.21744662281826377	15.953109147358536
GOTERM_MF_ALL	GO:0016817~hydrolase activity, acting on acid anhydrides	55	4.330708661417323	0.014605632244429975	ENSMUSG00000032489, ENSMUSG00000027203, ENSMUSG00000020228, ENSMUSG00000019210, ENSMUSG00000031974, ENSMUSG00000016349, ENSMUSG00000030739, ENSMUSG00000045007, ENSMUSG00000031583, ENSMUSG00000024921, ENSMUSG00000034868, ENSMUSG00000029020, ENSMUSG00000028646, ENSMUSG00000027293, ENSMUSG00000024151, ENSMUSG00000040584, ENSMUSG00000009907, ENSMUSG00000069874, ENSMUSG00000022295, ENSMUSG00000052459,…	944	654	15404	1.3722917638521743	0.9999994368112466	0.26373324514965246	20.690115647193284
GOTERM_MF_ALL	GO:0016462~pyrophosphatase activity	54	4.251968503937007	0.014701018590848363	ENSMUSG00000032489, ENSMUSG00000027203, ENSMUSG00000020228, ENSMUSG00000019210, ENSMUSG00000031974, ENSMUSG00000016349, ENSMUSG00000030739, ENSMUSG00000045007, ENSMUSG00000031583, ENSMUSG00000024921, ENSMUSG00000034868, ENSMUSG00000029020, ENSMUSG00000028646, ENSMUSG00000027293, ENSMUSG00000024151, ENSMUSG00000040584, ENSMUSG00000009907, ENSMUSG00000069874, ENSMUSG00000022295, ENSMUSG00000052459,…	944	640	15404	1.376814088983051	0.9999994876849935	0.2604821024375015	20.810983070261667
GOTERM_MF_ALL	GO:0017111~nucleoside-triphosphatase activity	52	4.094488188976378	0.015742967340409177	ENSMUSG00000032489, ENSMUSG00000020228, ENSMUSG00000019210, ENSMUSG00000031974, ENSMUSG00000016349, ENSMUSG00000030739, ENSMUSG00000045007, ENSMUSG00000031583, ENSMUSG00000024921, ENSMUSG00000034868, ENSMUSG00000029020, ENSMUSG00000028646, ENSMUSG00000027293, ENSMUSG00000024151, ENSMUSG00000040584, ENSMUSG00000009907, ENSMUSG00000069874, ENSMUSG00000022295, ENSMUSG00000052459, ENSMUSG00000058997,…	944	614	15404	1.3819632308286867	0.9999998179716695	0.2714626594880645	22.12008727206838
GOTERM_MF_ALL	GO:0016887~ATPase activity	23	1.811023622047244	0.1388347913900314	ENSMUSG00000022295, ENSMUSG00000052459, ENSMUSG00000020228, ENSMUSG00000058997, ENSMUSG00000022443, ENSMUSG00000018841, ENSMUSG00000019210, ENSMUSG00000005362, ENSMUSG00000031974, ENSMUSG00000030739, ENSMUSG00000055782, ENSMUSG00000031583, ENSMUSG00000018800, ENSMUSG00000002428, ENSMUSG00000020620, ENSMUSG00000024030, ENSMUSG00000026187, ENSMUSG00000029191, ENSMUSG00000037321, ENSMUSG00000040584,…	944	281	15404	1.3356203631099586	1.0	0.7993875188552299	90.50940878464566
Annotation Cluster 20	Enrichment Score: 1.6185696418236275
Category	Term	Count	%	PValue	Genes	List Total	Pop Hits	Pop Total	Fold Enrichment	Bonferroni	Benjamini	FDR
GOTERM_BP_ALL	GO:0042981~regulation of apoptosis	51	4.015748031496063	0.0025757257769068033	ENSMUSG00000005370, ENSMUSG00000033208, ENSMUSG00000004071, ENSMUSG00000050711, ENSMUSG00000016349, ENSMUSG00000022508, ENSMUSG00000031583, ENSMUSG00000014776, ENSMUSG00000025408, ENSMUSG00000044167, ENSMUSG00000023067, ENSMUSG00000024151, ENSMUSG00000034891, ENSMUSG00000004085, ENSMUSG00000035158, ENSMUSG00000030847, ENSMUSG00000020085, ENSMUSG00000017491, ENSMUSG00000024026, ENSMUSG00000041147,…	857	553	14219	1.530147429634897	0.9988101119668441	0.20105502442543943	4.469236346543626
GOTERM_BP_ALL	GO:0043067~regulation of programmed cell death	51	4.015748031496063	0.0033211403353390744	ENSMUSG00000005370, ENSMUSG00000033208, ENSMUSG00000004071, ENSMUSG00000050711, ENSMUSG00000016349, ENSMUSG00000022508, ENSMUSG00000031583, ENSMUSG00000014776, ENSMUSG00000025408, ENSMUSG00000044167, ENSMUSG00000023067, ENSMUSG00000024151, ENSMUSG00000034891, ENSMUSG00000004085, ENSMUSG00000035158, ENSMUSG00000030847, ENSMUSG00000020085, ENSMUSG00000017491, ENSMUSG00000024026, ENSMUSG00000041147,…	857	560	14219	1.5110205867644608	0.9998310535922504	0.21437508336978295	5.727040362245949
GOTERM_BP_ALL	GO:0010941~regulation of cell death	51	4.015748031496063	0.0037025622430820328	ENSMUSG00000005370, ENSMUSG00000033208, ENSMUSG00000004071, ENSMUSG00000050711, ENSMUSG00000016349, ENSMUSG00000022508, ENSMUSG00000031583, ENSMUSG00000014776, ENSMUSG00000025408, ENSMUSG00000044167, ENSMUSG00000023067, ENSMUSG00000024151, ENSMUSG00000034891, ENSMUSG00000004085, ENSMUSG00000035158, ENSMUSG00000030847, ENSMUSG00000020085, ENSMUSG00000017491, ENSMUSG00000024026, ENSMUSG00000041147,…	857	563	14219	1.5029689672967994	0.9999378109347183	0.22498829103022822	6.364587501872232
GOTERM_BP_ALL	GO:0043068~positive regulation of programmed cell death	24	1.889763779527559	0.028337256499862143	ENSMUSG00000028211, ENSMUSG00000005370, ENSMUSG00000033208, ENSMUSG00000004071, ENSMUSG00000004085, ENSMUSG00000021690, ENSMUSG00000019851, ENSMUSG00000004637, ENSMUSG00000037580, ENSMUSG00000024431, ENSMUSG00000020085, ENSMUSG00000017491, ENSMUSG00000002985, ENSMUSG00000017707, ENSMUSG00000022108, ENSMUSG00000041147, ENSMUSG00000025408, ENSMUSG00000022329, ENSMUSG00000041809, ENSMUSG00000024907,…	857	250	14219	1.5927934655775964	1.0	0.5738321143627534	39.92782627289476
GOTERM_BP_ALL	GO:0010942~positive regulation of cell death	24	1.889763779527559	0.030689878022067286	ENSMUSG00000028211, ENSMUSG00000005370, ENSMUSG00000033208, ENSMUSG00000004071, ENSMUSG00000004085, ENSMUSG00000021690, ENSMUSG00000019851, ENSMUSG00000004637, ENSMUSG00000037580, ENSMUSG00000024431, ENSMUSG00000020085, ENSMUSG00000017491, ENSMUSG00000002985, ENSMUSG00000017707, ENSMUSG00000022108, ENSMUSG00000041147, ENSMUSG00000025408, ENSMUSG00000022329, ENSMUSG00000041809, ENSMUSG00000024907,…	857	252	14219	1.5801522475968217	1.0	0.5911302352800689	42.45480604777975
GOTERM_BP_ALL	GO:0043066~negative regulation of apoptosis	23	1.811023622047244	0.031217406616333973	ENSMUSG00000034891, ENSMUSG00000004535, ENSMUSG00000050711, ENSMUSG00000016349, ENSMUSG00000035158, ENSMUSG00000022508, ENSMUSG00000030847, ENSMUSG00000025915, ENSMUSG00000021615, ENSMUSG00000024026, ENSMUSG00000042429, ENSMUSG00000026031, ENSMUSG00000022676, ENSMUSG00000029535, ENSMUSG00000028657, ENSMUSG00000059383, ENSMUSG00000026187, ENSMUSG00000026826, ENSMUSG00000044167, ENSMUSG00000023067,…	857	239	14219	1.5966810367976254	1.0	0.5895120353746337	43.007495124820096
GOTERM_BP_ALL	GO:0043069~negative regulation of programmed cell death	23	1.811023622047244	0.038022806514663984	ENSMUSG00000034891, ENSMUSG00000004535, ENSMUSG00000050711, ENSMUSG00000016349, ENSMUSG00000035158, ENSMUSG00000022508, ENSMUSG00000030847, ENSMUSG00000025915, ENSMUSG00000021615, ENSMUSG00000024026, ENSMUSG00000042429, ENSMUSG00000026031, ENSMUSG00000022676, ENSMUSG00000029535, ENSMUSG00000028657, ENSMUSG00000059383, ENSMUSG00000026187, ENSMUSG00000026826, ENSMUSG00000044167, ENSMUSG00000023067,…	857	244	14219	1.563962163092756	1.0	0.640257108044261	49.703010212093254
GOTERM_BP_ALL	GO:0006916~anti-apoptosis	11	0.8661417322834646	0.03834387976602892	ENSMUSG00000024026, ENSMUSG00000026031, ENSMUSG00000022676, ENSMUSG00000004535, ENSMUSG00000029535, ENSMUSG00000059383, ENSMUSG00000016349, ENSMUSG00000044167, ENSMUSG00000030847, ENSMUSG00000025915, ENSMUSG00000022051	857	88	14219	2.0739498249708284	1.0	0.6360542857051119	49.9997895863917
GOTERM_BP_ALL	GO:0060548~negative regulation of cell death	23	1.811023622047244	0.039506271790909334	ENSMUSG00000034891, ENSMUSG00000004535, ENSMUSG00000050711, ENSMUSG00000016349, ENSMUSG00000035158, ENSMUSG00000022508, ENSMUSG00000030847, ENSMUSG00000025915, ENSMUSG00000021615, ENSMUSG00000024026, ENSMUSG00000042429, ENSMUSG00000026031, ENSMUSG00000022676, ENSMUSG00000029535, ENSMUSG00000028657, ENSMUSG00000059383, ENSMUSG00000026187, ENSMUSG00000026826, ENSMUSG00000044167, ENSMUSG00000023067,…	857	245	14219	1.5575786440597243	1.0	0.640047728363669	51.0604684146541
GOTERM_BP_ALL	GO:0043065~positive regulation of apoptosis	23	1.811023622047244	0.04421288296940639	ENSMUSG00000028211, ENSMUSG00000005370, ENSMUSG00000033208, ENSMUSG00000004071, ENSMUSG00000004085, ENSMUSG00000021690, ENSMUSG00000019851, ENSMUSG00000004637, ENSMUSG00000037580, ENSMUSG00000024431, ENSMUSG00000020085, ENSMUSG00000017491, ENSMUSG00000002985, ENSMUSG00000017707, ENSMUSG00000022108, ENSMUSG00000041147, ENSMUSG00000025408, ENSMUSG00000022329, ENSMUSG00000041809, ENSMUSG00000024907,…	857	248	14219	1.5387369669138407	1.0	0.6581420792157395	55.14207448174332
GOTERM_BP_ALL	GO:0006917~induction of apoptosis	15	1.1811023622047243	0.13133639581985268	ENSMUSG00000028211, ENSMUSG00000033208, ENSMUSG00000005370, ENSMUSG00000004071, ENSMUSG00000021690, ENSMUSG00000019851, ENSMUSG00000004637, ENSMUSG00000037580, ENSMUSG00000020085, ENSMUSG00000002985, ENSMUSG00000017707, ENSMUSG00000022108, ENSMUSG00000041147, ENSMUSG00000022051, ENSMUSG00000041801	857	167	14219	1.4902633472844276	1.0	0.8746930644884036	91.75956453043061
GOTERM_BP_ALL	GO:0012502~induction of programmed cell death	15	1.1811023622047243	0.13133639581985268	ENSMUSG00000028211, ENSMUSG00000033208, ENSMUSG00000005370, ENSMUSG00000004071, ENSMUSG00000021690, ENSMUSG00000019851, ENSMUSG00000004637, ENSMUSG00000037580, ENSMUSG00000020085, ENSMUSG00000002985, ENSMUSG00000017707, ENSMUSG00000022108, ENSMUSG00000041147, ENSMUSG00000022051, ENSMUSG00000041801	857	167	14219	1.4902633472844276	1.0	0.8746930644884036	91.75956453043061
Annotation Cluster 21	Enrichment Score: 1.6118811490815865
Category	Term	Count	%	PValue	Genes	List Total	Pop Hits	Pop Total	Fold Enrichment	Bonferroni	Benjamini	FDR
GOTERM_CC_ALL	GO:0044429~mitochondrial part	50	3.937007874015748	0.0024625218472754326	ENSMUSG00000019428, ENSMUSG00000038967, ENSMUSG00000028607, ENSMUSG00000031974, ENSMUSG00000032602, ENSMUSG00000031641, ENSMUSG00000043572, ENSMUSG00000031482, ENSMUSG00000037523, ENSMUSG00000029020, ENSMUSG00000018574, ENSMUSG00000060376, ENSMUSG00000024158, ENSMUSG00000037826, ENSMUSG00000004610, ENSMUSG00000054099, ENSMUSG00000007783, ENSMUSG00000022299, ENSMUSG00000040147, ENSMUSG00000020085,…	981	524	15855	1.5421831594182596	0.657854124337203	0.0351190983070091	3.4210466221878066
GOTERM_CC_ALL	GO:0031967~organelle envelope	47	3.7007874015748032	0.01668101543858145	ENSMUSG00000019428, ENSMUSG00000022003, ENSMUSG00000024588, ENSMUSG00000021577, ENSMUSG00000028607, ENSMUSG00000031974, ENSMUSG00000032602, ENSMUSG00000022525, ENSMUSG00000036880, ENSMUSG00000031482, ENSMUSG00000037523, ENSMUSG00000024900, ENSMUSG00000029020, ENSMUSG00000026170, ENSMUSG00000018574, ENSMUSG00000050192, ENSMUSG00000056666, ENSMUSG00000058793, ENSMUSG00000016427, ENSMUSG00000042505,…	981	540	15855	1.406699512968626	0.9993361431516158	0.15989202829003057	21.13974966320349
GOTERM_CC_ALL	GO:0031975~envelope	47	3.7007874015748032	0.017719687122604	ENSMUSG00000019428, ENSMUSG00000022003, ENSMUSG00000024588, ENSMUSG00000021577, ENSMUSG00000028607, ENSMUSG00000031974, ENSMUSG00000032602, ENSMUSG00000022525, ENSMUSG00000036880, ENSMUSG00000031482, ENSMUSG00000037523, ENSMUSG00000024900, ENSMUSG00000029020, ENSMUSG00000026170, ENSMUSG00000018574, ENSMUSG00000050192, ENSMUSG00000056666, ENSMUSG00000058793, ENSMUSG00000016427, ENSMUSG00000042505,…	981	542	15855	1.4015087398580406	0.999580804751245	0.16545157268114896	22.30767732576342
GOTERM_CC_ALL	GO:0031090~organelle membrane	65	5.118110236220472	0.024594513300540195	ENSMUSG00000019428, ENSMUSG00000074513, ENSMUSG00000024425, ENSMUSG00000028607, ENSMUSG00000031974, ENSMUSG00000032602, ENSMUSG00000031482, ENSMUSG00000015653, ENSMUSG00000037523, ENSMUSG00000029020, ENSMUSG00000020263, ENSMUSG00000018574, ENSMUSG00000009394, ENSMUSG00000027963, ENSMUSG00000056666, ENSMUSG00000030987, ENSMUSG00000005069, ENSMUSG00000040584, ENSMUSG00000060771, ENSMUSG00000028063,…	981	809	15855	1.2985601584619515	0.9999802503468909	0.20981359449489745	29.64191416548908
GOTERM_CC_ALL	GO:0005740~mitochondrial envelope	35	2.7559055118110236	0.027921367707757702	ENSMUSG00000019428, ENSMUSG00000022003, ENSMUSG00000024588, ENSMUSG00000021577, ENSMUSG00000031974, ENSMUSG00000028607, ENSMUSG00000032602, ENSMUSG00000036880, ENSMUSG00000031482, ENSMUSG00000037523, ENSMUSG00000024900, ENSMUSG00000029020, ENSMUSG00000026170, ENSMUSG00000018574, ENSMUSG00000058793, ENSMUSG00000016427, ENSMUSG00000042505, ENSMUSG00000035824, ENSMUSG00000051343, ENSMUSG00000054099,…	981	391	15855	1.4467334600373856	0.9999955320571267	0.22635110677542514	32.955151552050324
GOTERM_CC_ALL	GO:0031966~mitochondrial membrane	32	2.5196850393700787	0.04918680558973299	ENSMUSG00000022003, ENSMUSG00000024588, ENSMUSG00000021577, ENSMUSG00000031974, ENSMUSG00000028607, ENSMUSG00000032602, ENSMUSG00000036880, ENSMUSG00000031482, ENSMUSG00000037523, ENSMUSG00000029020, ENSMUSG00000024900, ENSMUSG00000026170, ENSMUSG00000018574, ENSMUSG00000058793, ENSMUSG00000016427, ENSMUSG00000035824, ENSMUSG00000051343, ENSMUSG00000054099, ENSMUSG00000007783, ENSMUSG00000022299,…	981	368	15855	1.4053982183220317	0.9999999997039181	0.3149630483712835	50.93827051622777
GOTERM_CC_ALL	GO:0005743~mitochondrial inner membrane	26	2.047244094488189	0.06978678387876298	ENSMUSG00000022003, ENSMUSG00000024588, ENSMUSG00000021577, ENSMUSG00000031974, ENSMUSG00000028607, ENSMUSG00000032602, ENSMUSG00000036880, ENSMUSG00000031482, ENSMUSG00000024900, ENSMUSG00000026170, ENSMUSG00000018574, ENSMUSG00000058793, ENSMUSG00000016427, ENSMUSG00000035824, ENSMUSG00000054099, ENSMUSG00000022299, ENSMUSG00000040147, ENSMUSG00000068706, ENSMUSG00000025453, ENSMUSG00000015790,…	981	296	15855	1.4196421191834037	0.9999999999999785	0.3884116315383933	63.98856833858151
GOTERM_CC_ALL	GO:0019866~organelle inner membrane	27	2.1259842519685037	0.07421564358885933	ENSMUSG00000022003, ENSMUSG00000024588, ENSMUSG00000021577, ENSMUSG00000031974, ENSMUSG00000028607, ENSMUSG00000032602, ENSMUSG00000036880, ENSMUSG00000031482, ENSMUSG00000024900, ENSMUSG00000026170, ENSMUSG00000018574, ENSMUSG00000058793, ENSMUSG00000016427, ENSMUSG00000035824, ENSMUSG00000028063, ENSMUSG00000054099, ENSMUSG00000022299, ENSMUSG00000040147, ENSMUSG00000068706, ENSMUSG00000025453,…	981	312	15855	1.3986414961185605	0.9999999999999973	0.4031385482998535	66.33504975995935
Annotation Cluster 22	Enrichment Score: 1.5863830574629683
Category	Term	Count	%	PValue	Genes	List Total	Pop Hits	Pop Total	Fold Enrichment	Bonferroni	Benjamini	FDR
GOTERM_MF_ALL	GO:0017076~purine nucleotide binding	158	12.440944881889763	1.6905051976635223E-5	ENSMUSG00000025060, ENSMUSG00000031974, ENSMUSG00000030739, ENSMUSG00000026737, ENSMUSG00000038387, ENSMUSG00000043572, ENSMUSG00000026393, ENSMUSG00000031583, ENSMUSG00000015653, ENSMUSG00000029020, ENSMUSG00000026437, ENSMUSG00000018574, ENSMUSG00000028646, ENSMUSG00000009394, ENSMUSG00000011148, ENSMUSG00000031314, ENSMUSG00000042249, ENSMUSG00000027519, ENSMUSG00000024151, ENSMUSG00000040820,…	944	1871	15404	1.3779860312168783	0.01639735602200154	0.0023591101413755755	0.026630435880958814
GOTERM_MF_ALL	GO:0000166~nucleotide binding	178	14.015748031496065	3.286239015048396E-5	ENSMUSG00000025060, ENSMUSG00000031974, ENSMUSG00000030739, ENSMUSG00000026737, ENSMUSG00000031641, ENSMUSG00000038387, ENSMUSG00000043572, ENSMUSG00000026393, ENSMUSG00000031583, ENSMUSG00000015653, ENSMUSG00000029020, ENSMUSG00000026437, ENSMUSG00000018574, ENSMUSG00000028646, ENSMUSG00000009394, ENSMUSG00000011148, ENSMUSG00000031314, ENSMUSG00000042249, ENSMUSG00000027519, ENSMUSG00000024151,…	944	2183	15404	1.3305395312002608	0.03162894673757988	0.0032088352150919652	0.05176184966690922
GOTERM_MF_ALL	GO:0032553~ribonucleotide binding	150	11.811023622047244	5.126365077938596E-5	ENSMUSG00000025060, ENSMUSG00000031974, ENSMUSG00000030739, ENSMUSG00000026737, ENSMUSG00000038387, ENSMUSG00000043572, ENSMUSG00000026393, ENSMUSG00000031583, ENSMUSG00000029020, ENSMUSG00000026437, ENSMUSG00000028646, ENSMUSG00000009394, ENSMUSG00000011148, ENSMUSG00000031314, ENSMUSG00000042249, ENSMUSG00000027519, ENSMUSG00000024151, ENSMUSG00000040820, ENSMUSG00000020380, ENSMUSG00000027394,…	944	1796	15404	1.3628449284662716	0.048901013953554506	0.004547549856066757	0.08073488263633521
GOTERM_MF_ALL	GO:0032555~purine ribonucleotide binding	150	11.811023622047244	5.126365077938596E-5	ENSMUSG00000025060, ENSMUSG00000031974, ENSMUSG00000030739, ENSMUSG00000026737, ENSMUSG00000038387, ENSMUSG00000043572, ENSMUSG00000026393, ENSMUSG00000031583, ENSMUSG00000029020, ENSMUSG00000026437, ENSMUSG00000028646, ENSMUSG00000009394, ENSMUSG00000011148, ENSMUSG00000031314, ENSMUSG00000042249, ENSMUSG00000027519, ENSMUSG00000024151, ENSMUSG00000040820, ENSMUSG00000020380, ENSMUSG00000027394,…	944	1796	15404	1.3628449284662716	0.048901013953554506	0.004547549856066757	0.08073488263633521
GOTERM_MF_ALL	GO:0016772~transferase activity, transferring phosphorus-containing groups	80	6.299212598425196	0.00384881798529655	ENSMUSG00000001166, ENSMUSG00000066406, ENSMUSG00000036273, ENSMUSG00000040276, ENSMUSG00000025060, ENSMUSG00000038967, ENSMUSG00000028530, ENSMUSG00000027207, ENSMUSG00000029330, ENSMUSG00000026737, ENSMUSG00000029136, ENSMUSG00000026393, ENSMUSG00000026437, ENSMUSG00000021668, ENSMUSG00000031314, ENSMUSG00000042249, ENSMUSG00000024867, ENSMUSG00000023067, ENSMUSG00000004085, ENSMUSG00000032571,…	944	957	15404	1.364079131466624	0.9769803339460238	0.13502449609598255	5.89460168950624
GOTERM_MF_ALL	GO:0001883~purine nucleoside binding	120	9.448818897637794	0.004839508458638089	ENSMUSG00000025060, ENSMUSG00000031974, ENSMUSG00000030739, ENSMUSG00000026737, ENSMUSG00000043572, ENSMUSG00000026393, ENSMUSG00000031583, ENSMUSG00000015653, ENSMUSG00000026437, ENSMUSG00000018574, ENSMUSG00000028646, ENSMUSG00000009394, ENSMUSG00000031314, ENSMUSG00000042249, ENSMUSG00000040820, ENSMUSG00000024151, ENSMUSG00000020380, ENSMUSG00000027394, ENSMUSG00000004085, ENSMUSG00000052459,…	944	1548	15404	1.2649454736565495	0.9913008429565403	0.15586890416344623	7.358327111784946
GOTERM_MF_ALL	GO:0001882~nucleoside binding	120	9.448818897637794	0.005993231607438295	ENSMUSG00000025060, ENSMUSG00000031974, ENSMUSG00000030739, ENSMUSG00000026737, ENSMUSG00000043572, ENSMUSG00000026393, ENSMUSG00000031583, ENSMUSG00000015653, ENSMUSG00000026437, ENSMUSG00000018574, ENSMUSG00000028646, ENSMUSG00000009394, ENSMUSG00000031314, ENSMUSG00000042249, ENSMUSG00000040820, ENSMUSG00000024151, ENSMUSG00000020380, ENSMUSG00000027394, ENSMUSG00000004085, ENSMUSG00000052459,…	944	1558	15404	1.256826439807663	0.997202461379413	0.1779607840394012	9.036049770925402
GOTERM_MF_ALL	GO:0016740~transferase activity	131	10.314960629921261	0.0062543428292795205	ENSMUSG00000055660, ENSMUSG00000025060, ENSMUSG00000026737, ENSMUSG00000053286, ENSMUSG00000026393, ENSMUSG00000025069, ENSMUSG00000025068, ENSMUSG00000042599, ENSMUSG00000002797, ENSMUSG00000026437, ENSMUSG00000027963, ENSMUSG00000031314, ENSMUSG00000042249, ENSMUSG00000021120, ENSMUSG00000037260, ENSMUSG00000004085, ENSMUSG00000018865, ENSMUSG00000032571, ENSMUSG00000007783, ENSMUSG00000033316,…	944	1724	15404	1.2399253804711154	0.9978363432224981	0.16967496511143743	9.411783334434553
GOTERM_MF_ALL	GO:0016301~kinase activity	68	5.354330708661418	0.009226213944738944	ENSMUSG00000066406, ENSMUSG00000036273, ENSMUSG00000040276, ENSMUSG00000025060, ENSMUSG00000038967, ENSMUSG00000028530, ENSMUSG00000027207, ENSMUSG00000026737, ENSMUSG00000029136, ENSMUSG00000026393, ENSMUSG00000026437, ENSMUSG00000031314, ENSMUSG00000042249, ENSMUSG00000024867, ENSMUSG00000023067, ENSMUSG00000004085, ENSMUSG00000032571, ENSMUSG00000033628, ENSMUSG00000034751, ENSMUSG00000025742,…	944	821	15404	1.3515349202089226	0.9998843705885514	0.20740188758449163	13.587070687776137
GOTERM_MF_ALL	GO:0030554~adenyl nucleotide binding	117	9.212598425196852	0.009324369126507089	ENSMUSG00000025060, ENSMUSG00000031974, ENSMUSG00000030739, ENSMUSG00000026737, ENSMUSG00000043572, ENSMUSG00000026393, ENSMUSG00000031583, ENSMUSG00000015653, ENSMUSG00000026437, ENSMUSG00000018574, ENSMUSG00000009394, ENSMUSG00000031314, ENSMUSG00000042249, ENSMUSG00000040820, ENSMUSG00000024151, ENSMUSG00000020380, ENSMUSG00000027394, ENSMUSG00000004085, ENSMUSG00000052459, ENSMUSG00000032571,…	944	1535	15404	1.243766907745818	0.9998950487605969	0.20025613651773133	13.721847751523864
GOTERM_MF_ALL	GO:0032559~adenyl ribonucleotide binding	109	8.582677165354331	0.020174557797445907	ENSMUSG00000025060, ENSMUSG00000031974, ENSMUSG00000030739, ENSMUSG00000026737, ENSMUSG00000043572, ENSMUSG00000026393, ENSMUSG00000031583, ENSMUSG00000026437, ENSMUSG00000009394, ENSMUSG00000031314, ENSMUSG00000042249, ENSMUSG00000040820, ENSMUSG00000024151, ENSMUSG00000020380, ENSMUSG00000027394, ENSMUSG00000004085, ENSMUSG00000052459, ENSMUSG00000032571, ENSMUSG00000022443, ENSMUSG00000035770,…	944	1460	15404	1.2182464592523798	0.999999997794838	0.3134555053247805	27.464809360223796
GOTERM_MF_ALL	GO:0005524~ATP binding	106	8.346456692913385	0.032468381870771675	ENSMUSG00000031974, ENSMUSG00000025060, ENSMUSG00000030739, ENSMUSG00000026737, ENSMUSG00000043572, ENSMUSG00000026393, ENSMUSG00000031583, ENSMUSG00000026437, ENSMUSG00000009394, ENSMUSG00000031314, ENSMUSG00000042249, ENSMUSG00000040820, ENSMUSG00000024151, ENSMUSG00000020380, ENSMUSG00000027394, ENSMUSG00000004085, ENSMUSG00000052459, ENSMUSG00000032571, ENSMUSG00000022443, ENSMUSG00000035770,…	944	1443	15404	1.1986739020637327	0.9999999999999905	0.41609497763499914	40.549435199381556
GOTERM_MF_ALL	GO:0016773~phosphotransferase activity, alcohol group as acceptor	50	3.937007874015748	0.16779831833884185	ENSMUSG00000036273, ENSMUSG00000038967, ENSMUSG00000027207, ENSMUSG00000028530, ENSMUSG00000025060, ENSMUSG00000026737, ENSMUSG00000029136, ENSMUSG00000026393, ENSMUSG00000026437, ENSMUSG00000031314, ENSMUSG00000042249, ENSMUSG00000024867, ENSMUSG00000004085, ENSMUSG00000032571, ENSMUSG00000034751, ENSMUSG00000033628, ENSMUSG00000038855, ENSMUSG00000005034, ENSMUSG00000025417, ENSMUSG00000024712,…	944	697	15404	1.1705736449189017	1.0	0.8311270846463422	94.46384044843049
GOTERM_BP_ALL	GO:0044267~cellular protein metabolic process	133	10.47244094488189	0.27175132926388584	ENSMUSG00000019428, ENSMUSG00000033278, ENSMUSG00000028158, ENSMUSG00000061665, ENSMUSG00000018189, ENSMUSG00000025060, ENSMUSG00000028150, ENSMUSG00000043572, ENSMUSG00000051236, ENSMUSG00000026393, ENSMUSG00000026437, ENSMUSG00000050192, ENSMUSG00000020883, ENSMUSG00000031314, ENSMUSG00000030083, ENSMUSG00000042249, ENSMUSG00000038042, ENSMUSG00000040820, ENSMUSG00000020305, ENSMUSG00000027394,…	857	2088	14219	1.0568403322648283	1.0	0.9565564434385619	99.63819985807477
GOTERM_BP_ALL	GO:0006793~phosphorus metabolic process	55	4.330708661417323	0.41167628036088316	ENSMUSG00000033278, ENSMUSG00000027698, ENSMUSG00000036273, ENSMUSG00000019210, ENSMUSG00000038967, ENSMUSG00000028530, ENSMUSG00000027207, ENSMUSG00000025060, ENSMUSG00000028150, ENSMUSG00000026393, ENSMUSG00000043733, ENSMUSG00000026437, ENSMUSG00000042249, ENSMUSG00000037826, ENSMUSG00000038042, ENSMUSG00000024151, ENSMUSG00000004085, ENSMUSG00000022295, ENSMUSG00000052459, ENSMUSG00000032571,…	857	866	14219	1.0537389410937235	1.0	0.9859027868450655	99.99176401318334
GOTERM_BP_ALL	GO:0006796~phosphate metabolic process	55	4.330708661417323	0.41167628036088316	ENSMUSG00000033278, ENSMUSG00000027698, ENSMUSG00000036273, ENSMUSG00000019210, ENSMUSG00000038967, ENSMUSG00000028530, ENSMUSG00000027207, ENSMUSG00000025060, ENSMUSG00000028150, ENSMUSG00000026393, ENSMUSG00000043733, ENSMUSG00000026437, ENSMUSG00000042249, ENSMUSG00000037826, ENSMUSG00000038042, ENSMUSG00000024151, ENSMUSG00000004085, ENSMUSG00000022295, ENSMUSG00000052459, ENSMUSG00000032571,…	857	866	14219	1.0537389410937235	1.0	0.9859027868450655	99.99176401318334
GOTERM_BP_ALL	GO:0006464~protein modification process	79	6.2204724409448815	0.41263204772382356	ENSMUSG00000027698, ENSMUSG00000033278, ENSMUSG00000028158, ENSMUSG00000036273, ENSMUSG00000025060, ENSMUSG00000038967, ENSMUSG00000028530, ENSMUSG00000027018, ENSMUSG00000028150, ENSMUSG00000026393, ENSMUSG00000043733, ENSMUSG00000026437, ENSMUSG00000050192, ENSMUSG00000022698, ENSMUSG00000031314, ENSMUSG00000037826, ENSMUSG00000042249, ENSMUSG00000038042, ENSMUSG00000040820, ENSMUSG00000027394,…	857	1260	14219	1.0402668963345743	1.0	0.9859020689076176	99.99199801801153
GOTERM_BP_ALL	GO:0043412~biopolymer modification	80	6.299212598425196	0.5409919129685481	ENSMUSG00000027698, ENSMUSG00000033278, ENSMUSG00000028158, ENSMUSG00000036273, ENSMUSG00000025060, ENSMUSG00000038967, ENSMUSG00000028530, ENSMUSG00000027018, ENSMUSG00000028150, ENSMUSG00000026393, ENSMUSG00000043733, ENSMUSG00000026437, ENSMUSG00000050192, ENSMUSG00000022698, ENSMUSG00000031314, ENSMUSG00000037826, ENSMUSG00000042249, ENSMUSG00000038042, ENSMUSG00000040820, ENSMUSG00000027394,…	857	1320	14219	1.0055514302888866	1.0	0.9950506216530464	99.99989891479713
GOTERM_BP_ALL	GO:0043687~post-translational protein modification	64	5.039370078740157	0.5475953348385197	ENSMUSG00000027698, ENSMUSG00000033278, ENSMUSG00000036273, ENSMUSG00000025060, ENSMUSG00000038967, ENSMUSG00000028530, ENSMUSG00000027018, ENSMUSG00000028150, ENSMUSG00000026393, ENSMUSG00000043733, ENSMUSG00000026437, ENSMUSG00000031314, ENSMUSG00000042249, ENSMUSG00000037826, ENSMUSG00000038042, ENSMUSG00000004085, ENSMUSG00000029798, ENSMUSG00000032571, ENSMUSG00000033628, ENSMUSG00000034751,…	857	1055	14219	1.006504559606696	1.0	0.9949916330240506	99.99992181571841
GOTERM_BP_ALL	GO:0019538~protein metabolic process	157	12.36220472440945	0.5663407590943109	ENSMUSG00000019428, ENSMUSG00000033278, ENSMUSG00000028158, ENSMUSG00000061665, ENSMUSG00000018189, ENSMUSG00000026399, ENSMUSG00000025060, ENSMUSG00000028150, ENSMUSG00000043572, ENSMUSG00000051236, ENSMUSG00000026393, ENSMUSG00000034825, ENSMUSG00000026437, ENSMUSG00000050192, ENSMUSG00000020883, ENSMUSG00000031314, ENSMUSG00000030083, ENSMUSG00000042249, ENSMUSG00000038042, ENSMUSG00000040820,…	857	2615	14219	0.9961303939439238	1.0	0.9954820841299439	99.99996307653062
GOTERM_MF_ALL	GO:0004674~protein serine/threonine kinase activity	25	1.968503937007874	0.6721336251453558	ENSMUSG00000036273, ENSMUSG00000059883, ENSMUSG00000025060, ENSMUSG00000067713, ENSMUSG00000028228, ENSMUSG00000026393, ENSMUSG00000066129, ENSMUSG00000024617, ENSMUSG00000026437, ENSMUSG00000031314, ENSMUSG00000042249, ENSMUSG00000063065, ENSMUSG00000004085, ENSMUSG00000032571, ENSMUSG00000034751, ENSMUSG00000019699, ENSMUSG00000005034, ENSMUSG00000025915, ENSMUSG00000020827, ENSMUSG00000021959,…	944	421	15404	0.9689902975160031	1.0	0.9976632098776245	99.99999765659204
GOTERM_MF_ALL	GO:0004672~protein kinase activity	34	2.677165354330709	0.7072278644852582	ENSMUSG00000036273, ENSMUSG00000059883, ENSMUSG00000028530, ENSMUSG00000038967, ENSMUSG00000025060, ENSMUSG00000067713, ENSMUSG00000028228, ENSMUSG00000026393, ENSMUSG00000066129, ENSMUSG00000024617, ENSMUSG00000026437, ENSMUSG00000074305, ENSMUSG00000031314, ENSMUSG00000042249, ENSMUSG00000028469, ENSMUSG00000063065, ENSMUSG00000004085, ENSMUSG00000032571, ENSMUSG00000033628, ENSMUSG00000019699,…	944	583	15404	0.9516382242637439	1.0	0.9984870774977056	99.99999960624683
GOTERM_BP_ALL	GO:0016310~phosphorylation	41	3.2283464566929134	0.721039474948179	ENSMUSG00000036273, ENSMUSG00000059883, ENSMUSG00000019210, ENSMUSG00000027207, ENSMUSG00000028530, ENSMUSG00000038967, ENSMUSG00000025060, ENSMUSG00000028150, ENSMUSG00000026393, ENSMUSG00000024617, ENSMUSG00000026437, ENSMUSG00000043733, ENSMUSG00000042429, ENSMUSG00000037706, ENSMUSG00000020612, ENSMUSG00000074305, ENSMUSG00000042249, ENSMUSG00000024151, ENSMUSG00000028469, ENSMUSG00000063065,…	857	718	14219	0.9474311178139717	1.0	0.9987942023159537	99.99999998519262
GOTERM_BP_ALL	GO:0006468~protein amino acid phosphorylation	35	2.7559055118110236	0.8021518611473755	ENSMUSG00000036273, ENSMUSG00000059883, ENSMUSG00000028530, ENSMUSG00000038967, ENSMUSG00000025060, ENSMUSG00000028150, ENSMUSG00000026393, ENSMUSG00000024617, ENSMUSG00000026437, ENSMUSG00000043733, ENSMUSG00000042429, ENSMUSG00000037706, ENSMUSG00000020612, ENSMUSG00000074305, ENSMUSG00000042249, ENSMUSG00000028469, ENSMUSG00000063065, ENSMUSG00000004085, ENSMUSG00000032571, ENSMUSG00000033628,…	857	640	14219	0.9073530484247375	1.0	0.999543442009016	99.99999999996648
Annotation Cluster 23	Enrichment Score: 1.5517655889331974
Category	Term	Count	%	PValue	Genes	List Total	Pop Hits	Pop Total	Fold Enrichment	Bonferroni	Benjamini	FDR
GOTERM_BP_ALL	GO:0006519~cellular amino acid and derivative metabolic process	31	2.440944881889764	0.0037980219114350554	ENSMUSG00000045589, ENSMUSG00000019795, ENSMUSG00000026618, ENSMUSG00000026095, ENSMUSG00000021707, ENSMUSG00000054474, ENSMUSG00000043572, ENSMUSG00000027823, ENSMUSG00000027610, ENSMUSG00000024654, ENSMUSG00000060376, ENSMUSG00000050192, ENSMUSG00000025630, ENSMUSG00000026826, ENSMUSG00000042032, ENSMUSG00000033735, ENSMUSG00000060002, ENSMUSG00000021238, ENSMUSG00000028789, ENSMUSG00000034891,…	857	297	14219	1.73178301883086	0.9999515759917156	0.21994267679262958	6.523510723171844
GOTERM_BP_ALL	GO:0009308~amine metabolic process	33	2.5984251968503935	0.006874492723230363	ENSMUSG00000045589, ENSMUSG00000026618, ENSMUSG00000026095, ENSMUSG00000021707, ENSMUSG00000032252, ENSMUSG00000054474, ENSMUSG00000043572, ENSMUSG00000027823, ENSMUSG00000024654, ENSMUSG00000060376, ENSMUSG00000021665, ENSMUSG00000025630, ENSMUSG00000021476, ENSMUSG00000026826, ENSMUSG00000042032, ENSMUSG00000033735, ENSMUSG00000060002, ENSMUSG00000021238, ENSMUSG00000028789, ENSMUSG00000034891,…	857	336	14219	1.6295320053342226	0.9999999849408625	0.307590102269217	11.511105674037958
GOTERM_BP_ALL	GO:0006575~cellular amino acid derivative metabolic process	17	1.3385826771653544	0.010730434254494688	ENSMUSG00000034891, ENSMUSG00000073465, ENSMUSG00000023826, ENSMUSG00000019795, ENSMUSG00000021638, ENSMUSG00000018339, ENSMUSG00000055737, ENSMUSG00000027610, ENSMUSG00000050192, ENSMUSG00000025630, ENSMUSG00000029864, ENSMUSG00000025283, ENSMUSG00000070644, ENSMUSG00000026826, ENSMUSG00000033735, ENSMUSG00000042032, ENSMUSG00000060002, ENSMUSG00000028789	857	141	14219	2.0004055049364022	0.9999999999994158	0.3698388958282883	17.408146851732354
GOTERM_BP_ALL	GO:0044106~cellular amine metabolic process	25	1.968503937007874	0.020897032042208906	ENSMUSG00000045589, ENSMUSG00000026618, ENSMUSG00000026095, ENSMUSG00000021707, ENSMUSG00000054474, ENSMUSG00000043572, ENSMUSG00000027823, ENSMUSG00000024654, ENSMUSG00000060376, ENSMUSG00000025630, ENSMUSG00000042032, ENSMUSG00000033735, ENSMUSG00000060002, ENSMUSG00000026826, ENSMUSG00000021238, ENSMUSG00000028789, ENSMUSG00000034891, ENSMUSG00000023826, ENSMUSG00000073465, ENSMUSG00000055737,…	857	256	14219	1.6202733007584598	1.0	0.5205924328509329	31.229279737711657
GOTERM_BP_ALL	GO:0042180~cellular ketone metabolic process	42	3.3070866141732282	0.02094572836962553	ENSMUSG00000045589, ENSMUSG00000038633, ENSMUSG00000026618, ENSMUSG00000020003, ENSMUSG00000026095, ENSMUSG00000028607, ENSMUSG00000021707, ENSMUSG00000067713, ENSMUSG00000037580, ENSMUSG00000036257, ENSMUSG00000031641, ENSMUSG00000043572, ENSMUSG00000054474, ENSMUSG00000036880, ENSMUSG00000027695, ENSMUSG00000027823, ENSMUSG00000025068, ENSMUSG00000024900, ENSMUSG00000022680, ENSMUSG00000024654,…	857	491	14219	1.4192406134219926	1.0	0.5167586967229594	31.289891246172065
GOTERM_BP_ALL	GO:0019752~carboxylic acid metabolic process	41	3.2283464566929134	0.02211772006898482	ENSMUSG00000045589, ENSMUSG00000038633, ENSMUSG00000026618, ENSMUSG00000020003, ENSMUSG00000026095, ENSMUSG00000028607, ENSMUSG00000021707, ENSMUSG00000067713, ENSMUSG00000037580, ENSMUSG00000036257, ENSMUSG00000031641, ENSMUSG00000043572, ENSMUSG00000054474, ENSMUSG00000036880, ENSMUSG00000027695, ENSMUSG00000027823, ENSMUSG00000025068, ENSMUSG00000024900, ENSMUSG00000022680, ENSMUSG00000024654,…	857	479	14219	1.42015770895706	1.0	0.5225089863464882	32.73353471802326
GOTERM_BP_ALL	GO:0043436~oxoacid metabolic process	41	3.2283464566929134	0.02211772006898482	ENSMUSG00000045589, ENSMUSG00000038633, ENSMUSG00000026618, ENSMUSG00000020003, ENSMUSG00000026095, ENSMUSG00000028607, ENSMUSG00000021707, ENSMUSG00000067713, ENSMUSG00000037580, ENSMUSG00000036257, ENSMUSG00000031641, ENSMUSG00000043572, ENSMUSG00000054474, ENSMUSG00000036880, ENSMUSG00000027695, ENSMUSG00000027823, ENSMUSG00000025068, ENSMUSG00000024900, ENSMUSG00000022680, ENSMUSG00000024654,…	857	479	14219	1.42015770895706	1.0	0.5225089863464882	32.73353471802326
GOTERM_BP_ALL	GO:0006082~organic acid metabolic process	41	3.2283464566929134	0.02305695800103308	ENSMUSG00000045589, ENSMUSG00000038633, ENSMUSG00000026618, ENSMUSG00000020003, ENSMUSG00000026095, ENSMUSG00000028607, ENSMUSG00000021707, ENSMUSG00000067713, ENSMUSG00000037580, ENSMUSG00000036257, ENSMUSG00000031641, ENSMUSG00000043572, ENSMUSG00000054474, ENSMUSG00000036880, ENSMUSG00000027695, ENSMUSG00000027823, ENSMUSG00000025068, ENSMUSG00000024900, ENSMUSG00000022680, ENSMUSG00000024654,…	857	480	14219	1.4171990470633995	1.0	0.5329563686847734	33.869765667759154
GOTERM_BP_ALL	GO:0006520~cellular amino acid metabolic process	18	1.4173228346456692	0.06870478917129569	ENSMUSG00000045589, ENSMUSG00000026618, ENSMUSG00000026095, ENSMUSG00000021707, ENSMUSG00000054474, ENSMUSG00000043572, ENSMUSG00000055737, ENSMUSG00000033624, ENSMUSG00000031969, ENSMUSG00000027823, ENSMUSG00000018995, ENSMUSG00000024654, ENSMUSG00000021460, ENSMUSG00000060376, ENSMUSG00000033735, ENSMUSG00000042032, ENSMUSG00000021238, ENSMUSG00000028789	857	191	14219	1.5636061507633472	1.0	0.7605958315069721	71.68770351594527
GOTERM_BP_ALL	GO:0006631~fatty acid metabolic process	17	1.3385826771653544	0.0887122773404044	ENSMUSG00000038633, ENSMUSG00000020003, ENSMUSG00000007783, ENSMUSG00000028607, ENSMUSG00000067713, ENSMUSG00000036257, ENSMUSG00000031641, ENSMUSG00000055737, ENSMUSG00000036880, ENSMUSG00000024900, ENSMUSG00000055923, ENSMUSG00000018574, ENSMUSG00000015889, ENSMUSG00000021947, ENSMUSG00000026189, ENSMUSG00000029098, ENSMUSG00000005069	857	184	14219	1.5329194358480036	1.0	0.8058009806234556	80.7351563842017
GOTERM_BP_ALL	GO:0006576~biogenic amine metabolic process	9	0.7086614173228346	0.10767404286722806	ENSMUSG00000034891, ENSMUSG00000073465, ENSMUSG00000023826, ENSMUSG00000025630, ENSMUSG00000025283, ENSMUSG00000070644, ENSMUSG00000060002, ENSMUSG00000033735, ENSMUSG00000026826, ENSMUSG00000028789	857	80	14219	1.8665548424737457	1.0	0.8333563686222102	86.72997291803014
GOTERM_BP_ALL	GO:0032787~monocarboxylic acid metabolic process	20	1.574803149606299	0.26354389141103507	ENSMUSG00000026628, ENSMUSG00000042505, ENSMUSG00000038633, ENSMUSG00000020003, ENSMUSG00000007783, ENSMUSG00000028607, ENSMUSG00000067713, ENSMUSG00000037580, ENSMUSG00000036257, ENSMUSG00000031641, ENSMUSG00000036880, ENSMUSG00000055737, ENSMUSG00000024900, ENSMUSG00000055923, ENSMUSG00000018574, ENSMUSG00000015889, ENSMUSG00000021947, ENSMUSG00000026189, ENSMUSG00000029098, ENSMUSG00000005069	857	268	14219	1.238178999982584	1.0	0.954761758472722	99.55867878732951
Annotation Cluster 24	Enrichment Score: 1.5193754685541565
Category	Term	Count	%	PValue	Genes	List Total	Pop Hits	Pop Total	Fold Enrichment	Bonferroni	Benjamini	FDR
GOTERM_MF_ALL	GO:0050662~coenzyme binding	19	1.4960629921259843	0.009139203280364116	ENSMUSG00000021417, ENSMUSG00000020321, ENSMUSG00000021913, ENSMUSG00000021577, ENSMUSG00000021707, ENSMUSG00000063558, ENSMUSG00000018659, ENSMUSG00000031641, ENSMUSG00000020085, ENSMUSG00000031969, ENSMUSG00000015653, ENSMUSG00000015149, ENSMUSG00000018574, ENSMUSG00000021831, ENSMUSG00000069236, ENSMUSG00000021947, ENSMUSG00000040466, ENSMUSG00000029098, ENSMUSG00000027406	944	160	15404	1.9377383474576269	0.9998740008153725	0.21045279898310743	13.46743134147479
GOTERM_MF_ALL	GO:0048037~cofactor binding	23	1.811023622047244	0.02118377221477754	ENSMUSG00000021417, ENSMUSG00000021913, ENSMUSG00000020321, ENSMUSG00000021577, ENSMUSG00000021707, ENSMUSG00000040272, ENSMUSG00000040213, ENSMUSG00000063558, ENSMUSG00000031641, ENSMUSG00000018659, ENSMUSG00000020085, ENSMUSG00000054474, ENSMUSG00000031969, ENSMUSG00000015653, ENSMUSG00000015149, ENSMUSG00000022680, ENSMUSG00000018574, ENSMUSG00000021831, ENSMUSG00000069236, ENSMUSG00000021947,…	944	226	15404	1.6606607169641519	0.9999999991951122	0.3166397170793077	28.632969490190362
GOTERM_MF_ALL	GO:0050660~FAD binding	8	0.6299212598425197	0.14287688038432958	ENSMUSG00000018574, ENSMUSG00000021831, ENSMUSG00000021577, ENSMUSG00000063558, ENSMUSG00000020085, ENSMUSG00000029098, ENSMUSG00000015653, ENSMUSG00000031969	944	71	15404	1.8386249701599429	1.0	0.7954980450060494	91.18744595666674
Annotation Cluster 25	Enrichment Score: 1.5102541616918452
Category	Term	Count	%	PValue	Genes	List Total	Pop Hits	Pop Total	Fold Enrichment	Bonferroni	Benjamini	FDR
GOTERM_MF_ALL	GO:0016788~hydrolase activity, acting on ester bonds	66	5.196850393700787	2.526132560191853E-4	ENSMUSG00000061286, ENSMUSG00000027698, ENSMUSG00000033278, ENSMUSG00000034570, ENSMUSG00000018189, ENSMUSG00000025060, ENSMUSG00000006717, ENSMUSG00000001942, ENSMUSG00000027695, ENSMUSG00000031583, ENSMUSG00000054958, ENSMUSG00000037003, ENSMUSG00000043733, ENSMUSG00000006800, ENSMUSG00000038290, ENSMUSG00000024158, ENSMUSG00000037826, ENSMUSG00000038042, ENSMUSG00000032046, ENSMUSG00000051177,…	944	683	15404	1.5768295406605948	0.21892724277569864	0.017494236994702983	0.39724905926317167
GOTERM_MF_ALL	GO:0016791~phosphatase activity	23	1.811023622047244	0.03524419820121065	ENSMUSG00000034570, ENSMUSG00000033278, ENSMUSG00000033102, ENSMUSG00000021759, ENSMUSG00000030522, ENSMUSG00000003518, ENSMUSG00000028161, ENSMUSG00000028528, ENSMUSG00000021096, ENSMUSG00000026181, ENSMUSG00000054958, ENSMUSG00000043733, ENSMUSG00000037003, ENSMUSG00000053141, ENSMUSG00000033526, ENSMUSG00000037940, ENSMUSG00000047067, ENSMUSG00000020593, ENSMUSG00000037826, ENSMUSG00000038042,…	944	238	15404	1.5769299245121777	0.9999999999999994	0.4270738171940627	43.18048490006531
GOTERM_BP_ALL	GO:0006470~protein amino acid dephosphorylation	13	1.0236220472440944	0.04148130514915932	ENSMUSG00000027698, ENSMUSG00000033278, ENSMUSG00000021759, ENSMUSG00000033102, ENSMUSG00000003518, ENSMUSG00000021096, ENSMUSG00000026181, ENSMUSG00000043733, ENSMUSG00000053141, ENSMUSG00000037826, ENSMUSG00000047067, ENSMUSG00000038042, ENSMUSG00000021009	857	114	14219	1.8920244017277734	1.0	0.6409316120465842	52.81415111146012
GOTERM_MF_ALL	GO:0042578~phosphoric ester hydrolase activity	28	2.204724409448819	0.04193164956581043	ENSMUSG00000034570, ENSMUSG00000033278, ENSMUSG00000030522, ENSMUSG00000003518, ENSMUSG00000027695, ENSMUSG00000054958, ENSMUSG00000021096, ENSMUSG00000026173, ENSMUSG00000043733, ENSMUSG00000037003, ENSMUSG00000033526, ENSMUSG00000037826, ENSMUSG00000047067, ENSMUSG00000020593, ENSMUSG00000038042, ENSMUSG00000051177, ENSMUSG00000032667, ENSMUSG00000021759, ENSMUSG00000033102, ENSMUSG00000028161,…	944	311	15404	1.4691263829091505	1.0	0.4699341082555699	49.07823711570045
GOTERM_BP_ALL	GO:0016311~dephosphorylation	15	1.1811023622047243	0.044706747670691674	ENSMUSG00000027698, ENSMUSG00000033278, ENSMUSG00000021759, ENSMUSG00000033102, ENSMUSG00000030522, ENSMUSG00000003518, ENSMUSG00000028161, ENSMUSG00000021096, ENSMUSG00000026181, ENSMUSG00000043733, ENSMUSG00000053141, ENSMUSG00000047067, ENSMUSG00000037826, ENSMUSG00000038042, ENSMUSG00000021009	857	141	14219	1.765063680826237	1.0	0.6556999743395229	55.55121681967884
GOTERM_MF_ALL	GO:0004721~phosphoprotein phosphatase activity	14	1.1023622047244095	0.13957470464081484	ENSMUSG00000033278, ENSMUSG00000033102, ENSMUSG00000003518, ENSMUSG00000028161, ENSMUSG00000028528, ENSMUSG00000021096, ENSMUSG00000026181, ENSMUSG00000037003, ENSMUSG00000043733, ENSMUSG00000053141, ENSMUSG00000047067, ENSMUSG00000037826, ENSMUSG00000038042, ENSMUSG00000021009	944	152	15404	1.5029549509366638	1.0	0.7977108418229144	90.63706817883957
GOTERM_MF_ALL	GO:0004725~protein tyrosine phosphatase activity	9	0.7086614173228346	0.2773977551221251	ENSMUSG00000033278, ENSMUSG00000043733, ENSMUSG00000033102, ENSMUSG00000053141, ENSMUSG00000003518, ENSMUSG00000028528, ENSMUSG00000047067, ENSMUSG00000038042, ENSMUSG00000021009	944	101	15404	1.4540610840745094	1.0	0.9276342217297808	99.40162799264134
Annotation Cluster 26	Enrichment Score: 1.4963666922566248
Category	Term	Count	%	PValue	Genes	List Total	Pop Hits	Pop Total	Fold Enrichment	Bonferroni	Benjamini	FDR
GOTERM_MF_ALL	GO:0019201~nucleotide kinase activity	5	0.39370078740157477	0.008517525396468741	ENSMUSG00000039058, ENSMUSG00000021112, ENSMUSG00000026807, ENSMUSG00000026817, ENSMUSG00000028719	944	14	15404	5.827784503631961	0.9997673135381517	0.2023642243701944	12.608101992831088
GOTERM_MF_ALL	GO:0016776~phosphotransferase activity, phosphate group as acceptor	6	0.47244094488188976	0.02227771177776769	ENSMUSG00000039058, ENSMUSG00000033526, ENSMUSG00000021112, ENSMUSG00000026807, ENSMUSG00000026817, ENSMUSG00000028719	944	27	15404	3.6261770244821094	0.9999999997303664	0.3252840649585942	29.87928640466928
GOTERM_MF_ALL	GO:0019205~nucleobase, nucleoside, nucleotide kinase activity	6	0.47244094488188976	0.06648960098499562	ENSMUSG00000035824, ENSMUSG00000039058, ENSMUSG00000021112, ENSMUSG00000026807, ENSMUSG00000026817, ENSMUSG00000028719	944	36	15404	2.719632768361582	1.0	0.6021873288073571	66.17560340987414
GOTERM_MF_ALL	GO:0004017~adenylate kinase activity	3	0.23622047244094488	0.08195878022103523	ENSMUSG00000039058, ENSMUSG00000026807, ENSMUSG00000026817	944	8	15404	6.11917372881356	1.0	0.6530689209605427	74.00456983761006
Annotation Cluster 27	Enrichment Score: 1.377691667947713
Category	Term	Count	%	PValue	Genes	List Total	Pop Hits	Pop Total	Fold Enrichment	Bonferroni	Benjamini	FDR
GOTERM_MF_ALL	GO:0016409~palmitoyltransferase activity	5	0.39370078740157477	0.017495213626993508	ENSMUSG00000024900, ENSMUSG00000007783, ENSMUSG00000028607, ENSMUSG00000039199, ENSMUSG00000033906	944	17	15404	4.799351944167497	0.9999999681351471	0.28713693090617287	24.276009805886712
GOTERM_MF_ALL	GO:0004095~carnitine O-palmitoyltransferase activity	3	0.23622047244094488	0.020675363178397646	ENSMUSG00000024900, ENSMUSG00000007783, ENSMUSG00000028607	944	4	15404	12.23834745762712	0.9999999986625018	0.3150291396307521	28.046709011006964
GOTERM_MF_ALL	GO:0016416~O-palmitoyltransferase activity	3	0.23622047244094488	0.020675363178397646	ENSMUSG00000024900, ENSMUSG00000007783, ENSMUSG00000028607	944	4	15404	12.23834745762712	0.9999999986625018	0.3150291396307521	28.046709011006964
GOTERM_MF_ALL	GO:0016406~carnitine O-acyltransferase activity	3	0.23622047244094488	0.047617034520263606	ENSMUSG00000024900, ENSMUSG00000007783, ENSMUSG00000028607	944	6	15404	8.158898305084746	1.0	0.5042517097597456	53.63620653604044
GOTERM_MF_ALL	GO:0008374~O-acyltransferase activity	4	0.31496062992125984	0.36303940884938535	ENSMUSG00000029314, ENSMUSG00000024900, ENSMUSG00000007783, ENSMUSG00000028607	944	35	15404	1.8648910411622277	1.0	0.9646286061887777	99.91800052728155
Annotation Cluster 28	Enrichment Score: 1.372773806975482
Category	Term	Count	%	PValue	Genes	List Total	Pop Hits	Pop Total	Fold Enrichment	Bonferroni	Benjamini	FDR
GOTERM_BP_ALL	GO:0006732~coenzyme metabolic process	17	1.3385826771653544	0.012187905118476236	ENSMUSG00000039450, ENSMUSG00000020321, ENSMUSG00000021577, ENSMUSG00000037580, ENSMUSG00000030652, ENSMUSG00000018339, ENSMUSG00000022110, ENSMUSG00000027610, ENSMUSG00000029864, ENSMUSG00000031767, ENSMUSG00000064120, ENSMUSG00000025503, ENSMUSG00000028603, ENSMUSG00000010277, ENSMUSG00000063849, ENSMUSG00000037847, ENSMUSG00000027406	857	143	14219	1.9724278055666622	0.9999999999999876	0.39843722304226536	19.538950806346644
GOTERM_BP_ALL	GO:0046356~acetyl-CoA catabolic process	6	0.47244094488188976	0.012745084744450672	ENSMUSG00000020321, ENSMUSG00000021577, ENSMUSG00000031767, ENSMUSG00000010277, ENSMUSG00000022110, ENSMUSG00000027406	857	24	14219	4.147899649941657	0.9999999999999971	0.4026491960309798	20.339749253931416
GOTERM_BP_ALL	GO:0009109~coenzyme catabolic process	6	0.47244094488188976	0.027815150931532504	ENSMUSG00000020321, ENSMUSG00000021577, ENSMUSG00000031767, ENSMUSG00000010277, ENSMUSG00000022110, ENSMUSG00000027406	857	29	14219	3.432744537882751	1.0	0.575332188313941	39.35300423072299
GOTERM_BP_ALL	GO:0006084~acetyl-CoA metabolic process	6	0.47244094488188976	0.03607680818562484	ENSMUSG00000020321, ENSMUSG00000021577, ENSMUSG00000031767, ENSMUSG00000010277, ENSMUSG00000022110, ENSMUSG00000027406	857	31	14219	3.211277148341928	1.0	0.6357338871795148	47.86838253294393
GOTERM_BP_ALL	GO:0051187~cofactor catabolic process	6	0.47244094488188976	0.04071615892735587	ENSMUSG00000020321, ENSMUSG00000021577, ENSMUSG00000031767, ENSMUSG00000010277, ENSMUSG00000022110, ENSMUSG00000027406	857	32	14219	3.110924737456243	1.0	0.6373595855890304	52.14191464492497
GOTERM_BP_ALL	GO:0006099~tricarboxylic acid cycle	5	0.39370078740157477	0.04628129903149544	ENSMUSG00000020321, ENSMUSG00000021577, ENSMUSG00000010277, ENSMUSG00000022110, ENSMUSG00000027406	857	23	14219	3.606869260818832	1.0	0.6622054582288011	56.83227136915458
GOTERM_BP_ALL	GO:0015980~energy derivation by oxidation of organic compounds	11	0.8661417322834646	0.07022973913865137	ENSMUSG00000033208, ENSMUSG00000031902, ENSMUSG00000020321, ENSMUSG00000034055, ENSMUSG00000021577, ENSMUSG00000031295, ENSMUSG00000010277, ENSMUSG00000019528, ENSMUSG00000036879, ENSMUSG00000022110, ENSMUSG00000027406	857	98	14219	1.8623222918105398	1.0	0.7657467179731261	72.49842185803834
GOTERM_BP_ALL	GO:0009060~aerobic respiration	5	0.39370078740157477	0.07606827552493886	ENSMUSG00000020321, ENSMUSG00000021577, ENSMUSG00000010277, ENSMUSG00000022110, ENSMUSG00000027406	857	27	14219	3.072518259216042	1.0	0.7761812014824855	75.40440424434932
GOTERM_BP_ALL	GO:0045333~cellular respiration	6	0.47244094488188976	0.2814216140486795	ENSMUSG00000031902, ENSMUSG00000020321, ENSMUSG00000021577, ENSMUSG00000010277, ENSMUSG00000022110, ENSMUSG00000027406	857	59	14219	1.6872812135355892	1.0	0.9576060337576424	99.71453895987973
Annotation Cluster 29	Enrichment Score: 1.362671404714457
Category	Term	Count	%	PValue	Genes	List Total	Pop Hits	Pop Total	Fold Enrichment	Bonferroni	Benjamini	FDR
GOTERM_BP_ALL	GO:0019377~glycolipid catabolic process	4	0.31496062992125984	0.0037897414076261287	ENSMUSG00000025232, ENSMUSG00000021665, ENSMUSG00000021003, ENSMUSG00000031266	857	6	14219	11.06106573317775	0.9999505135713788	0.22446356132182144	6.509735257764637
GOTERM_BP_ALL	GO:0006664~glycolipid metabolic process	6	0.47244094488188976	0.008722175289515199	ENSMUSG00000025232, ENSMUSG00000021665, ENSMUSG00000021003, ENSMUSG00000026811, ENSMUSG00000019996, ENSMUSG00000031266	857	22	14219	4.52498143629999	0.9999999998835429	0.35051494063283584	14.38474039325155
GOTERM_BP_ALL	GO:0006687~glycosphingolipid metabolic process	5	0.39370078740157477	0.024476752224743457	ENSMUSG00000025232, ENSMUSG00000021665, ENSMUSG00000021003, ENSMUSG00000026811, ENSMUSG00000019996	857	19	14219	4.366210157833323	1.0	0.541394797283673	35.553019501984
GOTERM_BP_ALL	GO:0046479~glycosphingolipid catabolic process	3	0.23622047244094488	0.03204534700593685	ENSMUSG00000025232, ENSMUSG00000021665, ENSMUSG00000021003	857	5	14219	9.954959159859978	1.0	0.5953305845939081	43.864835445060194
GOTERM_BP_ALL	GO:0030149~sphingolipid catabolic process	4	0.31496062992125984	0.03950879356112249	ENSMUSG00000025232, ENSMUSG00000021665, ENSMUSG00000021003, ENSMUSG00000031266	857	13	14219	5.105107261466654	1.0	0.6365177833144309	51.06274626706108
GOTERM_BP_ALL	GO:0046466~membrane lipid catabolic process	4	0.31496062992125984	0.03950879356112249	ENSMUSG00000025232, ENSMUSG00000021665, ENSMUSG00000021003, ENSMUSG00000031266	857	13	14219	5.105107261466654	1.0	0.6365177833144309	51.06274626706108
GOTERM_BP_ALL	GO:0044242~cellular lipid catabolic process	8	0.6299212598425197	0.04978913436270942	ENSMUSG00000020003, ENSMUSG00000025232, ENSMUSG00000021665, ENSMUSG00000021003, ENSMUSG00000044968, ENSMUSG00000029098, ENSMUSG00000031266, ENSMUSG00000005069	857	56	14219	2.3702283713952323	1.0	0.6832193695157363	59.56209312630427
GOTERM_MF_ALL	GO:0004553~hydrolase activity, hydrolyzing O-glycosyl compounds	11	0.8661417322834646	0.05119383331342965	ENSMUSG00000062646, ENSMUSG00000005142, ENSMUSG00000025232, ENSMUSG00000022453, ENSMUSG00000021665, ENSMUSG00000021003, ENSMUSG00000025220, ENSMUSG00000028189, ENSMUSG00000040520, ENSMUSG00000031266, ENSMUSG00000029119	944	91	15404	1.972480908921587	1.0	0.525194379788696	56.30481873484218
GOTERM_BP_ALL	GO:0006672~ceramide metabolic process	6	0.47244094488188976	0.0627389659288031	ENSMUSG00000021759, ENSMUSG00000025232, ENSMUSG00000021665, ENSMUSG00000021003, ENSMUSG00000026811, ENSMUSG00000031266	857	36	14219	2.765266433294438	1.0	0.7360754791511439	68.29419599881822
GOTERM_MF_ALL	GO:0015929~hexosaminidase activity	4	0.31496062992125984	0.07051635475614872	ENSMUSG00000025232, ENSMUSG00000022453, ENSMUSG00000021665, ENSMUSG00000025220	944	16	15404	4.079449152542373	1.0	0.6097692400197562	68.40257667728974
GOTERM_BP_ALL	GO:0046519~sphingoid metabolic process	6	0.47244094488188976	0.07583149269993406	ENSMUSG00000021759, ENSMUSG00000025232, ENSMUSG00000021665, ENSMUSG00000021003, ENSMUSG00000026811, ENSMUSG00000031266	857	38	14219	2.619726094699994	1.0	0.7775296160244977	75.29241838876423
GOTERM_BP_ALL	GO:0006665~sphingolipid metabolic process	8	0.6299212598425197	0.07790455111652504	ENSMUSG00000021759, ENSMUSG00000025232, ENSMUSG00000021665, ENSMUSG00000021003, ENSMUSG00000026811, ENSMUSG00000019996, ENSMUSG00000024887, ENSMUSG00000031266	857	62	14219	2.1408514322279517	1.0	0.7796717757330472	76.25674943148752
GOTERM_BP_ALL	GO:0006643~membrane lipid metabolic process	8	0.6299212598425197	0.08897673507749948	ENSMUSG00000021759, ENSMUSG00000025232, ENSMUSG00000021665, ENSMUSG00000021003, ENSMUSG00000026811, ENSMUSG00000019996, ENSMUSG00000024887, ENSMUSG00000031266	857	64	14219	2.0739498249708284	1.0	0.8046492713112202	80.83402916506043
GOTERM_BP_ALL	GO:0001573~ganglioside metabolic process	3	0.23622047244094488	0.0983507700320847	ENSMUSG00000025232, ENSMUSG00000021665, ENSMUSG00000026811	857	9	14219	5.530532866588876	1.0	0.8192899201207513	84.0449402148995
GOTERM_MF_ALL	GO:0016798~hydrolase activity, acting on glycosyl bonds	11	0.8661417322834646	0.15386581244572084	ENSMUSG00000062646, ENSMUSG00000005142, ENSMUSG00000025232, ENSMUSG00000022453, ENSMUSG00000021665, ENSMUSG00000021003, ENSMUSG00000025220, ENSMUSG00000028189, ENSMUSG00000040520, ENSMUSG00000031266, ENSMUSG00000029119	944	113	15404	1.5884580770961454	1.0	0.8112559542516042	92.80862726411539
Annotation Cluster 30	Enrichment Score: 1.2844091801154043
Category	Term	Count	%	PValue	Genes	List Total	Pop Hits	Pop Total	Fold Enrichment	Bonferroni	Benjamini	FDR
GOTERM_BP_ALL	GO:0044255~cellular lipid metabolic process	44	3.4645669291338583	0.006319446595598766	ENSMUSG00000029314, ENSMUSG00000028158, ENSMUSG00000038633, ENSMUSG00000020003, ENSMUSG00000023452, ENSMUSG00000028607, ENSMUSG00000029330, ENSMUSG00000067713, ENSMUSG00000026737, ENSMUSG00000036257, ENSMUSG00000021703, ENSMUSG00000031641, ENSMUSG00000036880, ENSMUSG00000027695, ENSMUSG00000026173, ENSMUSG00000024900, ENSMUSG00000043733, ENSMUSG00000037706, ENSMUSG00000018574, ENSMUSG00000021665,…	857	482	14219	1.514585764294049	0.999999935230526	0.29166796649757654	10.630240592905604
GOTERM_BP_ALL	GO:0046486~glycerolipid metabolic process	16	1.2598425196850394	0.01070864655579096	ENSMUSG00000029314, ENSMUSG00000021759, ENSMUSG00000028158, ENSMUSG00000029330, ENSMUSG00000026737, ENSMUSG00000021340, ENSMUSG00000033628, ENSMUSG00000021703, ENSMUSG00000027695, ENSMUSG00000043733, ENSMUSG00000026173, ENSMUSG00000037706, ENSMUSG00000025417, ENSMUSG00000070644, ENSMUSG00000060002, ENSMUSG00000024867	857	129	14219	2.057872694544698	0.9999999999993813	0.3740706034182688	17.37589324703126
GOTERM_BP_ALL	GO:0006650~glycerophospholipid metabolic process	12	0.9448818897637795	0.01627611903109389	ENSMUSG00000026173, ENSMUSG00000037706, ENSMUSG00000025417, ENSMUSG00000029330, ENSMUSG00000026737, ENSMUSG00000021340, ENSMUSG00000070644, ENSMUSG00000033628, ENSMUSG00000060002, ENSMUSG00000021703, ENSMUSG00000024867, ENSMUSG00000027695	857	88	14219	2.262490718149995	1.0	0.4625744559443895	25.24245836257526
GOTERM_MF_ALL	GO:0004428~inositol or phosphatidylinositol kinase activity	7	0.5511811023622047	0.01828676927191298	ENSMUSG00000025417, ENSMUSG00000033526, ENSMUSG00000026737, ENSMUSG00000033628, ENSMUSG00000038855, ENSMUSG00000024867, ENSMUSG00000025178	944	35	15404	3.2635593220338985	0.9999999855128843	0.2932763051146212	25.23147916448878
GOTERM_BP_ALL	GO:0046488~phosphatidylinositol metabolic process	4	0.31496062992125984	0.02492819717271791	ENSMUSG00000037706, ENSMUSG00000025417, ENSMUSG00000026737, ENSMUSG00000024867	857	11	14219	6.033308581733319	1.0	0.5437310544471923	36.07970807440638
GOTERM_BP_ALL	GO:0019637~organophosphate metabolic process	18	1.4173228346456692	0.03651831877541145	ENSMUSG00000029314, ENSMUSG00000023452, ENSMUSG00000029330, ENSMUSG00000044968, ENSMUSG00000026737, ENSMUSG00000021340, ENSMUSG00000033628, ENSMUSG00000021703, ENSMUSG00000027695, ENSMUSG00000026173, ENSMUSG00000037706, ENSMUSG00000025417, ENSMUSG00000021665, ENSMUSG00000031767, ENSMUSG00000070644, ENSMUSG00000060002, ENSMUSG00000024867, ENSMUSG00000058793	857	176	14219	1.6968680386124961	1.0	0.6364402300025324	48.290080233681344
GOTERM_BP_ALL	GO:0006644~phospholipid metabolic process	17	1.3385826771653544	0.03669488229080388	ENSMUSG00000029314, ENSMUSG00000023452, ENSMUSG00000029330, ENSMUSG00000044968, ENSMUSG00000021340, ENSMUSG00000026737, ENSMUSG00000033628, ENSMUSG00000021703, ENSMUSG00000027695, ENSMUSG00000026173, ENSMUSG00000037706, ENSMUSG00000025417, ENSMUSG00000021665, ENSMUSG00000070644, ENSMUSG00000060002, ENSMUSG00000024867, ENSMUSG00000058793	857	163	14219	1.7304121239020411	1.0	0.6344359447963358	48.4578177306908
GOTERM_BP_ALL	GO:0008654~phospholipid biosynthetic process	10	0.7874015748031495	0.06127534746510936	ENSMUSG00000029314, ENSMUSG00000037706, ENSMUSG00000021665, ENSMUSG00000023452, ENSMUSG00000029330, ENSMUSG00000070644, ENSMUSG00000060002, ENSMUSG00000021703, ENSMUSG00000027695, ENSMUSG00000058793	857	83	14219	1.9989877831044132	1.0	0.7302689385381956	67.4048879012885
GOTERM_MF_ALL	GO:0001727~lipid kinase activity	5	0.39370078740157477	0.07986325854204891	ENSMUSG00000025417, ENSMUSG00000026737, ENSMUSG00000033628, ENSMUSG00000024867, ENSMUSG00000025178	944	27	15404	3.021814187068424	1.0	0.6525613033072291	73.05380905573143
GOTERM_MF_ALL	GO:0016307~phosphatidylinositol phosphate kinase activity	3	0.23622047244094488	0.12156802646420586	ENSMUSG00000025417, ENSMUSG00000026737, ENSMUSG00000024867	944	10	15404	4.895338983050848	1.0	0.7631940106544107	87.02442141730681
GOTERM_BP_ALL	GO:0045017~glycerolipid biosynthetic process	7	0.5511811023622047	0.13459282700186678	ENSMUSG00000029314, ENSMUSG00000021759, ENSMUSG00000037706, ENSMUSG00000029330, ENSMUSG00000070644, ENSMUSG00000060002, ENSMUSG00000027695	857	58	14219	2.0024343137649376	1.0	0.8742941470421943	92.29037780562598
GOTERM_BP_ALL	GO:0030384~phosphoinositide metabolic process	7	0.5511811023622047	0.17729594608084137	ENSMUSG00000026173, ENSMUSG00000037706, ENSMUSG00000025417, ENSMUSG00000026737, ENSMUSG00000021340, ENSMUSG00000033628, ENSMUSG00000024867	857	63	14219	1.8435109555296252	1.0	0.9106303158684692	96.85642862829415
GOTERM_BP_ALL	GO:0046474~glycerophospholipid biosynthetic process	5	0.39370078740157477	0.299429261612699	ENSMUSG00000037706, ENSMUSG00000029330, ENSMUSG00000070644, ENSMUSG00000060002, ENSMUSG00000027695	857	46	14219	1.803434630409416	1.0	0.9637890565078674	99.81796957134219
GOTERM_BP_ALL	GO:0008610~lipid biosynthetic process	20	1.574803149606299	0.3646663771687148	ENSMUSG00000029314, ENSMUSG00000021759, ENSMUSG00000038633, ENSMUSG00000023452, ENSMUSG00000026811, ENSMUSG00000029330, ENSMUSG00000067713, ENSMUSG00000021703, ENSMUSG00000031641, ENSMUSG00000027695, ENSMUSG00000029311, ENSMUSG00000037706, ENSMUSG00000021665, ENSMUSG00000015889, ENSMUSG00000034308, ENSMUSG00000070644, ENSMUSG00000026189, ENSMUSG00000060002, ENSMUSG00000005069, ENSMUSG00000058793	857	285	14219	1.1643227087555528	1.0	0.9799351927098787	99.96782046926943
Annotation Cluster 31	Enrichment Score: 1.247626742774878
Category	Term	Count	%	PValue	Genes	List Total	Pop Hits	Pop Total	Fold Enrichment	Bonferroni	Benjamini	FDR
GOTERM_BP_ALL	GO:0005976~polysaccharide metabolic process	12	0.9448818897637795	0.02204026058655358	ENSMUSG00000025232, ENSMUSG00000034055, ENSMUSG00000021665, ENSMUSG00000021476, ENSMUSG00000042032, ENSMUSG00000031295, ENSMUSG00000032252, ENSMUSG00000028189, ENSMUSG00000025780, ENSMUSG00000019528, ENSMUSG00000058297, ENSMUSG00000036879	857	92	14219	2.1641215564912994	1.0	0.525757052675801	32.63901145363186
GOTERM_BP_ALL	GO:0030203~glycosaminoglycan metabolic process	6	0.47244094488188976	0.0902820172653152	ENSMUSG00000025232, ENSMUSG00000021665, ENSMUSG00000021476, ENSMUSG00000032252, ENSMUSG00000025780, ENSMUSG00000058297	857	40	14219	2.4887397899649946	1.0	0.8052663201354293	81.31506068163712
GOTERM_BP_ALL	GO:0006022~aminoglycan metabolic process	7	0.5511811023622047	0.09084515961353185	ENSMUSG00000025232, ENSMUSG00000021665, ENSMUSG00000021476, ENSMUSG00000032252, ENSMUSG00000028189, ENSMUSG00000025780, ENSMUSG00000058297	857	52	14219	2.2334844268916614	1.0	0.8031478640083812	81.51905604517451
Annotation Cluster 32	Enrichment Score: 1.1882899996643923
Category	Term	Count	%	PValue	Genes	List Total	Pop Hits	Pop Total	Fold Enrichment	Bonferroni	Benjamini	FDR
GOTERM_BP_ALL	GO:0032318~regulation of Ras GTPase activity	11	0.8661417322834646	0.021399793239794598	ENSMUSG00000051864, ENSMUSG00000023353, ENSMUSG00000036644, ENSMUSG00000023923, ENSMUSG00000032714, ENSMUSG00000037999, ENSMUSG00000022508, ENSMUSG00000026721, ENSMUSG00000042216, ENSMUSG00000042303, ENSMUSG00000055013	857	80	14219	2.2813448074679115	1.0	0.5197864927543927	31.852637050369026
GOTERM_MF_ALL	GO:0005096~GTPase activator activity	20	1.574803149606299	0.02640504244501278	ENSMUSG00000023353, ENSMUSG00000036273, ENSMUSG00000019775, ENSMUSG00000002459, ENSMUSG00000039831, ENSMUSG00000055013, ENSMUSG00000051864, ENSMUSG00000016128, ENSMUSG00000034867, ENSMUSG00000036644, ENSMUSG00000023923, ENSMUSG00000022799, ENSMUSG00000032714, ENSMUSG00000037999, ENSMUSG00000033389, ENSMUSG00000026721, ENSMUSG00000036104, ENSMUSG00000042216, ENSMUSG00000042303, ENSMUSG00000038807	944	192	15404	1.6997704802259885	0.9999999999956948	0.3631540933691737	34.400366483820264
GOTERM_MF_ALL	GO:0005097~Rab GTPase activator activity	7	0.5511811023622047	0.045581539268367485	ENSMUSG00000051864, ENSMUSG00000036644, ENSMUSG00000023923, ENSMUSG00000026721, ENSMUSG00000042216, ENSMUSG00000036104, ENSMUSG00000042303	944	43	15404	2.6563854946787546	1.0	0.4938870914840966	52.05016622521204
GOTERM_BP_ALL	GO:0043087~regulation of GTPase activity	11	0.8661417322834646	0.05269843044527028	ENSMUSG00000051864, ENSMUSG00000023353, ENSMUSG00000036644, ENSMUSG00000023923, ENSMUSG00000032714, ENSMUSG00000037999, ENSMUSG00000022508, ENSMUSG00000026721, ENSMUSG00000042216, ENSMUSG00000042303, ENSMUSG00000055013	857	93	14219	1.9624471462089557	1.0	0.6981766255222189	61.7017073490617
GOTERM_MF_ALL	GO:0008047~enzyme activator activity	23	1.811023622047244	0.05337832018733636	ENSMUSG00000023353, ENSMUSG00000036273, ENSMUSG00000019775, ENSMUSG00000002459, ENSMUSG00000002985, ENSMUSG00000039831, ENSMUSG00000055013, ENSMUSG00000051864, ENSMUSG00000016128, ENSMUSG00000036644, ENSMUSG00000034867, ENSMUSG00000023923, ENSMUSG00000022799, ENSMUSG00000032714, ENSMUSG00000037999, ENSMUSG00000033389, ENSMUSG00000022074, ENSMUSG00000026721, ENSMUSG00000042303, ENSMUSG00000036104,…	944	249	15404	1.5072663535497923	1.0	0.535323269266981	57.863150647284776
GOTERM_BP_ALL	GO:0032313~regulation of Rab GTPase activity	6	0.47244094488188976	0.08288943635371882	ENSMUSG00000051864, ENSMUSG00000036644, ENSMUSG00000023923, ENSMUSG00000026721, ENSMUSG00000042216, ENSMUSG00000042303	857	39	14219	2.5525536307333274	1.0	0.7917273337075128	78.43225279526547
GOTERM_BP_ALL	GO:0032483~regulation of Rab protein signal transduction	6	0.47244094488188976	0.08288943635371882	ENSMUSG00000051864, ENSMUSG00000036644, ENSMUSG00000023923, ENSMUSG00000026721, ENSMUSG00000042216, ENSMUSG00000042303	857	39	14219	2.5525536307333274	1.0	0.7917273337075128	78.43225279526547
GOTERM_MF_ALL	GO:0005099~Ras GTPase activator activity	8	0.6299212598425197	0.10142358683344263	ENSMUSG00000051864, ENSMUSG00000036644, ENSMUSG00000023923, ENSMUSG00000032714, ENSMUSG00000026721, ENSMUSG00000042216, ENSMUSG00000036104, ENSMUSG00000042303	944	65	15404	2.0083441981747066	1.0	0.7163827895048053	81.45343724762138
GOTERM_BP_ALL	GO:0051336~regulation of hydrolase activity	14	1.1023622047244095	0.4001332555764123	ENSMUSG00000023353, ENSMUSG00000032965, ENSMUSG00000022508, ENSMUSG00000055013, ENSMUSG00000051864, ENSMUSG00000036644, ENSMUSG00000023923, ENSMUSG00000026031, ENSMUSG00000028657, ENSMUSG00000032714, ENSMUSG00000037999, ENSMUSG00000026721, ENSMUSG00000042216, ENSMUSG00000042303	857	196	14219	1.1851141856976162	1.0	0.9849451564521257	99.98837712223528
Annotation Cluster 33	Enrichment Score: 1.173336598037135
Category	Term	Count	%	PValue	Genes	List Total	Pop Hits	Pop Total	Fold Enrichment	Bonferroni	Benjamini	FDR
GOTERM_BP_ALL	GO:0048168~regulation of neuronal synaptic plasticity	6	0.47244094488188976	0.02086676050081719	ENSMUSG00000033208, ENSMUSG00000023845, ENSMUSG00000028833, ENSMUSG00000025586, ENSMUSG00000022415, ENSMUSG00000024617	857	27	14219	3.687021911059251	1.0	0.5248137706346598	31.191575828183225
GOTERM_BP_ALL	GO:0048167~regulation of synaptic plasticity	8	0.6299212598425197	0.023803367644363957	ENSMUSG00000033208, ENSMUSG00000023845, ENSMUSG00000042429, ENSMUSG00000037996, ENSMUSG00000028833, ENSMUSG00000025586, ENSMUSG00000022415, ENSMUSG00000024617	857	48	14219	2.7652664332944377	1.0	0.5400193621031968	34.7597847833317
GOTERM_BP_ALL	GO:0050804~regulation of synaptic transmission	12	0.9448818897637795	0.03782979051574024	ENSMUSG00000023845, ENSMUSG00000033208, ENSMUSG00000023826, ENSMUSG00000073465, ENSMUSG00000028833, ENSMUSG00000028161, ENSMUSG00000025586, ENSMUSG00000024617, ENSMUSG00000042429, ENSMUSG00000037996, ENSMUSG00000023064, ENSMUSG00000028756, ENSMUSG00000022415	857	100	14219	1.9909918319719953	1.0	0.6420825022955167	49.523799546355754
GOTERM_BP_ALL	GO:0051969~regulation of transmission of nerve impulse	12	0.9448818897637795	0.05700941403646484	ENSMUSG00000023845, ENSMUSG00000033208, ENSMUSG00000023826, ENSMUSG00000073465, ENSMUSG00000028833, ENSMUSG00000028161, ENSMUSG00000025586, ENSMUSG00000024617, ENSMUSG00000042429, ENSMUSG00000037996, ENSMUSG00000023064, ENSMUSG00000028756, ENSMUSG00000022415	857	107	14219	1.8607400298803696	1.0	0.7152815234512551	64.67666895034436
GOTERM_BP_ALL	GO:0031644~regulation of neurological system process	12	0.9448818897637795	0.07785438220646673	ENSMUSG00000023845, ENSMUSG00000033208, ENSMUSG00000023826, ENSMUSG00000073465, ENSMUSG00000028833, ENSMUSG00000028161, ENSMUSG00000025586, ENSMUSG00000024617, ENSMUSG00000042429, ENSMUSG00000037996, ENSMUSG00000023064, ENSMUSG00000028756, ENSMUSG00000022415	857	113	14219	1.7619396743115003	1.0	0.7818336041918472	76.23383754015454
GOTERM_BP_ALL	GO:0044057~regulation of system process	16	1.2598425196850394	0.2303077152086243	ENSMUSG00000033208, ENSMUSG00000023845, ENSMUSG00000033278, ENSMUSG00000073465, ENSMUSG00000023826, ENSMUSG00000038718, ENSMUSG00000028161, ENSMUSG00000028833, ENSMUSG00000025586, ENSMUSG00000024617, ENSMUSG00000042429, ENSMUSG00000043733, ENSMUSG00000037996, ENSMUSG00000023064, ENSMUSG00000028756, ENSMUSG00000035200, ENSMUSG00000022415	857	201	14219	1.3207242666480896	1.0	0.938557985090503	99.0348188239283
GOTERM_BP_ALL	GO:0048169~regulation of long-term neuronal synaptic plasticity	3	0.23622047244094488	0.3185505172931896	ENSMUSG00000033208, ENSMUSG00000023845, ENSMUSG00000022415	857	19	14219	2.619726094699994	1.0	0.9702135596919319	99.88854980532042
Annotation Cluster 34	Enrichment Score: 1.1670351493395787
Category	Term	Count	%	PValue	Genes	List Total	Pop Hits	Pop Total	Fold Enrichment	Bonferroni	Benjamini	FDR
GOTERM_MF_ALL	GO:0016811~hydrolase activity, acting on carbon-nitrogen (but not peptide) bonds, in linear amides	9	0.7086614173228346	0.024206845300254534	ENSMUSG00000067567, ENSMUSG00000015149, ENSMUSG00000004698, ENSMUSG00000024654, ENSMUSG00000022359, ENSMUSG00000021003, ENSMUSG00000024887, ENSMUSG00000034245, ENSMUSG00000031521	944	58	15404	2.5320718877849213	0.9999999999609253	0.3432475687405645	32.027603958579256
GOTERM_CC_ALL	GO:0000118~histone deacetylase complex	6	0.47244094488188976	0.044830672235673136	ENSMUSG00000067567, ENSMUSG00000004698, ENSMUSG00000020263, ENSMUSG00000036180, ENSMUSG00000034245, ENSMUSG00000024513	981	32	15855	3.030389908256881	0.9999999978374802	0.2997273828158702	47.66768730108096
GOTERM_MF_ALL	GO:0033558~protein deacetylase activity	4	0.31496062992125984	0.07051635475614872	ENSMUSG00000067567, ENSMUSG00000015149, ENSMUSG00000004698, ENSMUSG00000034245	944	16	15404	4.079449152542373	1.0	0.6097692400197562	68.40257667728974
GOTERM_MF_ALL	GO:0004407~histone deacetylase activity	4	0.31496062992125984	0.07051635475614872	ENSMUSG00000067567, ENSMUSG00000015149, ENSMUSG00000004698, ENSMUSG00000034245	944	16	15404	4.079449152542373	1.0	0.6097692400197562	68.40257667728974
GOTERM_CC_ALL	GO:0016585~chromatin remodeling complex	7	0.5511811023622047	0.08642651878051966	ENSMUSG00000067567, ENSMUSG00000004698, ENSMUSG00000020263, ENSMUSG00000036180, ENSMUSG00000034245, ENSMUSG00000024513, ENSMUSG00000024921	981	50	15855	2.262691131498471	1.0	0.43439495780225446	72.08952438219538
GOTERM_MF_ALL	GO:0019213~deacetylase activity	4	0.31496062992125984	0.10673816571902137	ENSMUSG00000067567, ENSMUSG00000015149, ENSMUSG00000004698, ENSMUSG00000034245	944	19	15404	3.4353256021409457	1.0	0.7271225839614586	83.10823356415516
GOTERM_MF_ALL	GO:0016810~hydrolase activity, acting on carbon-nitrogen (but not peptide) bonds	11	0.8661417322834646	0.1360485900799849	ENSMUSG00000067567, ENSMUSG00000015149, ENSMUSG00000004698, ENSMUSG00000024654, ENSMUSG00000022359, ENSMUSG00000021003, ENSMUSG00000024887, ENSMUSG00000037580, ENSMUSG00000058624, ENSMUSG00000034245, ENSMUSG00000031521	944	110	15404	1.6317796610169493	1.0	0.7958964371696868	90.01392289685751
Annotation Cluster 35	Enrichment Score: 1.162659058432317
Category	Term	Count	%	PValue	Genes	List Total	Pop Hits	Pop Total	Fold Enrichment	Bonferroni	Benjamini	FDR
GOTERM_MF_ALL	GO:0016790~thiolester hydrolase activity	15	1.1811023622047243	0.006107177453752138	ENSMUSG00000018189, ENSMUSG00000025437, ENSMUSG00000006717, ENSMUSG00000027363, ENSMUSG00000038495, ENSMUSG00000036712, ENSMUSG00000006676, ENSMUSG00000053141, ENSMUSG00000056900, ENSMUSG00000028657, ENSMUSG00000021996, ENSMUSG00000024158, ENSMUSG00000031767, ENSMUSG00000040455, ENSMUSG00000031634	944	108	15404	2.266360640301318	0.9974991702028542	0.17074112299613586	9.200194579346055
GOTERM_MF_ALL	GO:0008234~cysteine-type peptidase activity	14	1.1023622047244095	0.11177561603578373	ENSMUSG00000016256, ENSMUSG00000018189, ENSMUSG00000025437, ENSMUSG00000044258, ENSMUSG00000027363, ENSMUSG00000006676, ENSMUSG00000036712, ENSMUSG00000021939, ENSMUSG00000026031, ENSMUSG00000056900, ENSMUSG00000028015, ENSMUSG00000040455, ENSMUSG00000031634, ENSMUSG00000021190	944	146	15404	1.5647202228929649	1.0	0.7402262529890772	84.54818016699777
GOTERM_MF_ALL	GO:0004221~ubiquitin thiolesterase activity	8	0.6299212598425197	0.14287688038432958	ENSMUSG00000018189, ENSMUSG00000056900, ENSMUSG00000025437, ENSMUSG00000040455, ENSMUSG00000027363, ENSMUSG00000006676, ENSMUSG00000036712, ENSMUSG00000038495	944	71	15404	1.8386249701599429	1.0	0.7954980450060494	91.18744595666674
GOTERM_BP_ALL	GO:0006511~ubiquitin-dependent protein catabolic process	12	0.9448818897637795	0.2291997796338871	ENSMUSG00000028557, ENSMUSG00000018189, ENSMUSG00000041556, ENSMUSG00000061665, ENSMUSG00000056900, ENSMUSG00000020311, ENSMUSG00000025437, ENSMUSG00000040455, ENSMUSG00000027363, ENSMUSG00000006676, ENSMUSG00000036712, ENSMUSG00000027630	857	141	14219	1.4120509446609897	1.0	0.9397181683035677	99.0098896836212
Annotation Cluster 36	Enrichment Score: 1.1522207237985707
Category	Term	Count	%	PValue	Genes	List Total	Pop Hits	Pop Total	Fold Enrichment	Bonferroni	Benjamini	FDR
GOTERM_BP_ALL	GO:0009056~catabolic process	90	7.086614173228346	4.1831250370850937E-4	ENSMUSG00000027698, ENSMUSG00000061665, ENSMUSG00000018189, ENSMUSG00000026771, ENSMUSG00000035509, ENSMUSG00000028842, ENSMUSG00000027695, ENSMUSG00000033308, ENSMUSG00000060376, ENSMUSG00000021665, ENSMUSG00000038290, ENSMUSG00000020883, ENSMUSG00000005069, ENSMUSG00000051177, ENSMUSG00000020305, ENSMUSG00000073465, ENSMUSG00000023826, ENSMUSG00000029798, ENSMUSG00000022443, ENSMUSG00000022359,…	857	1040	14219	1.4358114172874965	0.6646036976614514	0.08060003616462064	0.739003237850433
GOTERM_BP_ALL	GO:0044248~cellular catabolic process	73	5.748031496062992	0.0018135586319822337	ENSMUSG00000061665, ENSMUSG00000018189, ENSMUSG00000026771, ENSMUSG00000035509, ENSMUSG00000028842, ENSMUSG00000033308, ENSMUSG00000060376, ENSMUSG00000021665, ENSMUSG00000038290, ENSMUSG00000020883, ENSMUSG00000005069, ENSMUSG00000020305, ENSMUSG00000073465, ENSMUSG00000023826, ENSMUSG00000029798, ENSMUSG00000022443, ENSMUSG00000044968, ENSMUSG00000018339, ENSMUSG00000033624, ENSMUSG00000040913,…	857	848	14219	1.4282862002157592	0.9912569883770649	0.15571729123161804	3.166802044664019
GOTERM_BP_ALL	GO:0009057~macromolecule catabolic process	49	3.858267716535433	0.0898100658881709	ENSMUSG00000061665, ENSMUSG00000018189, ENSMUSG00000026771, ENSMUSG00000035509, ENSMUSG00000028842, ENSMUSG00000038290, ENSMUSG00000020883, ENSMUSG00000020305, ENSMUSG00000023826, ENSMUSG00000073465, ENSMUSG00000029798, ENSMUSG00000022359, ENSMUSG00000022443, ENSMUSG00000025217, ENSMUSG00000040913, ENSMUSG00000052557, ENSMUSG00000002428, ENSMUSG00000027602, ENSMUSG00000079557, ENSMUSG00000031930,…	857	654	14219	1.2431014241415363	1.0	0.8056319672581693	81.14246416454782
GOTERM_BP_ALL	GO:0030163~protein catabolic process	42	3.3070866141732282	0.10632082032261259	ENSMUSG00000073633, ENSMUSG00000026792, ENSMUSG00000018189, ENSMUSG00000061665, ENSMUSG00000040410, ENSMUSG00000026771, ENSMUSG00000035509, ENSMUSG00000020311, ENSMUSG00000027180, ENSMUSG00000027363, ENSMUSG00000027630, ENSMUSG00000040746, ENSMUSG00000036712, ENSMUSG00000019505, ENSMUSG00000020883, ENSMUSG00000030610, ENSMUSG00000038068, ENSMUSG00000020305, ENSMUSG00000021619, ENSMUSG00000023845,…	857	556	14219	1.2533221963852488	1.0	0.8311556863128059	86.3686467777947
GOTERM_BP_ALL	GO:0044265~cellular macromolecule catabolic process	44	3.4645669291338583	0.1581391886840349	ENSMUSG00000073633, ENSMUSG00000026792, ENSMUSG00000018189, ENSMUSG00000061665, ENSMUSG00000026771, ENSMUSG00000040410, ENSMUSG00000035509, ENSMUSG00000020311, ENSMUSG00000027180, ENSMUSG00000027363, ENSMUSG00000028842, ENSMUSG00000002985, ENSMUSG00000027630, ENSMUSG00000040746, ENSMUSG00000036712, ENSMUSG00000019505, ENSMUSG00000019088, ENSMUSG00000020883, ENSMUSG00000030610, ENSMUSG00000038290,…	857	609	14219	1.1987361878320717	1.0	0.9025877656363477	95.27234344481441
GOTERM_BP_ALL	GO:0044257~cellular protein catabolic process	38	2.9921259842519685	0.22159952497574786	ENSMUSG00000073633, ENSMUSG00000026792, ENSMUSG00000018189, ENSMUSG00000061665, ENSMUSG00000026771, ENSMUSG00000040410, ENSMUSG00000035509, ENSMUSG00000020311, ENSMUSG00000027180, ENSMUSG00000027363, ENSMUSG00000027630, ENSMUSG00000040746, ENSMUSG00000036712, ENSMUSG00000019505, ENSMUSG00000020883, ENSMUSG00000030610, ENSMUSG00000038068, ENSMUSG00000020305, ENSMUSG00000021619, ENSMUSG00000041556,…	857	537	14219	1.1740796029630016	1.0	0.936700864246012	98.82177552708626
GOTERM_BP_ALL	GO:0019941~modification-dependent protein catabolic process	36	2.8346456692913384	0.22939954186396616	ENSMUSG00000073633, ENSMUSG00000026792, ENSMUSG00000018189, ENSMUSG00000061665, ENSMUSG00000026771, ENSMUSG00000040410, ENSMUSG00000035509, ENSMUSG00000020311, ENSMUSG00000027180, ENSMUSG00000027363, ENSMUSG00000027630, ENSMUSG00000040746, ENSMUSG00000036712, ENSMUSG00000019505, ENSMUSG00000020883, ENSMUSG00000030610, ENSMUSG00000038068, ENSMUSG00000020305, ENSMUSG00000021619, ENSMUSG00000041556,…	857	508	14219	1.1757825779362179	1.0	0.9384850961051654	99.01442887321691
GOTERM_BP_ALL	GO:0043632~modification-dependent macromolecule catabolic process	36	2.8346456692913384	0.22939954186396616	ENSMUSG00000073633, ENSMUSG00000026792, ENSMUSG00000018189, ENSMUSG00000061665, ENSMUSG00000026771, ENSMUSG00000040410, ENSMUSG00000035509, ENSMUSG00000020311, ENSMUSG00000027180, ENSMUSG00000027363, ENSMUSG00000027630, ENSMUSG00000040746, ENSMUSG00000036712, ENSMUSG00000019505, ENSMUSG00000020883, ENSMUSG00000030610, ENSMUSG00000038068, ENSMUSG00000020305, ENSMUSG00000021619, ENSMUSG00000041556,…	857	508	14219	1.1757825779362179	1.0	0.9384850961051654	99.01442887321691
GOTERM_BP_ALL	GO:0051603~proteolysis involved in cellular protein catabolic process	37	2.9133858267716537	0.2633272901579049	ENSMUSG00000073633, ENSMUSG00000026792, ENSMUSG00000018189, ENSMUSG00000061665, ENSMUSG00000026771, ENSMUSG00000040410, ENSMUSG00000020311, ENSMUSG00000035509, ENSMUSG00000027180, ENSMUSG00000027363, ENSMUSG00000027630, ENSMUSG00000040746, ENSMUSG00000036712, ENSMUSG00000019505, ENSMUSG00000020883, ENSMUSG00000030610, ENSMUSG00000038068, ENSMUSG00000020305, ENSMUSG00000021619, ENSMUSG00000041556,…	857	534	14219	1.1496051464257777	1.0	0.9557101280658011	99.55637202992425
GOTERM_BP_ALL	GO:0006508~proteolysis	56	4.409448818897638	0.8541372991323872	ENSMUSG00000061665, ENSMUSG00000018189, ENSMUSG00000026771, ENSMUSG00000026399, ENSMUSG00000035509, ENSMUSG00000034825, ENSMUSG00000028015, ENSMUSG00000020883, ENSMUSG00000020305, ENSMUSG00000073465, ENSMUSG00000023826, ENSMUSG00000029798, ENSMUSG00000022443, ENSMUSG00000005362, ENSMUSG00000040913, ENSMUSG00000052557, ENSMUSG00000002428, ENSMUSG00000021939, ENSMUSG00000027602, ENSMUSG00000079557,…	857	1034	14219	0.8985778738751752	1.0	0.9997916387618816	99.99999999999984
Annotation Cluster 37	Enrichment Score: 1.1274332760597718
Category	Term	Count	%	PValue	Genes	List Total	Pop Hits	Pop Total	Fold Enrichment	Bonferroni	Benjamini	FDR
GOTERM_BP_ALL	GO:0030534~adult behavior	13	1.0236220472440944	0.00974639267908459	ENSMUSG00000073465, ENSMUSG00000023826, ENSMUSG00000025232, ENSMUSG00000028964, ENSMUSG00000025235, ENSMUSG00000038718, ENSMUSG00000053286, ENSMUSG00000009376, ENSMUSG00000028657, ENSMUSG00000005054, ENSMUSG00000023064, ENSMUSG00000026826, ENSMUSG00000035200, ENSMUSG00000028020	857	93	14219	2.3192557182469478	0.9999999999921668	0.37183811605578365	15.939499816124325
GOTERM_BP_ALL	GO:0008344~adult locomotory behavior	10	0.7874015748031495	0.011423249843960655	ENSMUSG00000073465, ENSMUSG00000023826, ENSMUSG00000025232, ENSMUSG00000028964, ENSMUSG00000028657, ENSMUSG00000023064, ENSMUSG00000005054, ENSMUSG00000038718, ENSMUSG00000026826, ENSMUSG00000053286, ENSMUSG00000028020	857	62	14219	2.67606429028494	0.9999999999999062	0.3835850923436651	18.42758880194011
GOTERM_BP_ALL	GO:0007610~behavior	26	2.047244094488189	0.47746246012130933	ENSMUSG00000033208, ENSMUSG00000050711, ENSMUSG00000028964, ENSMUSG00000038718, ENSMUSG00000053286, ENSMUSG00000034472, ENSMUSG00000024900, ENSMUSG00000025630, ENSMUSG00000037996, ENSMUSG00000021665, ENSMUSG00000023064, ENSMUSG00000024907, ENSMUSG00000021314, ENSMUSG00000026826, ENSMUSG00000035200, ENSMUSG00000073465, ENSMUSG00000023826, ENSMUSG00000025232, ENSMUSG00000025235, ENSMUSG00000024513,…	857	405	14219	1.0651396631948946	1.0	0.9914375567839487	99.9989936844843
GOTERM_BP_ALL	GO:0007626~locomotory behavior	15	1.1811023622047243	0.5816933297348239	ENSMUSG00000073465, ENSMUSG00000023826, ENSMUSG00000025232, ENSMUSG00000050711, ENSMUSG00000028964, ENSMUSG00000038718, ENSMUSG00000034472, ENSMUSG00000053286, ENSMUSG00000028657, ENSMUSG00000021665, ENSMUSG00000005054, ENSMUSG00000023064, ENSMUSG00000026826, ENSMUSG00000035200, ENSMUSG00000023235, ENSMUSG00000028020	857	239	14219	1.041313719650625	1.0	0.995789497929298	99.9999805110371
Annotation Cluster 38	Enrichment Score: 1.0869393221526322
Category	Term	Count	%	PValue	Genes	List Total	Pop Hits	Pop Total	Fold Enrichment	Bonferroni	Benjamini	FDR
GOTERM_BP_ALL	GO:0042417~dopamine metabolic process	5	0.39370078740157477	0.024476752224743457	ENSMUSG00000034891, ENSMUSG00000073465, ENSMUSG00000023826, ENSMUSG00000025630, ENSMUSG00000033735, ENSMUSG00000026826	857	19	14219	4.366210157833323	1.0	0.541394797283673	35.553019501984
GOTERM_BP_ALL	GO:0009712~catechol metabolic process	5	0.39370078740157477	0.10336531058185376	ENSMUSG00000034891, ENSMUSG00000073465, ENSMUSG00000023826, ENSMUSG00000025630, ENSMUSG00000033735, ENSMUSG00000026826	857	30	14219	2.765266433294438	1.0	0.8276976678972361	85.54695469172994
GOTERM_BP_ALL	GO:0018958~phenol metabolic process	5	0.39370078740157477	0.10336531058185376	ENSMUSG00000034891, ENSMUSG00000073465, ENSMUSG00000023826, ENSMUSG00000025630, ENSMUSG00000033735, ENSMUSG00000026826	857	30	14219	2.765266433294438	1.0	0.8276976678972361	85.54695469172994
GOTERM_BP_ALL	GO:0006584~catecholamine metabolic process	5	0.39370078740157477	0.10336531058185376	ENSMUSG00000034891, ENSMUSG00000073465, ENSMUSG00000023826, ENSMUSG00000025630, ENSMUSG00000033735, ENSMUSG00000026826	857	30	14219	2.765266433294438	1.0	0.8276976678972361	85.54695469172994
GOTERM_BP_ALL	GO:0034311~diol metabolic process	5	0.39370078740157477	0.10336531058185376	ENSMUSG00000034891, ENSMUSG00000073465, ENSMUSG00000023826, ENSMUSG00000025630, ENSMUSG00000033735, ENSMUSG00000026826	857	30	14219	2.765266433294438	1.0	0.8276976678972361	85.54695469172994
GOTERM_BP_ALL	GO:0006576~biogenic amine metabolic process	9	0.7086614173228346	0.10767404286722806	ENSMUSG00000034891, ENSMUSG00000073465, ENSMUSG00000023826, ENSMUSG00000025630, ENSMUSG00000025283, ENSMUSG00000070644, ENSMUSG00000060002, ENSMUSG00000033735, ENSMUSG00000026826, ENSMUSG00000028789	857	80	14219	1.8665548424737457	1.0	0.8333563686222102	86.72997291803014
Annotation Cluster 39	Enrichment Score: 1.0749055874895885
Category	Term	Count	%	PValue	Genes	List Total	Pop Hits	Pop Total	Fold Enrichment	Bonferroni	Benjamini	FDR
GOTERM_CC_ALL	GO:0044439~peroxisomal part	6	0.47244094488188976	0.03977382953299703	ENSMUSG00000021417, ENSMUSG00000055782, ENSMUSG00000036257, ENSMUSG00000029047, ENSMUSG00000029098, ENSMUSG00000005069	981	31	15855	3.1281444214264575	0.9999999784974907	0.2788774802376015	43.61735476357327
GOTERM_CC_ALL	GO:0044438~microbody part	6	0.47244094488188976	0.03977382953299703	ENSMUSG00000021417, ENSMUSG00000055782, ENSMUSG00000036257, ENSMUSG00000029047, ENSMUSG00000029098, ENSMUSG00000005069	981	31	15855	3.1281444214264575	0.9999999784974907	0.2788774802376015	43.61735476357327
GOTERM_CC_ALL	GO:0005777~peroxisome	12	0.9448818897637795	0.05625090288345635	ENSMUSG00000021417, ENSMUSG00000020003, ENSMUSG00000024601, ENSMUSG00000060657, ENSMUSG00000026189, ENSMUSG00000031767, ENSMUSG00000055782, ENSMUSG00000036257, ENSMUSG00000029047, ENSMUSG00000029098, ENSMUSG00000028603, ENSMUSG00000005069	981	104	15855	1.8648553281580804	0.9999999999884496	0.34278119512257144	55.841041864532215
GOTERM_CC_ALL	GO:0042579~microbody	12	0.9448818897637795	0.05625090288345635	ENSMUSG00000021417, ENSMUSG00000020003, ENSMUSG00000024601, ENSMUSG00000060657, ENSMUSG00000026189, ENSMUSG00000031767, ENSMUSG00000055782, ENSMUSG00000036257, ENSMUSG00000029047, ENSMUSG00000029098, ENSMUSG00000028603, ENSMUSG00000005069	981	104	15855	1.8648553281580804	0.9999999999884496	0.34278119512257144	55.841041864532215
GOTERM_BP_ALL	GO:0007031~peroxisome organization	4	0.31496062992125984	0.12926415172054934	ENSMUSG00000020003, ENSMUSG00000029047, ENSMUSG00000028603, ENSMUSG00000005069	857	21	14219	3.1603044951936434	1.0	0.8732040279014176	91.4040223562769
GOTERM_CC_ALL	GO:0005778~peroxisomal membrane	4	0.31496062992125984	0.21496338277485705	ENSMUSG00000055782, ENSMUSG00000036257, ENSMUSG00000029047, ENSMUSG00000005069	981	26	15855	2.4864737708774407	1.0	0.6815713794689313	96.71881309512233
GOTERM_CC_ALL	GO:0031903~microbody membrane	4	0.31496062992125984	0.21496338277485705	ENSMUSG00000055782, ENSMUSG00000036257, ENSMUSG00000029047, ENSMUSG00000005069	981	26	15855	2.4864737708774407	1.0	0.6815713794689313	96.71881309512233
Annotation Cluster 40	Enrichment Score: 1.0547539762862836
Category	Term	Count	%	PValue	Genes	List Total	Pop Hits	Pop Total	Fold Enrichment	Bonferroni	Benjamini	FDR
GOTERM_BP_ALL	GO:0009081~branched chain family amino acid metabolic process	5	0.39370078740157477	0.010434808138306882	ENSMUSG00000021460, ENSMUSG00000060376, ENSMUSG00000055737, ENSMUSG00000021238, ENSMUSG00000031969	857	15	14219	5.530532866588876	0.9999999999987255	0.37638015366180844	16.9694994714904
GOTERM_BP_ALL	GO:0009083~branched chain family amino acid catabolic process	3	0.23622047244094488	0.0795812430684399	ENSMUSG00000021460, ENSMUSG00000060376, ENSMUSG00000031969	857	8	14219	6.221849474912486	1.0	0.782334802891025	77.01060744678097
GOTERM_BP_ALL	GO:0046395~carboxylic acid catabolic process	9	0.7086614173228346	0.11355841901594019	ENSMUSG00000045589, ENSMUSG00000020003, ENSMUSG00000024654, ENSMUSG00000021460, ENSMUSG00000060376, ENSMUSG00000029098, ENSMUSG00000005069, ENSMUSG00000033624, ENSMUSG00000031969	857	81	14219	1.8435109555296254	1.0	0.8429754976168562	88.1986547933844
GOTERM_BP_ALL	GO:0016054~organic acid catabolic process	9	0.7086614173228346	0.11355841901594019	ENSMUSG00000045589, ENSMUSG00000020003, ENSMUSG00000024654, ENSMUSG00000021460, ENSMUSG00000060376, ENSMUSG00000029098, ENSMUSG00000005069, ENSMUSG00000033624, ENSMUSG00000031969	857	81	14219	1.8435109555296254	1.0	0.8429754976168562	88.1986547933844
GOTERM_BP_ALL	GO:0009310~amine catabolic process	7	0.5511811023622047	0.1957480284714523	ENSMUSG00000045589, ENSMUSG00000024654, ENSMUSG00000021460, ENSMUSG00000060376, ENSMUSG00000025283, ENSMUSG00000033624, ENSMUSG00000031969	857	65	14219	1.7867875415133292	1.0	0.9210727331087387	97.89731589286102
GOTERM_BP_ALL	GO:0009063~cellular amino acid catabolic process	6	0.47244094488188976	0.22389525190911702	ENSMUSG00000045589, ENSMUSG00000024654, ENSMUSG00000021460, ENSMUSG00000060376, ENSMUSG00000033624, ENSMUSG00000031969	857	54	14219	1.8435109555296254	1.0	0.9380043266473617	98.8818831991161
Annotation Cluster 41	Enrichment Score: 1.007380986633644
Category	Term	Count	%	PValue	Genes	List Total	Pop Hits	Pop Total	Fold Enrichment	Bonferroni	Benjamini	FDR
GOTERM_BP_ALL	GO:0033554~cellular response to stress	34	2.677165354330709	0.046769774421399624	ENSMUSG00000028411, ENSMUSG00000005370, ENSMUSG00000004071, ENSMUSG00000054455, ENSMUSG00000025060, ENSMUSG00000022523, ENSMUSG00000024997, ENSMUSG00000031583, ENSMUSG00000036390, ENSMUSG00000043733, ENSMUSG00000022314, ENSMUSG00000025408, ENSMUSG00000061607, ENSMUSG00000021668, ENSMUSG00000021245, ENSMUSG00000023067, ENSMUSG00000024151, ENSMUSG00000041801, ENSMUSG00000063065, ENSMUSG00000020380,…	857	404	14219	1.3963226544358054	1.0	0.6629458152131023	57.22256049255302
GOTERM_BP_ALL	GO:0051716~cellular response to stimulus	44	3.4645669291338583	0.05585549237012312	ENSMUSG00000028411, ENSMUSG00000027698, ENSMUSG00000005370, ENSMUSG00000004071, ENSMUSG00000050711, ENSMUSG00000054455, ENSMUSG00000025060, ENSMUSG00000022523, ENSMUSG00000024997, ENSMUSG00000031583, ENSMUSG00000036390, ENSMUSG00000043733, ENSMUSG00000022314, ENSMUSG00000025408, ENSMUSG00000061607, ENSMUSG00000021668, ENSMUSG00000021245, ENSMUSG00000026826, ENSMUSG00000020593, ENSMUSG00000044167,…	857	556	14219	1.3130042057369273	1.0	0.7106874066042267	63.902482226158476
GOTERM_BP_ALL	GO:0006974~response to DNA damage stimulus	25	1.968503937007874	0.06468795050879401	ENSMUSG00000028411, ENSMUSG00000005370, ENSMUSG00000004071, ENSMUSG00000025060, ENSMUSG00000031583, ENSMUSG00000036390, ENSMUSG00000043733, ENSMUSG00000022314, ENSMUSG00000061607, ENSMUSG00000021668, ENSMUSG00000021245, ENSMUSG00000023067, ENSMUSG00000041801, ENSMUSG00000024151, ENSMUSG00000063065, ENSMUSG00000020380, ENSMUSG00000021690, ENSMUSG00000018841, ENSMUSG00000027663, ENSMUSG00000030538,…	857	287	14219	1.4452612020702638	1.0	0.7444013363534141	69.44291576821797
GOTERM_BP_ALL	GO:0006259~DNA metabolic process	34	2.677165354330709	0.07242814442809917	ENSMUSG00000028411, ENSMUSG00000005370, ENSMUSG00000020228, ENSMUSG00000025060, ENSMUSG00000031583, ENSMUSG00000028565, ENSMUSG00000019088, ENSMUSG00000022314, ENSMUSG00000061607, ENSMUSG00000031669, ENSMUSG00000021668, ENSMUSG00000021245, ENSMUSG00000038290, ENSMUSG00000054509, ENSMUSG00000024151, ENSMUSG00000020380, ENSMUSG00000028212, ENSMUSG00000055053, ENSMUSG00000035824, ENSMUSG00000021690,…	857	421	14219	1.3399390793160697	1.0	0.7689186883087635	73.62870383013929
GOTERM_BP_ALL	GO:0006950~response to stress	79	6.2204724409448815	0.2050453291161708	ENSMUSG00000032802, ENSMUSG00000005370, ENSMUSG00000000440, ENSMUSG00000004071, ENSMUSG00000026399, ENSMUSG00000025060, ENSMUSG00000027695, ENSMUSG00000031583, ENSMUSG00000037523, ENSMUSG00000043733, ENSMUSG00000025408, ENSMUSG00000014776, ENSMUSG00000021668, ENSMUSG00000025757, ENSMUSG00000025856, ENSMUSG00000022912, ENSMUSG00000023067, ENSMUSG00000024151, ENSMUSG00000020380, ENSMUSG00000030538,…	857	1184	14219	1.107040784950645	1.0	0.9277654042796308	98.28899694133837
GOTERM_BP_ALL	GO:0006281~DNA repair	16	1.2598425196850394	0.3598340767349113	ENSMUSG00000020380, ENSMUSG00000028411, ENSMUSG00000005370, ENSMUSG00000021690, ENSMUSG00000018841, ENSMUSG00000025060, ENSMUSG00000021615, ENSMUSG00000031583, ENSMUSG00000041147, ENSMUSG00000022314, ENSMUSG00000061607, ENSMUSG00000021668, ENSMUSG00000026187, ENSMUSG00000021245, ENSMUSG00000024151, ENSMUSG00000026048	857	222	14219	1.1957908900732703	1.0	0.9793889785705706	99.9631940456905
Annotation Cluster 42	Enrichment Score: 0.9887269007748616
Category	Term	Count	%	PValue	Genes	List Total	Pop Hits	Pop Total	Fold Enrichment	Bonferroni	Benjamini	FDR
GOTERM_BP_ALL	GO:0018130~heterocycle biosynthetic process	10	0.7874015748031495	0.0030833185262870233	ENSMUSG00000032067, ENSMUSG00000024588, ENSMUSG00000030979, ENSMUSG00000025630, ENSMUSG00000028684, ENSMUSG00000031543, ENSMUSG00000064120, ENSMUSG00000033735, ENSMUSG00000037580, ENSMUSG00000020098	857	51	14219	3.253254627405221	0.9996850137087183	0.2057610340003686	5.327450109000842
GOTERM_BP_ALL	GO:0051188~cofactor biosynthetic process	12	0.9448818897637795	0.020476825444623554	ENSMUSG00000024588, ENSMUSG00000027610, ENSMUSG00000030979, ENSMUSG00000028684, ENSMUSG00000031543, ENSMUSG00000025825, ENSMUSG00000064120, ENSMUSG00000037580, ENSMUSG00000030652, ENSMUSG00000063849, ENSMUSG00000003662, ENSMUSG00000037847	857	91	14219	2.1879031120571377	1.0	0.5228859353788583	30.704155475917418
GOTERM_BP_ALL	GO:0006779~porphyrin biosynthetic process	4	0.31496062992125984	0.09037335931664603	ENSMUSG00000024588, ENSMUSG00000030979, ENSMUSG00000028684, ENSMUSG00000031543	857	18	14219	3.6870219110592504	1.0	0.8034981191657582	81.34829259273513
GOTERM_BP_ALL	GO:0033014~tetrapyrrole biosynthetic process	4	0.31496062992125984	0.09037335931664603	ENSMUSG00000024588, ENSMUSG00000030979, ENSMUSG00000028684, ENSMUSG00000031543	857	18	14219	3.6870219110592504	1.0	0.8034981191657582	81.34829259273513
GOTERM_BP_ALL	GO:0006783~heme biosynthetic process	3	0.23622047244094488	0.18232435969892163	ENSMUSG00000024588, ENSMUSG00000030979, ENSMUSG00000028684	857	13	14219	3.828830446099991	1.0	0.9142158152177913	97.18018478022957
GOTERM_BP_ALL	GO:0033013~tetrapyrrole metabolic process	4	0.31496062992125984	0.20396340998306758	ENSMUSG00000024588, ENSMUSG00000030979, ENSMUSG00000028684, ENSMUSG00000031543	857	26	14219	2.552553630733327	1.0	0.9283081711384333	98.24724098649781
GOTERM_BP_ALL	GO:0006778~porphyrin metabolic process	4	0.31496062992125984	0.20396340998306758	ENSMUSG00000024588, ENSMUSG00000030979, ENSMUSG00000028684, ENSMUSG00000031543	857	26	14219	2.552553630733327	1.0	0.9283081711384333	98.24724098649781
GOTERM_BP_ALL	GO:0046148~pigment biosynthetic process	4	0.31496062992125984	0.2691864317590799	ENSMUSG00000024588, ENSMUSG00000030979, ENSMUSG00000025630, ENSMUSG00000028684	857	30	14219	2.21221314663555	1.0	0.9565945558415349	99.6149315610713
GOTERM_BP_ALL	GO:0042168~heme metabolic process	3	0.23622047244094488	0.3185505172931896	ENSMUSG00000024588, ENSMUSG00000030979, ENSMUSG00000028684	857	19	14219	2.619726094699994	1.0	0.9702135596919319	99.88854980532042
GOTERM_BP_ALL	GO:0042440~pigment metabolic process	4	0.31496062992125984	0.3865346346516709	ENSMUSG00000024588, ENSMUSG00000030979, ENSMUSG00000025630, ENSMUSG00000028684	857	37	14219	1.7936863351099057	1.0	0.9830263292731058	99.98270573024776
Annotation Cluster 43	Enrichment Score: 0.9728288033982254
Category	Term	Count	%	PValue	Genes	List Total	Pop Hits	Pop Total	Fold Enrichment	Bonferroni	Benjamini	FDR
GOTERM_CC_ALL	GO:0016323~basolateral plasma membrane	16	1.2598425196850394	0.027872709920910167	ENSMUSG00000055322, ENSMUSG00000021224, ENSMUSG00000028962, ENSMUSG00000015668, ENSMUSG00000022770, ENSMUSG00000009376, ENSMUSG00000030770, ENSMUSG00000022091, ENSMUSG00000042429, ENSMUSG00000037003, ENSMUSG00000028465, ENSMUSG00000022799, ENSMUSG00000039103, ENSMUSG00000019996, ENSMUSG00000019906, ENSMUSG00000005087	981	141	15855	1.8339948380939988	0.9999954337072996	0.23020746236158218	32.907755801093245
GOTERM_CC_ALL	GO:0005912~adherens junction	12	0.9448818897637795	0.06286137283373096	ENSMUSG00000022091, ENSMUSG00000037003, ENSMUSG00000028465, ENSMUSG00000022799, ENSMUSG00000055322, ENSMUSG00000039103, ENSMUSG00000022443, ENSMUSG00000044042, ENSMUSG00000039546, ENSMUSG00000057440, ENSMUSG00000022770, ENSMUSG00000030770	981	106	15855	1.829669378570192	0.9999999999994572	0.3658790569842407	60.01289748061942
GOTERM_CC_ALL	GO:0070161~anchoring junction	13	1.0236220472440944	0.07796079114678467	ENSMUSG00000055322, ENSMUSG00000019851, ENSMUSG00000022443, ENSMUSG00000039546, ENSMUSG00000057440, ENSMUSG00000022770, ENSMUSG00000030770, ENSMUSG00000022091, ENSMUSG00000037003, ENSMUSG00000028465, ENSMUSG00000022799, ENSMUSG00000039103, ENSMUSG00000044042	981	123	15855	1.708187265358892	0.9999999999999996	0.4143118594261883	68.20758283828992
GOTERM_CC_ALL	GO:0005924~cell-substrate adherens junction	7	0.5511811023622047	0.17385764761972083	ENSMUSG00000022091, ENSMUSG00000037003, ENSMUSG00000028465, ENSMUSG00000022799, ENSMUSG00000055322, ENSMUSG00000039103, ENSMUSG00000030770	981	61	15855	1.8546648618839925	1.0	0.6280686321026521	93.2553209229766
GOTERM_CC_ALL	GO:0030055~cell-substrate junction	7	0.5511811023622047	0.22226900869605637	ENSMUSG00000022091, ENSMUSG00000037003, ENSMUSG00000028465, ENSMUSG00000022799, ENSMUSG00000055322, ENSMUSG00000039103, ENSMUSG00000030770	981	66	15855	1.7141599481049021	1.0	0.6914231460026319	97.12456376750418
GOTERM_CC_ALL	GO:0005925~focal adhesion	6	0.47244094488188976	0.27574977951571333	ENSMUSG00000022091, ENSMUSG00000037003, ENSMUSG00000028465, ENSMUSG00000022799, ENSMUSG00000055322, ENSMUSG00000030770	981	57	15855	1.7012715274424595	1.0	0.747380865921093	98.94834171037816
Annotation Cluster 44	Enrichment Score: 0.9646369057467413
Category	Term	Count	%	PValue	Genes	List Total	Pop Hits	Pop Total	Fold Enrichment	Bonferroni	Benjamini	FDR
GOTERM_CC_ALL	GO:0000267~cell fraction	47	3.7007874015748032	0.06897537960516859	ENSMUSG00000027698, ENSMUSG00000034570, ENSMUSG00000001986, ENSMUSG00000054455, ENSMUSG00000024308, ENSMUSG00000001018, ENSMUSG00000036257, ENSMUSG00000022594, ENSMUSG00000038776, ENSMUSG00000015653, ENSMUSG00000032231, ENSMUSG00000021096, ENSMUSG00000025175, ENSMUSG00000024900, ENSMUSG00000022108, ENSMUSG00000043733, ENSMUSG00000037996, ENSMUSG00000025630, ENSMUSG00000026223, ENSMUSG00000024302,…	981	596	15855	1.274526404367547	0.9999999999999685	0.3895020077663447	63.542540437820435
GOTERM_CC_ALL	GO:0005624~membrane fraction	39	3.0708661417322833	0.13204274699971122	ENSMUSG00000027698, ENSMUSG00000034570, ENSMUSG00000001986, ENSMUSG00000024308, ENSMUSG00000054455, ENSMUSG00000001018, ENSMUSG00000036257, ENSMUSG00000022594, ENSMUSG00000015653, ENSMUSG00000038776, ENSMUSG00000032231, ENSMUSG00000021096, ENSMUSG00000024900, ENSMUSG00000022108, ENSMUSG00000043733, ENSMUSG00000037996, ENSMUSG00000026223, ENSMUSG00000024302, ENSMUSG00000019906, ENSMUSG00000035227,…	981	510	15855	1.2359237272890806	1.0	0.5650193359723916	86.45730863536595
GOTERM_CC_ALL	GO:0005626~insoluble fraction	40	3.149606299212598	0.14017824961503914	ENSMUSG00000027698, ENSMUSG00000034570, ENSMUSG00000001986, ENSMUSG00000024308, ENSMUSG00000054455, ENSMUSG00000001018, ENSMUSG00000036257, ENSMUSG00000022594, ENSMUSG00000015653, ENSMUSG00000038776, ENSMUSG00000032231, ENSMUSG00000021096, ENSMUSG00000024900, ENSMUSG00000022108, ENSMUSG00000043733, ENSMUSG00000037996, ENSMUSG00000026223, ENSMUSG00000024302, ENSMUSG00000035227, ENSMUSG00000019906,…	981	528	15855	1.224399962932073	1.0	0.5739601682619093	88.14333170588793
Annotation Cluster 45	Enrichment Score: 0.9128293256336794
Category	Term	Count	%	PValue	Genes	List Total	Pop Hits	Pop Total	Fold Enrichment	Bonferroni	Benjamini	FDR
GOTERM_BP_ALL	GO:0007049~cell cycle	60	4.724409448818897	2.104634102758761E-4	ENSMUSG00000061665, ENSMUSG00000030641, ENSMUSG00000028059, ENSMUSG00000029020, ENSMUSG00000066306, ENSMUSG00000020263, ENSMUSG00000025408, ENSMUSG00000026361, ENSMUSG00000031314, ENSMUSG00000028447, ENSMUSG00000022601, ENSMUSG00000023067, ENSMUSG00000042303, ENSMUSG00000021866, ENSMUSG00000009907, ENSMUSG00000024151, ENSMUSG00000020380, ENSMUSG00000004085, ENSMUSG00000022443, ENSMUSG00000028161,…	857	611	14219	1.629289551531911	0.4228065495583775	0.04873406482049891	0.3724573955416144
GOTERM_BP_ALL	GO:0022402~cell cycle process	38	2.9921259842519685	0.00464904847111916	ENSMUSG00000061665, ENSMUSG00000030852, ENSMUSG00000030641, ENSMUSG00000026650, ENSMUSG00000028059, ENSMUSG00000024617, ENSMUSG00000036390, ENSMUSG00000041840, ENSMUSG00000031723, ENSMUSG00000029020, ENSMUSG00000022105, ENSMUSG00000022314, ENSMUSG00000025408, ENSMUSG00000021245, ENSMUSG00000028447, ENSMUSG00000024033, ENSMUSG00000023067, ENSMUSG00000022601, ENSMUSG00000042303, ENSMUSG00000020059,…	857	393	14219	1.604276709392193	0.9999948006136038	0.2415830996649021	7.929111963810442
GOTERM_BP_ALL	GO:0022403~cell cycle phase	27	2.1259842519685037	0.09222607247330894	ENSMUSG00000061665, ENSMUSG00000030852, ENSMUSG00000026650, ENSMUSG00000028059, ENSMUSG00000024617, ENSMUSG00000036390, ENSMUSG00000041840, ENSMUSG00000031723, ENSMUSG00000022105, ENSMUSG00000022314, ENSMUSG00000021245, ENSMUSG00000028447, ENSMUSG00000022601, ENSMUSG00000024033, ENSMUSG00000020059, ENSMUSG00000064128, ENSMUSG00000020380, ENSMUSG00000025135, ENSMUSG00000022443, ENSMUSG00000028161,…	857	328	14219	1.3657718359563993	1.0	0.806120857367429	82.01042582332524
GOTERM_BP_ALL	GO:0000279~M phase	21	1.6535433070866141	0.2595417640719565	ENSMUSG00000020380, ENSMUSG00000064128, ENSMUSG00000061665, ENSMUSG00000025135, ENSMUSG00000022443, ENSMUSG00000030852, ENSMUSG00000026650, ENSMUSG00000025586, ENSMUSG00000028059, ENSMUSG00000041840, ENSMUSG00000031723, ENSMUSG00000015149, ENSMUSG00000022314, ENSMUSG00000041147, ENSMUSG00000021959, ENSMUSG00000021245, ENSMUSG00000020326, ENSMUSG00000028447, ENSMUSG00000024033, ENSMUSG00000022601,…	857	283	14219	1.2311786946823293	1.0	0.9538907382166099	99.51417302636163
GOTERM_BP_ALL	GO:0000278~mitotic cell cycle	18	1.4173228346456692	0.3013106404492322	ENSMUSG00000061665, ENSMUSG00000025135, ENSMUSG00000028161, ENSMUSG00000028059, ENSMUSG00000036390, ENSMUSG00000024617, ENSMUSG00000041840, ENSMUSG00000031723, ENSMUSG00000015149, ENSMUSG00000022105, ENSMUSG00000000184, ENSMUSG00000022314, ENSMUSG00000021959, ENSMUSG00000020326, ENSMUSG00000028447, ENSMUSG00000022601, ENSMUSG00000020059, ENSMUSG00000033016	857	244	14219	1.2239703885073743	1.0	0.9642630943285128	99.8264439029248
GOTERM_BP_ALL	GO:0051301~cell division	19	1.4960629921259843	0.4378781716842792	ENSMUSG00000028212, ENSMUSG00000061665, ENSMUSG00000025135, ENSMUSG00000022443, ENSMUSG00000028059, ENSMUSG00000041840, ENSMUSG00000015149, ENSMUSG00000022105, ENSMUSG00000000184, ENSMUSG00000041147, ENSMUSG00000022314, ENSMUSG00000021959, ENSMUSG00000022089, ENSMUSG00000020580, ENSMUSG00000020326, ENSMUSG00000028447, ENSMUSG00000020059, ENSMUSG00000021866, ENSMUSG00000009907	857	281	14219	1.1218518626176723	1.0	0.988624404965428	99.99632762217837
GOTERM_BP_ALL	GO:0000087~M phase of mitotic cell cycle	12	0.9448818897637795	0.6252849311828307	ENSMUSG00000041840, ENSMUSG00000015149, ENSMUSG00000031723, ENSMUSG00000061665, ENSMUSG00000025135, ENSMUSG00000022314, ENSMUSG00000021959, ENSMUSG00000020326, ENSMUSG00000028447, ENSMUSG00000022601, ENSMUSG00000020059, ENSMUSG00000028059	857	194	14219	1.0262844494701007	1.0	0.9970856513066031	99.99999722990749
GOTERM_BP_ALL	GO:0007067~mitosis	11	0.8661417322834646	0.7142795441181662	ENSMUSG00000041840, ENSMUSG00000015149, ENSMUSG00000031723, ENSMUSG00000061665, ENSMUSG00000025135, ENSMUSG00000022314, ENSMUSG00000021959, ENSMUSG00000020326, ENSMUSG00000028447, ENSMUSG00000020059, ENSMUSG00000028059	857	190	14219	0.960566234723331	1.0	0.9987383335951968	99.99999997736263
GOTERM_BP_ALL	GO:0000280~nuclear division	11	0.8661417322834646	0.7142795441181662	ENSMUSG00000041840, ENSMUSG00000015149, ENSMUSG00000031723, ENSMUSG00000061665, ENSMUSG00000025135, ENSMUSG00000022314, ENSMUSG00000021959, ENSMUSG00000020326, ENSMUSG00000028447, ENSMUSG00000020059, ENSMUSG00000028059	857	190	14219	0.960566234723331	1.0	0.9987383335951968	99.99999997736263
GOTERM_BP_ALL	GO:0048285~organelle fission	11	0.8661417322834646	0.7549582702173531	ENSMUSG00000041840, ENSMUSG00000015149, ENSMUSG00000031723, ENSMUSG00000061665, ENSMUSG00000025135, ENSMUSG00000022314, ENSMUSG00000021959, ENSMUSG00000020326, ENSMUSG00000028447, ENSMUSG00000020059, ENSMUSG00000028059	857	197	14219	0.9264344395808776	1.0	0.9991880910945519	99.99999999851292
Annotation Cluster 46	Enrichment Score: 0.8845735581974077
Category	Term	Count	%	PValue	Genes	List Total	Pop Hits	Pop Total	Fold Enrichment	Bonferroni	Benjamini	FDR
GOTERM_CC_ALL	GO:0032432~actin filament bundle	5	0.39370078740157477	0.05741044450264947	ENSMUSG00000043733, ENSMUSG00000022443, ENSMUSG00000036718, ENSMUSG00000030739, ENSMUSG00000032231	981	24	15855	3.3670998980632008	0.9999999999932339	0.3440196390221859	56.60089979277221
GOTERM_CC_ALL	GO:0001725~stress fiber	4	0.31496062992125984	0.16695795928673962	ENSMUSG00000043733, ENSMUSG00000022443, ENSMUSG00000030739, ENSMUSG00000032231	981	23	15855	2.8107964366440634	1.0	0.6205560072838712	92.41497849705527
GOTERM_CC_ALL	GO:0042641~actomyosin	4	0.31496062992125984	0.231569462840278	ENSMUSG00000043733, ENSMUSG00000022443, ENSMUSG00000030739, ENSMUSG00000032231	981	27	15855	2.394382149733832	1.0	0.7006429061855733	97.57373115806702
Annotation Cluster 47	Enrichment Score: 0.8703453921552781
Category	Term	Count	%	PValue	Genes	List Total	Pop Hits	Pop Total	Fold Enrichment	Bonferroni	Benjamini	FDR
GOTERM_BP_ALL	GO:0043161~proteasomal ubiquitin-dependent protein catabolic process	5	0.39370078740157477	0.10336531058185376	ENSMUSG00000041556, ENSMUSG00000061665, ENSMUSG00000020311, ENSMUSG00000006676, ENSMUSG00000027630	857	30	14219	2.765266433294438	1.0	0.8276976678972361	85.54695469172994
GOTERM_BP_ALL	GO:0010498~proteasomal protein catabolic process	5	0.39370078740157477	0.10336531058185376	ENSMUSG00000041556, ENSMUSG00000061665, ENSMUSG00000020311, ENSMUSG00000006676, ENSMUSG00000027630	857	30	14219	2.765266433294438	1.0	0.8276976678972361	85.54695469172994
GOTERM_BP_ALL	GO:0006511~ubiquitin-dependent protein catabolic process	12	0.9448818897637795	0.2291997796338871	ENSMUSG00000028557, ENSMUSG00000018189, ENSMUSG00000041556, ENSMUSG00000061665, ENSMUSG00000056900, ENSMUSG00000020311, ENSMUSG00000025437, ENSMUSG00000040455, ENSMUSG00000027363, ENSMUSG00000006676, ENSMUSG00000036712, ENSMUSG00000027630	857	141	14219	1.4120509446609897	1.0	0.9397181683035677	99.0098896836212
Annotation Cluster 48	Enrichment Score: 0.8129490225452376
Category	Term	Count	%	PValue	Genes	List Total	Pop Hits	Pop Total	Fold Enrichment	Bonferroni	Benjamini	FDR
GOTERM_BP_ALL	GO:0045910~negative regulation of DNA recombination	4	0.31496062992125984	0.01388789869121124	ENSMUSG00000024425, ENSMUSG00000005370, ENSMUSG00000022508, ENSMUSG00000024151	857	9	14219	7.374043822118501	0.9999999999999999	0.42016216283401864	21.958770539600724
GOTERM_BP_ALL	GO:0051053~negative regulation of DNA metabolic process	5	0.39370078740157477	0.029177396199908577	ENSMUSG00000024425, ENSMUSG00000005370, ENSMUSG00000041147, ENSMUSG00000022508, ENSMUSG00000024151	857	20	14219	4.147899649941657	1.0	0.576441291129164	40.842014717420106
GOTERM_BP_ALL	GO:0000018~regulation of DNA recombination	5	0.39370078740157477	0.05298854188888466	ENSMUSG00000024425, ENSMUSG00000005370, ENSMUSG00000022508, ENSMUSG00000002147, ENSMUSG00000024151	857	24	14219	3.4565830416180474	1.0	0.6971650403464955	61.90910711509865
GOTERM_BP_ALL	GO:0051052~regulation of DNA metabolic process	6	0.47244094488188976	0.26966639442717727	ENSMUSG00000024425, ENSMUSG00000005370, ENSMUSG00000041147, ENSMUSG00000022508, ENSMUSG00000002147, ENSMUSG00000024151	857	58	14219	1.7163722689413754	1.0	0.9558355805078009	99.61939037286668
GOTERM_MF_ALL	GO:0043566~structure-specific DNA binding	7	0.5511811023622047	0.32115339860310677	ENSMUSG00000043991, ENSMUSG00000005370, ENSMUSG00000041147, ENSMUSG00000021245, ENSMUSG00000022508, ENSMUSG00000024151, ENSMUSG00000026048	944	76	15404	1.5029549509366638	1.0	0.9505430244787363	99.77634559732567
GOTERM_BP_ALL	GO:0042113~B cell activation	6	0.47244094488188976	0.5089268608782714	ENSMUSG00000005370, ENSMUSG00000004698, ENSMUSG00000022508, ENSMUSG00000021615, ENSMUSG00000024151, ENSMUSG00000059182	857	78	14219	1.2762768153666637	1.0	0.9931131082417445	99.9996653571006
GOTERM_BP_ALL	GO:0002250~adaptive immune response	6	0.47244094488188976	0.5756705692958652	ENSMUSG00000005370, ENSMUSG00000026399, ENSMUSG00000022508, ENSMUSG00000022770, ENSMUSG00000021615, ENSMUSG00000024151	857	84	14219	1.1851141856976164	1.0	0.9957429894740006	99.9999748897068
GOTERM_BP_ALL	GO:0002460~adaptive immune response based on somatic recombination of immune receptors built from immunoglobulin superfamily domains	6	0.47244094488188976	0.5756705692958652	ENSMUSG00000005370, ENSMUSG00000026399, ENSMUSG00000022508, ENSMUSG00000022770, ENSMUSG00000021615, ENSMUSG00000024151	857	84	14219	1.1851141856976164	1.0	0.9957429894740006	99.9999748897068
Annotation Cluster 49	Enrichment Score: 0.8093551182961968
Category	Term	Count	%	PValue	Genes	List Total	Pop Hits	Pop Total	Fold Enrichment	Bonferroni	Benjamini	FDR
GOTERM_BP_ALL	GO:0032870~cellular response to hormone stimulus	8	0.6299212598425197	0.05831226817285522	ENSMUSG00000043733, ENSMUSG00000021959, ENSMUSG00000020546, ENSMUSG00000019699, ENSMUSG00000044167, ENSMUSG00000020593, ENSMUSG00000055737, ENSMUSG00000024143	857	58	14219	2.2884963585885	1.0	0.7177901510698097	65.53193864666886
GOTERM_BP_ALL	GO:0009719~response to endogenous stimulus	17	1.3385826771653544	0.0887122773404044	ENSMUSG00000023845, ENSMUSG00000019699, ENSMUSG00000055737, ENSMUSG00000015653, ENSMUSG00000043733, ENSMUSG00000025408, ENSMUSG00000060376, ENSMUSG00000021959, ENSMUSG00000025630, ENSMUSG00000020546, ENSMUSG00000024907, ENSMUSG00000026826, ENSMUSG00000020593, ENSMUSG00000044167, ENSMUSG00000021091, ENSMUSG00000024143, ENSMUSG00000006127	857	184	14219	1.5329194358480036	1.0	0.8058009806234556	80.7351563842017
GOTERM_BP_ALL	GO:0032868~response to insulin stimulus	7	0.5511811023622047	0.14271002253333642	ENSMUSG00000020546, ENSMUSG00000024907, ENSMUSG00000019699, ENSMUSG00000044167, ENSMUSG00000020593, ENSMUSG00000024143, ENSMUSG00000006127	857	59	14219	1.9684947491248541	1.0	0.8848479291718874	93.47656766848182
GOTERM_BP_ALL	GO:0009725~response to hormone stimulus	14	1.1023622047244095	0.19488343039929118	ENSMUSG00000023845, ENSMUSG00000019699, ENSMUSG00000055737, ENSMUSG00000015653, ENSMUSG00000043733, ENSMUSG00000060376, ENSMUSG00000021959, ENSMUSG00000020546, ENSMUSG00000024907, ENSMUSG00000020593, ENSMUSG00000044167, ENSMUSG00000021091, ENSMUSG00000024143, ENSMUSG00000006127	857	165	14219	1.4077720024044411	1.0	0.9209784677509951	97.85687972611498
GOTERM_BP_ALL	GO:0043434~response to peptide hormone stimulus	9	0.7086614173228346	0.21244310005431005	ENSMUSG00000020546, ENSMUSG00000024907, ENSMUSG00000019699, ENSMUSG00000044167, ENSMUSG00000020593, ENSMUSG00000055737, ENSMUSG00000021091, ENSMUSG00000024143, ENSMUSG00000006127	857	95	14219	1.5718356568199963	1.0	0.9335378243288349	98.55033779279462
GOTERM_BP_ALL	GO:0032869~cellular response to insulin stimulus	5	0.39370078740157477	0.2584741489257604	ENSMUSG00000020546, ENSMUSG00000019699, ENSMUSG00000044167, ENSMUSG00000020593, ENSMUSG00000024143	857	43	14219	1.9292556511356544	1.0	0.9537661903570909	99.50160388733404
GOTERM_BP_ALL	GO:0010033~response to organic substance	35	2.7559055118110236	0.27345217037985686	ENSMUSG00000000440, ENSMUSG00000054455, ENSMUSG00000002985, ENSMUSG00000024997, ENSMUSG00000026104, ENSMUSG00000015653, ENSMUSG00000038776, ENSMUSG00000043733, ENSMUSG00000025408, ENSMUSG00000060376, ENSMUSG00000025630, ENSMUSG00000025757, ENSMUSG00000024907, ENSMUSG00000026826, ENSMUSG00000044167, ENSMUSG00000020593, ENSMUSG00000035200, ENSMUSG00000025779, ENSMUSG00000021091, ENSMUSG00000063065,…	857	505	14219	1.1499127742412516	1.0	0.9554998590138141	99.65289096248294
Annotation Cluster 50	Enrichment Score: 0.8038532410734255
Category	Term	Count	%	PValue	Genes	List Total	Pop Hits	Pop Total	Fold Enrichment	Bonferroni	Benjamini	FDR
GOTERM_BP_ALL	GO:0005976~polysaccharide metabolic process	12	0.9448818897637795	0.02204026058655358	ENSMUSG00000025232, ENSMUSG00000034055, ENSMUSG00000021665, ENSMUSG00000021476, ENSMUSG00000042032, ENSMUSG00000031295, ENSMUSG00000032252, ENSMUSG00000028189, ENSMUSG00000025780, ENSMUSG00000019528, ENSMUSG00000058297, ENSMUSG00000036879	857	92	14219	2.1641215564912994	1.0	0.525757052675801	32.63901145363186
GOTERM_BP_ALL	GO:0015980~energy derivation by oxidation of organic compounds	11	0.8661417322834646	0.07022973913865137	ENSMUSG00000033208, ENSMUSG00000031902, ENSMUSG00000020321, ENSMUSG00000034055, ENSMUSG00000021577, ENSMUSG00000031295, ENSMUSG00000010277, ENSMUSG00000019528, ENSMUSG00000036879, ENSMUSG00000022110, ENSMUSG00000027406	857	98	14219	1.8623222918105398	1.0	0.7657467179731261	72.49842185803834
GOTERM_BP_ALL	GO:0006112~energy reserve metabolic process	5	0.39370078740157477	0.1809407021126455	ENSMUSG00000033208, ENSMUSG00000034055, ENSMUSG00000031295, ENSMUSG00000019528, ENSMUSG00000036879	857	37	14219	2.242107918887382	1.0	0.9134233503612278	97.0943841681074
GOTERM_BP_ALL	GO:0044264~cellular polysaccharide metabolic process	5	0.39370078740157477	0.2584741489257604	ENSMUSG00000034055, ENSMUSG00000042032, ENSMUSG00000031295, ENSMUSG00000019528, ENSMUSG00000036879	857	43	14219	1.9292556511356544	1.0	0.9537661903570909	99.50160388733404
GOTERM_BP_ALL	GO:0044042~glucan metabolic process	4	0.31496062992125984	0.31948125541939343	ENSMUSG00000034055, ENSMUSG00000031295, ENSMUSG00000019528, ENSMUSG00000036879	857	33	14219	2.0111028605777728	1.0	0.9698524137965466	99.89121779953179
GOTERM_BP_ALL	GO:0005977~glycogen metabolic process	4	0.31496062992125984	0.31948125541939343	ENSMUSG00000034055, ENSMUSG00000031295, ENSMUSG00000019528, ENSMUSG00000036879	857	33	14219	2.0111028605777728	1.0	0.9698524137965466	99.89121779953179
GOTERM_BP_ALL	GO:0006073~cellular glucan metabolic process	4	0.31496062992125984	0.31948125541939343	ENSMUSG00000034055, ENSMUSG00000031295, ENSMUSG00000019528, ENSMUSG00000036879	857	33	14219	2.0111028605777728	1.0	0.9698524137965466	99.89121779953179
Annotation Cluster 51	Enrichment Score: 0.7959158504478772
Category	Term	Count	%	PValue	Genes	List Total	Pop Hits	Pop Total	Fold Enrichment	Bonferroni	Benjamini	FDR
GOTERM_BP_ALL	GO:0009411~response to UV	7	0.5511811023622047	0.016953600422006523	ENSMUSG00000005370, ENSMUSG00000024588, ENSMUSG00000041147, ENSMUSG00000029076, ENSMUSG00000023067, ENSMUSG00000024151, ENSMUSG00000026048	857	35	14219	3.3183197199533256	1.0	0.47154156878460396	26.14995217755951
GOTERM_BP_ALL	GO:0051053~negative regulation of DNA metabolic process	5	0.39370078740157477	0.029177396199908577	ENSMUSG00000024425, ENSMUSG00000005370, ENSMUSG00000041147, ENSMUSG00000022508, ENSMUSG00000024151	857	20	14219	4.147899649941657	1.0	0.576441291129164	40.842014717420106
GOTERM_BP_ALL	GO:0010259~multicellular organismal aging	4	0.31496062992125984	0.05750906640768966	ENSMUSG00000005370, ENSMUSG00000024151, ENSMUSG00000031583, ENSMUSG00000026048	857	15	14219	4.4244262932711	1.0	0.7155766789794749	65.0070103149219
GOTERM_BP_ALL	GO:0008340~determination of adult life span	3	0.23622047244094488	0.0795812430684399	ENSMUSG00000005370, ENSMUSG00000024151, ENSMUSG00000026048	857	8	14219	6.221849474912486	1.0	0.782334802891025	77.01060744678097
GOTERM_BP_ALL	GO:0007568~aging	6	0.47244094488188976	0.3052095422871403	ENSMUSG00000005370, ENSMUSG00000025408, ENSMUSG00000041147, ENSMUSG00000024151, ENSMUSG00000031583, ENSMUSG00000026048	857	61	14219	1.6319605180098322	1.0	0.9648392839789455	99.84283517905565
GOTERM_MF_ALL	GO:0043566~structure-specific DNA binding	7	0.5511811023622047	0.32115339860310677	ENSMUSG00000043991, ENSMUSG00000005370, ENSMUSG00000041147, ENSMUSG00000021245, ENSMUSG00000022508, ENSMUSG00000024151, ENSMUSG00000026048	944	76	15404	1.5029549509366638	1.0	0.9505430244787363	99.77634559732567
GOTERM_BP_ALL	GO:0009416~response to light stimulus	7	0.5511811023622047	0.5431417331538875	ENSMUSG00000005370, ENSMUSG00000024588, ENSMUSG00000041147, ENSMUSG00000029076, ENSMUSG00000023067, ENSMUSG00000024151, ENSMUSG00000026048	857	98	14219	1.1851141856976162	1.0	0.9950033679419562	99.9999069872502
GOTERM_BP_ALL	GO:0009314~response to radiation	9	0.7086614173228346	0.6357303667575083	ENSMUSG00000005370, ENSMUSG00000024588, ENSMUSG00000041147, ENSMUSG00000022676, ENSMUSG00000029076, ENSMUSG00000023067, ENSMUSG00000021615, ENSMUSG00000024151, ENSMUSG00000026048	857	143	14219	1.0442264852999976	1.0	0.997184139921962	99.99999832187531
GOTERM_BP_ALL	GO:0009628~response to abiotic stimulus	12	0.9448818897637795	0.8962002769271313	ENSMUSG00000005370, ENSMUSG00000024588, ENSMUSG00000041147, ENSMUSG00000022676, ENSMUSG00000041548, ENSMUSG00000019996, ENSMUSG00000047557, ENSMUSG00000029076, ENSMUSG00000023067, ENSMUSG00000021615, ENSMUSG00000024151, ENSMUSG00000026048	857	251	14219	0.793223837439042	1.0	0.9999211817802991	100.0
Annotation Cluster 52	Enrichment Score: 0.7656202635714684
Category	Term	Count	%	PValue	Genes	List Total	Pop Hits	Pop Total	Fold Enrichment	Bonferroni	Benjamini	FDR
GOTERM_BP_ALL	GO:0030330~DNA damage response, signal transduction by p53 class mediator	4	0.31496062992125984	0.10272897314604967	ENSMUSG00000004071, ENSMUSG00000041147, ENSMUSG00000029535, ENSMUSG00000041801	857	19	14219	3.4929681262666583	1.0	0.8313675672758621	85.36402865475002
GOTERM_BP_ALL	GO:0042770~DNA damage response, signal transduction	7	0.5511811023622047	0.12670173471037677	ENSMUSG00000005370, ENSMUSG00000043733, ENSMUSG00000004071, ENSMUSG00000041147, ENSMUSG00000029535, ENSMUSG00000024151, ENSMUSG00000041801	857	57	14219	2.0375647403222175	1.0	0.8705812047352008	90.94435255605508
GOTERM_BP_ALL	GO:0008630~DNA damage response, signal transduction resulting in induction of apoptosis	4	0.31496062992125984	0.15790617547140856	ENSMUSG00000005370, ENSMUSG00000004071, ENSMUSG00000041147, ENSMUSG00000041801	857	23	14219	2.8854954086550655	1.0	0.9033992916028516	95.24909166448826
GOTERM_BP_ALL	GO:0042771~DNA damage response, signal transduction by p53 class mediator resulting in induction of apoptosis	3	0.23622047244094488	0.20469605052444206	ENSMUSG00000004071, ENSMUSG00000041147, ENSMUSG00000041801	857	14	14219	3.5553425570928487	1.0	0.9282351121719421	98.27562047308929
GOTERM_BP_ALL	GO:0008629~induction of apoptosis by intracellular signals	4	0.31496062992125984	0.3531137230571566	ENSMUSG00000005370, ENSMUSG00000004071, ENSMUSG00000041147, ENSMUSG00000041801	857	35	14219	1.896182697116186	1.0	0.9782758943074473	99.95570831024727
Annotation Cluster 53	Enrichment Score: 0.7532256164446319
Category	Term	Count	%	PValue	Genes	List Total	Pop Hits	Pop Total	Fold Enrichment	Bonferroni	Benjamini	FDR
GOTERM_BP_ALL	GO:0009987~cellular process	644	50.70866141732283	4.448168612224078E-11	ENSMUSG00000062646, ENSMUSG00000033278, ENSMUSG00000001018, ENSMUSG00000053286, ENSMUSG00000043572, ENSMUSG00000026393, ENSMUSG00000030641, ENSMUSG00000002797, ENSMUSG00000020263, ENSMUSG00000050192, ENSMUSG00000009394, ENSMUSG00000029684, ENSMUSG00000078502, ENSMUSG00000042032, ENSMUSG00000032773, ENSMUSG00000042303, ENSMUSG00000040820, ENSMUSG00000029798, ENSMUSG00000025213, ENSMUSG00000075415,…	857	9252	14219	1.1548842950983256	1.161415568162738E-7	1.161415568162738E-7	7.885788688710704E-8
GOTERM_BP_ALL	GO:0008152~metabolic process	490	38.582677165354326	1.6437513943476612E-6	ENSMUSG00000062646, ENSMUSG00000033278, ENSMUSG00000026399, ENSMUSG00000043572, ENSMUSG00000053286, ENSMUSG00000026393, ENSMUSG00000034825, ENSMUSG00000050192, ENSMUSG00000029684, ENSMUSG00000078502, ENSMUSG00000042032, ENSMUSG00000040820, ENSMUSG00000029798, ENSMUSG00000025217, ENSMUSG00000033628, ENSMUSG00000025780, ENSMUSG00000068706, ENSMUSG00000033624, ENSMUSG00000022110, ENSMUSG00000035011,…	857	7020	14219	1.1581030361660467	0.004282641641185636	8.579993914356043E-4	0.002914033200485111
GOTERM_BP_ALL	GO:0044237~cellular metabolic process	410	32.28346456692913	3.3314643781966924E-5	ENSMUSG00000033278, ENSMUSG00000062646, ENSMUSG00000043572, ENSMUSG00000053286, ENSMUSG00000026393, ENSMUSG00000050192, ENSMUSG00000029684, ENSMUSG00000042032, ENSMUSG00000078502, ENSMUSG00000040820, ENSMUSG00000029798, ENSMUSG00000033628, ENSMUSG00000068706, ENSMUSG00000033624, ENSMUSG00000022110, ENSMUSG00000035011, ENSMUSG00000025503, ENSMUSG00000025395, ENSMUSG00000042046, ENSMUSG00000045589,…	857	5857	14219	1.1614402297941466	0.0833100560172636	0.009618552264252012	0.05904437034385257
GOTERM_BP_ALL	GO:0044238~primary metabolic process	407	32.047244094488185	0.012539013316330127	ENSMUSG00000033278, ENSMUSG00000062646, ENSMUSG00000026399, ENSMUSG00000043572, ENSMUSG00000053286, ENSMUSG00000026393, ENSMUSG00000034825, ENSMUSG00000050192, ENSMUSG00000029684, ENSMUSG00000042032, ENSMUSG00000078502, ENSMUSG00000040820, ENSMUSG00000029798, ENSMUSG00000025217, ENSMUSG00000033628, ENSMUSG00000025780, ENSMUSG00000068706, ENSMUSG00000033624, ENSMUSG00000035011, ENSMUSG00000040040,…	857	6211	14219	1.0872292110940296	0.9999999999999951	0.40237200806931295	20.04445645309625
GOTERM_BP_ALL	GO:0006807~nitrogen compound metabolic process	209	16.456692913385826	0.10329807533523275	ENSMUSG00000032398, ENSMUSG00000032252, ENSMUSG00000022508, ENSMUSG00000053286, ENSMUSG00000043572, ENSMUSG00000029684, ENSMUSG00000078502, ENSMUSG00000042032, ENSMUSG00000030256, ENSMUSG00000022641, ENSMUSG00000027763, ENSMUSG00000025780, ENSMUSG00000068706, ENSMUSG00000033624, ENSMUSG00000067567, ENSMUSG00000035011, ENSMUSG00000024785, ENSMUSG00000036941, ENSMUSG00000025503, ENSMUSG00000025395,…	857	3196	14219	1.0849950273314222	1.0	0.8293620048588172	85.52772919501915
GOTERM_BP_ALL	GO:0034641~cellular nitrogen compound metabolic process	202	15.905511811023624	0.12173027668705241	ENSMUSG00000032398, ENSMUSG00000022508, ENSMUSG00000053286, ENSMUSG00000043572, ENSMUSG00000029684, ENSMUSG00000078502, ENSMUSG00000042032, ENSMUSG00000030256, ENSMUSG00000022641, ENSMUSG00000027763, ENSMUSG00000068706, ENSMUSG00000033624, ENSMUSG00000067567, ENSMUSG00000035011, ENSMUSG00000024785, ENSMUSG00000036941, ENSMUSG00000025503, ENSMUSG00000025395, ENSMUSG00000004221, ENSMUSG00000045589,…	857	3105	14219	1.0793890232376357	1.0	0.8606013437877154	89.98559720505001
GOTERM_BP_ALL	GO:0044249~cellular biosynthetic process	184	14.488188976377952	0.379850111133099	ENSMUSG00000032398, ENSMUSG00000028158, ENSMUSG00000023452, ENSMUSG00000038718, ENSMUSG00000025825, ENSMUSG00000002147, ENSMUSG00000022508, ENSMUSG00000028150, ENSMUSG00000031641, ENSMUSG00000032252, ENSMUSG00000043572, ENSMUSG00000033308, ENSMUSG00000020889, ENSMUSG00000031583, ENSMUSG00000025068, ENSMUSG00000022708, ENSMUSG00000025408, ENSMUSG00000050192, ENSMUSG00000011148, ENSMUSG00000029684,…	857	2980	14219	1.0244476987775368	1.0	0.9825844304673783	99.97904237342084
GOTERM_BP_ALL	GO:0009058~biosynthetic process	189	14.881889763779526	0.4134915781248313	ENSMUSG00000032398, ENSMUSG00000028158, ENSMUSG00000023452, ENSMUSG00000038718, ENSMUSG00000025825, ENSMUSG00000002147, ENSMUSG00000022508, ENSMUSG00000028150, ENSMUSG00000031641, ENSMUSG00000032252, ENSMUSG00000043572, ENSMUSG00000020889, ENSMUSG00000033308, ENSMUSG00000031583, ENSMUSG00000025068, ENSMUSG00000022708, ENSMUSG00000025408, ENSMUSG00000050192, ENSMUSG00000011148, ENSMUSG00000029684,…	857	3076	14219	1.0194447774238922	1.0	0.9858831685773061	99.99220308962008
GOTERM_BP_ALL	GO:0006139~nucleobase, nucleoside, nucleotide and nucleic acid metabolic process	177	13.937007874015746	0.417995581956424	ENSMUSG00000055660, ENSMUSG00000032398, ENSMUSG00000025060, ENSMUSG00000038718, ENSMUSG00000002147, ENSMUSG00000022508, ENSMUSG00000028150, ENSMUSG00000053286, ENSMUSG00000043572, ENSMUSG00000033308, ENSMUSG00000028842, ENSMUSG00000020889, ENSMUSG00000031583, ENSMUSG00000022708, ENSMUSG00000014776, ENSMUSG00000025408, ENSMUSG00000011148, ENSMUSG00000029684, ENSMUSG00000031314, ENSMUSG00000078502,…	857	2881	14219	1.0193380604507787	1.0	0.9863725387158935	99.99319905784793
GOTERM_MF_ALL	GO:0043565~sequence-specific DNA binding	35	2.7559055118110236	0.5288545071598598	ENSMUSG00000000440, ENSMUSG00000047407, ENSMUSG00000038718, ENSMUSG00000002147, ENSMUSG00000028150, ENSMUSG00000022508, ENSMUSG00000020889, ENSMUSG00000025408, ENSMUSG00000015846, ENSMUSG00000055817, ENSMUSG00000008398, ENSMUSG00000047907, ENSMUSG00000021245, ENSMUSG00000032238, ENSMUSG00000038290, ENSMUSG00000026826, ENSMUSG00000044167, ENSMUSG00000033713, ENSMUSG00000024151, ENSMUSG00000032652,…	944	556	15404	1.0271994268991587	1.0	0.9918575377965884	99.99929109657215
GOTERM_BP_ALL	GO:0044260~cellular macromolecule metabolic process	271	21.338582677165356	0.6276312455088117	ENSMUSG00000033278, ENSMUSG00000032398, ENSMUSG00000061665, ENSMUSG00000022508, ENSMUSG00000032252, ENSMUSG00000053286, ENSMUSG00000043572, ENSMUSG00000051236, ENSMUSG00000026393, ENSMUSG00000050192, ENSMUSG00000029684, ENSMUSG00000042032, ENSMUSG00000078502, ENSMUSG00000030256, ENSMUSG00000022641, ENSMUSG00000027763, ENSMUSG00000040820, ENSMUSG00000020305, ENSMUSG00000029798, ENSMUSG00000033628,…	857	4549	14219	0.9884201408082559	1.0	0.9970004780282719	99.99999752181861
GOTERM_MF_ALL	GO:0003700~transcription factor activity	46	3.622047244094488	0.6720771448927849	ENSMUSG00000000440, ENSMUSG00000029313, ENSMUSG00000037138, ENSMUSG00000047407, ENSMUSG00000044934, ENSMUSG00000038718, ENSMUSG00000002147, ENSMUSG00000028150, ENSMUSG00000020889, ENSMUSG00000026104, ENSMUSG00000028565, ENSMUSG00000031902, ENSMUSG00000050619, ENSMUSG00000025408, ENSMUSG00000015846, ENSMUSG00000055817, ENSMUSG00000008398, ENSMUSG00000047907, ENSMUSG00000032238, ENSMUSG00000026826,…	944	776	15404	0.967292067097676	1.0	0.9977388572247488	99.99999765022386
GOTERM_BP_ALL	GO:0031323~regulation of cellular metabolic process	162	12.755905511811024	0.7378258615382346	ENSMUSG00000033208, ENSMUSG00000032398, ENSMUSG00000034570, ENSMUSG00000001986, ENSMUSG00000038718, ENSMUSG00000002147, ENSMUSG00000022508, ENSMUSG00000028150, ENSMUSG00000028842, ENSMUSG00000020889, ENSMUSG00000022708, ENSMUSG00000025408, ENSMUSG00000050192, ENSMUSG00000029684, ENSMUSG00000031314, ENSMUSG00000078502, ENSMUSG00000030256, ENSMUSG00000034245, ENSMUSG00000022641, ENSMUSG00000024151,…	857	2786	14219	0.9647663220251952	1.0	0.9990538231782794	99.99999999507222
GOTERM_BP_ALL	GO:0043170~macromolecule metabolic process	300	23.62204724409449	0.7482559402239377	ENSMUSG00000033278, ENSMUSG00000032398, ENSMUSG00000061665, ENSMUSG00000026399, ENSMUSG00000022508, ENSMUSG00000032252, ENSMUSG00000053286, ENSMUSG00000043572, ENSMUSG00000026393, ENSMUSG00000034825, ENSMUSG00000051236, ENSMUSG00000050192, ENSMUSG00000029684, ENSMUSG00000042032, ENSMUSG00000078502, ENSMUSG00000030256, ENSMUSG00000022641, ENSMUSG00000027763, ENSMUSG00000040820, ENSMUSG00000020305,…	857	5110	14219	0.9740664539980408	1.0	0.9991426736267304	99.99999999760065
GOTERM_MF_ALL	GO:0030528~transcription regulator activity	69	5.433070866141732	0.7840971192605252	ENSMUSG00000037138, ENSMUSG00000000440, ENSMUSG00000030291, ENSMUSG00000027206, ENSMUSG00000038718, ENSMUSG00000002147, ENSMUSG00000022508, ENSMUSG00000028150, ENSMUSG00000020889, ENSMUSG00000050619, ENSMUSG00000025408, ENSMUSG00000055817, ENSMUSG00000047907, ENSMUSG00000044167, ENSMUSG00000030256, ENSMUSG00000003847, ENSMUSG00000044475, ENSMUSG00000033863, ENSMUSG00000055053, ENSMUSG00000036180,…	944	1206	15404	0.9336052786912893	1.0	0.9995418053569082	99.99999999675435
GOTERM_BP_ALL	GO:0019222~regulation of metabolic process	169	13.307086614173228	0.7979507508919195	ENSMUSG00000019428, ENSMUSG00000033208, ENSMUSG00000032398, ENSMUSG00000034570, ENSMUSG00000001986, ENSMUSG00000038718, ENSMUSG00000002147, ENSMUSG00000022508, ENSMUSG00000028150, ENSMUSG00000028842, ENSMUSG00000020889, ENSMUSG00000022708, ENSMUSG00000025408, ENSMUSG00000050192, ENSMUSG00000029684, ENSMUSG00000031314, ENSMUSG00000078502, ENSMUSG00000030256, ENSMUSG00000042303, ENSMUSG00000034245,…	857	2942	14219	0.9530863913530115	1.0	0.9995360725153855	99.99999999995136
GOTERM_BP_ALL	GO:0060255~regulation of macromolecule metabolic process	151	11.88976377952756	0.8668255621821739	ENSMUSG00000019428, ENSMUSG00000033208, ENSMUSG00000034570, ENSMUSG00000032398, ENSMUSG00000001986, ENSMUSG00000038718, ENSMUSG00000002147, ENSMUSG00000022508, ENSMUSG00000028150, ENSMUSG00000028842, ENSMUSG00000020889, ENSMUSG00000022708, ENSMUSG00000025408, ENSMUSG00000050192, ENSMUSG00000029684, ENSMUSG00000031314, ENSMUSG00000078502, ENSMUSG00000030256, ENSMUSG00000042303, ENSMUSG00000034245,…	857	2688	14219	0.9320429272934377	1.0	0.9998382933590069	99.99999999999997
GOTERM_BP_ALL	GO:0006355~regulation of transcription, DNA-dependent	80	6.299212598425196	0.8704287113252741	ENSMUSG00000000440, ENSMUSG00000030291, ENSMUSG00000038718, ENSMUSG00000027018, ENSMUSG00000002147, ENSMUSG00000022508, ENSMUSG00000028150, ENSMUSG00000020889, ENSMUSG00000050619, ENSMUSG00000025408, ENSMUSG00000055817, ENSMUSG00000030788, ENSMUSG00000060376, ENSMUSG00000047907, ENSMUSG00000031314, ENSMUSG00000078502, ENSMUSG00000044167, ENSMUSG00000030256, ENSMUSG00000003847, ENSMUSG00000055053,…	857	1465	14219	0.906025862103297	1.0	0.9998521395806956	99.99999999999997
GOTERM_BP_ALL	GO:0051252~regulation of RNA metabolic process	81	6.377952755905512	0.8782229996896697	ENSMUSG00000000440, ENSMUSG00000030291, ENSMUSG00000038718, ENSMUSG00000027018, ENSMUSG00000002147, ENSMUSG00000022508, ENSMUSG00000028150, ENSMUSG00000020889, ENSMUSG00000050619, ENSMUSG00000025408, ENSMUSG00000055817, ENSMUSG00000030788, ENSMUSG00000060376, ENSMUSG00000047907, ENSMUSG00000031314, ENSMUSG00000078502, ENSMUSG00000044167, ENSMUSG00000030256, ENSMUSG00000027763, ENSMUSG00000003847,…	857	1488	14219	0.9031716979711671	1.0	0.9998744806556065	99.99999999999999
GOTERM_BP_ALL	GO:0080090~regulation of primary metabolic process	149	11.73228346456693	0.8867786079333587	ENSMUSG00000034570, ENSMUSG00000032398, ENSMUSG00000038718, ENSMUSG00000002147, ENSMUSG00000022508, ENSMUSG00000028150, ENSMUSG00000028842, ENSMUSG00000020889, ENSMUSG00000022708, ENSMUSG00000025408, ENSMUSG00000050192, ENSMUSG00000029684, ENSMUSG00000031314, ENSMUSG00000078502, ENSMUSG00000030256, ENSMUSG00000042303, ENSMUSG00000034245, ENSMUSG00000022641, ENSMUSG00000003847, ENSMUSG00000027763,…	857	2672	14219	0.9252051614390822	1.0	0.999891606391949	100.0
GOTERM_BP_ALL	GO:0006350~transcription	93	7.322834645669292	0.9495781893503119	ENSMUSG00000032398, ENSMUSG00000037138, ENSMUSG00000000440, ENSMUSG00000030291, ENSMUSG00000038718, ENSMUSG00000002147, ENSMUSG00000022508, ENSMUSG00000028150, ENSMUSG00000020889, ENSMUSG00000022708, ENSMUSG00000050619, ENSMUSG00000025408, ENSMUSG00000047907, ENSMUSG00000026361, ENSMUSG00000029684, ENSMUSG00000031314, ENSMUSG00000078502, ENSMUSG00000044167, ENSMUSG00000030256, ENSMUSG00000034245,…	857	1772	14219	0.8707780303489258	1.0	0.9999919449120838	100.0
GOTERM_BP_ALL	GO:0034645~cellular macromolecule biosynthetic process	128	10.078740157480315	0.955424316244462	ENSMUSG00000032398, ENSMUSG00000028158, ENSMUSG00000038718, ENSMUSG00000002147, ENSMUSG00000022508, ENSMUSG00000028150, ENSMUSG00000032252, ENSMUSG00000043572, ENSMUSG00000020889, ENSMUSG00000031583, ENSMUSG00000022708, ENSMUSG00000025408, ENSMUSG00000050192, ENSMUSG00000029684, ENSMUSG00000031314, ENSMUSG00000078502, ENSMUSG00000042032, ENSMUSG00000030083, ENSMUSG00000030256, ENSMUSG00000034245,…	857	2398	14219	0.8856232780525973	1.0	0.9999943612491298	100.0
GOTERM_BP_ALL	GO:0009059~macromolecule biosynthetic process	128	10.078740157480315	0.9594509838441542	ENSMUSG00000032398, ENSMUSG00000028158, ENSMUSG00000038718, ENSMUSG00000002147, ENSMUSG00000022508, ENSMUSG00000028150, ENSMUSG00000032252, ENSMUSG00000043572, ENSMUSG00000020889, ENSMUSG00000031583, ENSMUSG00000022708, ENSMUSG00000025408, ENSMUSG00000050192, ENSMUSG00000029684, ENSMUSG00000031314, ENSMUSG00000078502, ENSMUSG00000042032, ENSMUSG00000030083, ENSMUSG00000030256, ENSMUSG00000034245,…	857	2406	14219	0.8826785622485986	1.0	0.9999957982815157	100.0
GOTERM_MF_ALL	GO:0003677~DNA binding	94	7.4015748031496065	0.9610745721749782	ENSMUSG00000005370, ENSMUSG00000037138, ENSMUSG00000000440, ENSMUSG00000025060, ENSMUSG00000038718, ENSMUSG00000002147, ENSMUSG00000022508, ENSMUSG00000028150, ENSMUSG00000020889, ENSMUSG00000031583, ENSMUSG00000022708, ENSMUSG00000024921, ENSMUSG00000050619, ENSMUSG00000025408, ENSMUSG00000018102, ENSMUSG00000055817, ENSMUSG00000030788, ENSMUSG00000047907, ENSMUSG00000021668, ENSMUSG00000038290,…	944	1781	15404	0.861242493742803	1.0	0.9999982002959964	100.0
GOTERM_BP_ALL	GO:0050794~regulation of cellular process	350	27.559055118110237	0.9689104807304626	ENSMUSG00000034570, ENSMUSG00000032398, ENSMUSG00000061665, ENSMUSG00000050711, ENSMUSG00000019775, ENSMUSG00000022508, ENSMUSG00000050192, ENSMUSG00000029684, ENSMUSG00000030259, ENSMUSG00000032773, ENSMUSG00000024777, ENSMUSG00000078502, ENSMUSG00000015829, ENSMUSG00000030256, ENSMUSG00000042303, ENSMUSG00000022641, ENSMUSG00000027519, ENSMUSG00000027763, ENSMUSG00000020305, ENSMUSG00000025213,…	857	6224	14219	0.9330108467092416	1.0	0.9999982039074251	100.0
GOTERM_BP_ALL	GO:0010556~regulation of macromolecule biosynthetic process	125	9.84251968503937	0.9711715832647063	ENSMUSG00000033208, ENSMUSG00000032398, ENSMUSG00000038718, ENSMUSG00000002147, ENSMUSG00000022508, ENSMUSG00000028150, ENSMUSG00000028842, ENSMUSG00000020889, ENSMUSG00000022708, ENSMUSG00000025408, ENSMUSG00000050192, ENSMUSG00000029684, ENSMUSG00000031314, ENSMUSG00000078502, ENSMUSG00000030256, ENSMUSG00000034245, ENSMUSG00000022641, ENSMUSG00000003847, ENSMUSG00000055053, ENSMUSG00000002996,…	857	2381	14219	0.8710415056576348	1.0	0.9999985990512401	100.0
GOTERM_BP_ALL	GO:0051171~regulation of nitrogen compound metabolic process	124	9.763779527559056	0.9741930654886493	ENSMUSG00000032398, ENSMUSG00000038718, ENSMUSG00000002147, ENSMUSG00000022508, ENSMUSG00000028150, ENSMUSG00000020889, ENSMUSG00000022708, ENSMUSG00000025408, ENSMUSG00000029684, ENSMUSG00000031314, ENSMUSG00000078502, ENSMUSG00000030256, ENSMUSG00000034245, ENSMUSG00000022641, ENSMUSG00000027763, ENSMUSG00000003847, ENSMUSG00000024151, ENSMUSG00000055053, ENSMUSG00000002996, ENSMUSG00000053914,…	857	2372	14219	0.8673516974582891	1.0	0.999999022946063	100.0
GOTERM_BP_ALL	GO:0010468~regulation of gene expression	127	10.0	0.9755204430120797	ENSMUSG00000019428, ENSMUSG00000032398, ENSMUSG00000038718, ENSMUSG00000002147, ENSMUSG00000022508, ENSMUSG00000028150, ENSMUSG00000028842, ENSMUSG00000020889, ENSMUSG00000022708, ENSMUSG00000025408, ENSMUSG00000050192, ENSMUSG00000029684, ENSMUSG00000031314, ENSMUSG00000078502, ENSMUSG00000030256, ENSMUSG00000034245, ENSMUSG00000022641, ENSMUSG00000003847, ENSMUSG00000027763, ENSMUSG00000055053,…	857	2429	14219	0.8674899226720303	1.0	0.9999991667789551	100.0
GOTERM_BP_ALL	GO:0031326~regulation of cellular biosynthetic process	129	10.15748031496063	0.9763719609553627	ENSMUSG00000033208, ENSMUSG00000032398, ENSMUSG00000038718, ENSMUSG00000002147, ENSMUSG00000022508, ENSMUSG00000028150, ENSMUSG00000028842, ENSMUSG00000020889, ENSMUSG00000022708, ENSMUSG00000025408, ENSMUSG00000050192, ENSMUSG00000029684, ENSMUSG00000031314, ENSMUSG00000078502, ENSMUSG00000030256, ENSMUSG00000034245, ENSMUSG00000022641, ENSMUSG00000003847, ENSMUSG00000055053, ENSMUSG00000002996,…	857	2467	14219	0.8675785242682995	1.0	0.9999992406678222	100.0
GOTERM_BP_ALL	GO:0009889~regulation of biosynthetic process	129	10.15748031496063	0.978989669318997	ENSMUSG00000033208, ENSMUSG00000032398, ENSMUSG00000038718, ENSMUSG00000002147, ENSMUSG00000022508, ENSMUSG00000028150, ENSMUSG00000028842, ENSMUSG00000020889, ENSMUSG00000022708, ENSMUSG00000025408, ENSMUSG00000050192, ENSMUSG00000029684, ENSMUSG00000031314, ENSMUSG00000078502, ENSMUSG00000030256, ENSMUSG00000034245, ENSMUSG00000022641, ENSMUSG00000003847, ENSMUSG00000055053, ENSMUSG00000002996,…	857	2476	14219	0.8644249674353373	1.0	0.9999994694267228	100.0
GOTERM_BP_ALL	GO:0045449~regulation of transcription	114	8.976377952755906	0.9833424707884834	ENSMUSG00000032398, ENSMUSG00000038718, ENSMUSG00000002147, ENSMUSG00000022508, ENSMUSG00000028150, ENSMUSG00000020889, ENSMUSG00000022708, ENSMUSG00000025408, ENSMUSG00000029684, ENSMUSG00000031314, ENSMUSG00000078502, ENSMUSG00000030256, ENSMUSG00000034245, ENSMUSG00000022641, ENSMUSG00000003847, ENSMUSG00000055053, ENSMUSG00000002996, ENSMUSG00000053914, ENSMUSG00000003662, ENSMUSG00000025584,…	857	2227	14219	0.8493229637958668	1.0	0.9999997463135876	100.0
GOTERM_BP_ALL	GO:0019219~regulation of nucleobase, nucleoside, nucleotide and nucleic acid metabolic process	121	9.527559055118111	0.9836774301272558	ENSMUSG00000032398, ENSMUSG00000038718, ENSMUSG00000002147, ENSMUSG00000022508, ENSMUSG00000028150, ENSMUSG00000020889, ENSMUSG00000022708, ENSMUSG00000025408, ENSMUSG00000029684, ENSMUSG00000031314, ENSMUSG00000078502, ENSMUSG00000030256, ENSMUSG00000034245, ENSMUSG00000022641, ENSMUSG00000027763, ENSMUSG00000003847, ENSMUSG00000024151, ENSMUSG00000055053, ENSMUSG00000002996, ENSMUSG00000053914,…	857	2353	14219	0.8532016279523	1.0	0.999999754328183	100.0
GOTERM_BP_ALL	GO:0050789~regulation of biological process	364	28.661417322834648	0.9868145873852917	ENSMUSG00000032398, ENSMUSG00000034570, ENSMUSG00000033278, ENSMUSG00000061665, ENSMUSG00000050711, ENSMUSG00000019775, ENSMUSG00000026399, ENSMUSG00000022508, ENSMUSG00000050192, ENSMUSG00000029684, ENSMUSG00000030259, ENSMUSG00000032773, ENSMUSG00000024777, ENSMUSG00000078502, ENSMUSG00000015829, ENSMUSG00000030256, ENSMUSG00000042303, ENSMUSG00000022641, ENSMUSG00000027519, ENSMUSG00000027763,…	857	6542	14219	0.9231644589292346	1.0	0.9999998779013486	100.0
GOTERM_BP_ALL	GO:0065007~biological regulation	385	30.314960629921263	0.9882214804380883	ENSMUSG00000033278, ENSMUSG00000019775, ENSMUSG00000001018, ENSMUSG00000026399, ENSMUSG00000050192, ENSMUSG00000009394, ENSMUSG00000029684, ENSMUSG00000032773, ENSMUSG00000078502, ENSMUSG00000042303, ENSMUSG00000027519, ENSMUSG00000025213, ENSMUSG00000025507, ENSMUSG00000025217, ENSMUSG00000033628, ENSMUSG00000035011, ENSMUSG00000040040, ENSMUSG00000037940, ENSMUSG00000054455, ENSMUSG00000072762,…	857	6903	14219	0.9253607795031366	1.0	0.9999999116424897	100.0
GOTERM_MF_ALL	GO:0003676~nucleic acid binding	152	11.968503937007874	0.9955061270274864	ENSMUSG00000055660, ENSMUSG00000025060, ENSMUSG00000038718, ENSMUSG00000002147, ENSMUSG00000022508, ENSMUSG00000028150, ENSMUSG00000053286, ENSMUSG00000028842, ENSMUSG00000020889, ENSMUSG00000031583, ENSMUSG00000022708, ENSMUSG00000018102, ENSMUSG00000025408, ENSMUSG00000050192, ENSMUSG00000031314, ENSMUSG00000078502, ENSMUSG00000030083, ENSMUSG00000030256, ENSMUSG00000022641, ENSMUSG00000003847,…	944	2949	15404	0.8410664919449855	1.0	0.9999999988327289	100.0
GOTERM_BP_ALL	GO:0010467~gene expression	125	9.84251968503937	0.99832740146056	ENSMUSG00000032398, ENSMUSG00000026399, ENSMUSG00000038718, ENSMUSG00000002147, ENSMUSG00000022508, ENSMUSG00000028150, ENSMUSG00000053286, ENSMUSG00000043572, ENSMUSG00000020889, ENSMUSG00000022708, ENSMUSG00000025408, ENSMUSG00000014776, ENSMUSG00000050192, ENSMUSG00000029684, ENSMUSG00000031314, ENSMUSG00000078502, ENSMUSG00000030083, ENSMUSG00000030256, ENSMUSG00000034245, ENSMUSG00000022641,…	857	2571	14219	0.8066704881255653	1.0	0.9999999998630917	100.0
Annotation Cluster 54	Enrichment Score: 0.7128202926132547
Category	Term	Count	%	PValue	Genes	List Total	Pop Hits	Pop Total	Fold Enrichment	Bonferroni	Benjamini	FDR
GOTERM_CC_ALL	GO:0031968~organelle outer membrane	9	0.7086614173228346	0.16881154650445446	ENSMUSG00000037523, ENSMUSG00000029020, ENSMUSG00000024900, ENSMUSG00000051343, ENSMUSG00000007783, ENSMUSG00000028756, ENSMUSG00000040147, ENSMUSG00000056666, ENSMUSG00000020085	981	87	15855	1.6719392597279343	1.0	0.6205557376863419	92.64980968297917
GOTERM_CC_ALL	GO:0019867~outer membrane	9	0.7086614173228346	0.19193098942213066	ENSMUSG00000037523, ENSMUSG00000029020, ENSMUSG00000024900, ENSMUSG00000051343, ENSMUSG00000007783, ENSMUSG00000028756, ENSMUSG00000040147, ENSMUSG00000056666, ENSMUSG00000020085	981	90	15855	1.6162079510703364	1.0	0.6512607170836119	95.06445211558834
GOTERM_CC_ALL	GO:0005741~mitochondrial outer membrane	8	0.6299212598425197	0.22438399264330272	ENSMUSG00000037523, ENSMUSG00000029020, ENSMUSG00000024900, ENSMUSG00000051343, ENSMUSG00000007783, ENSMUSG00000028756, ENSMUSG00000040147, ENSMUSG00000020085	981	80	15855	1.6162079510703364	1.0	0.6914519621896857	97.23301422413361
Annotation Cluster 55	Enrichment Score: 0.7108687238524184
Category	Term	Count	%	PValue	Genes	List Total	Pop Hits	Pop Total	Fold Enrichment	Bonferroni	Benjamini	FDR
GOTERM_BP_ALL	GO:0051289~protein homotetramerization	4	0.31496062992125984	0.03950879356112249	ENSMUSG00000073411, ENSMUSG00000025630, ENSMUSG00000018339, ENSMUSG00000020098	857	13	14219	5.105107261466654	1.0	0.6365177833144309	51.06274626706108
GOTERM_BP_ALL	GO:0051262~protein tetramerization	4	0.31496062992125984	0.15790617547140856	ENSMUSG00000073411, ENSMUSG00000025630, ENSMUSG00000018339, ENSMUSG00000020098	857	23	14219	2.8854954086550655	1.0	0.9033992916028516	95.24909166448826
GOTERM_BP_ALL	GO:0051260~protein homooligomerization	6	0.47244094488188976	0.21283522183833528	ENSMUSG00000024759, ENSMUSG00000073411, ENSMUSG00000033249, ENSMUSG00000025630, ENSMUSG00000018339, ENSMUSG00000020098	857	53	14219	1.878294181105656	1.0	0.9331306765318397	98.56308052437919
GOTERM_BP_ALL	GO:0051259~protein oligomerization	7	0.5511811023622047	0.26520285893123197	ENSMUSG00000024759, ENSMUSG00000073411, ENSMUSG00000033249, ENSMUSG00000000058, ENSMUSG00000025630, ENSMUSG00000018339, ENSMUSG00000020098	857	72	14219	1.6130720860884222	1.0	0.955246882694948	99.57597484389146
GOTERM_BP_ALL	GO:0070271~protein complex biogenesis	16	1.2598425196850394	0.39267796879437855	ENSMUSG00000024759, ENSMUSG00000028328, ENSMUSG00000054321, ENSMUSG00000018339, ENSMUSG00000045007, ENSMUSG00000024513, ENSMUSG00000020098, ENSMUSG00000073411, ENSMUSG00000028271, ENSMUSG00000000058, ENSMUSG00000033249, ENSMUSG00000026879, ENSMUSG00000025630, ENSMUSG00000029684, ENSMUSG00000031314, ENSMUSG00000026202	857	227	14219	1.1694518836839913	1.0	0.9839755012759344	99.98553188021305
GOTERM_BP_ALL	GO:0006461~protein complex assembly	16	1.2598425196850394	0.39267796879437855	ENSMUSG00000024759, ENSMUSG00000028328, ENSMUSG00000054321, ENSMUSG00000018339, ENSMUSG00000045007, ENSMUSG00000024513, ENSMUSG00000020098, ENSMUSG00000073411, ENSMUSG00000028271, ENSMUSG00000000058, ENSMUSG00000033249, ENSMUSG00000026879, ENSMUSG00000025630, ENSMUSG00000029684, ENSMUSG00000031314, ENSMUSG00000026202	857	227	14219	1.1694518836839913	1.0	0.9839755012759344	99.98553188021305
Annotation Cluster 56	Enrichment Score: 0.6866234380359257
Category	Term	Count	%	PValue	Genes	List Total	Pop Hits	Pop Total	Fold Enrichment	Bonferroni	Benjamini	FDR
GOTERM_BP_ALL	GO:0051046~regulation of secretion	12	0.9448818897637795	0.13225006446900822	ENSMUSG00000074513, ENSMUSG00000033595, ENSMUSG00000023826, ENSMUSG00000073465, ENSMUSG00000038619, ENSMUSG00000017978, ENSMUSG00000021700, ENSMUSG00000024617, ENSMUSG00000042429, ENSMUSG00000043733, ENSMUSG00000024900, ENSMUSG00000023064, ENSMUSG00000028756	857	125	14219	1.5927934655775964	1.0	0.8737047521711206	91.9118769031021
GOTERM_BP_ALL	GO:0051049~regulation of transport	22	1.7322834645669292	0.20245056745815007	ENSMUSG00000074513, ENSMUSG00000033595, ENSMUSG00000026792, ENSMUSG00000073465, ENSMUSG00000023826, ENSMUSG00000061665, ENSMUSG00000040276, ENSMUSG00000038619, ENSMUSG00000017978, ENSMUSG00000019699, ENSMUSG00000021700, ENSMUSG00000024617, ENSMUSG00000024900, ENSMUSG00000042429, ENSMUSG00000043733, ENSMUSG00000028657, ENSMUSG00000023064, ENSMUSG00000021998, ENSMUSG00000028756, ENSMUSG00000030987,…	857	286	14219	1.2762768153666637	1.0	0.9275644691166758	98.18723915140097
GOTERM_BP_ALL	GO:0032879~regulation of localization	29	2.283464566929134	0.2542002312391638	ENSMUSG00000074513, ENSMUSG00000026792, ENSMUSG00000061665, ENSMUSG00000040276, ENSMUSG00000038619, ENSMUSG00000017978, ENSMUSG00000038387, ENSMUSG00000022508, ENSMUSG00000021700, ENSMUSG00000024617, ENSMUSG00000024900, ENSMUSG00000043733, ENSMUSG00000042429, ENSMUSG00000014599, ENSMUSG00000023064, ENSMUSG00000024030, ENSMUSG00000030987, ENSMUSG00000033595, ENSMUSG00000073465, ENSMUSG00000023826,…	857	406	14219	1.1851141856976162	1.0	0.9515335262513117	99.4481471541232
GOTERM_BP_ALL	GO:0060341~regulation of cellular localization	13	1.0236220472440944	0.2633997847647565	ENSMUSG00000074513, ENSMUSG00000033595, ENSMUSG00000023826, ENSMUSG00000073465, ENSMUSG00000038619, ENSMUSG00000017978, ENSMUSG00000021700, ENSMUSG00000024617, ENSMUSG00000042429, ENSMUSG00000043733, ENSMUSG00000024900, ENSMUSG00000023064, ENSMUSG00000021998, ENSMUSG00000028756	857	161	14219	1.3396942968755663	1.0	0.9552144923112166	99.55714534582671
Annotation Cluster 57	Enrichment Score: 0.678475838629829
Category	Term	Count	%	PValue	Genes	List Total	Pop Hits	Pop Total	Fold Enrichment	Bonferroni	Benjamini	FDR
GOTERM_BP_ALL	GO:0042325~regulation of phosphorylation	25	1.968503937007874	0.07110761570072838	ENSMUSG00000034570, ENSMUSG00000024423, ENSMUSG00000024588, ENSMUSG00000075256, ENSMUSG00000036095, ENSMUSG00000022861, ENSMUSG00000036390, ENSMUSG00000043733, ENSMUSG00000042429, ENSMUSG00000022105, ENSMUSG00000037706, ENSMUSG00000031667, ENSMUSG00000020612, ENSMUSG00000014599, ENSMUSG00000008999, ENSMUSG00000025856, ENSMUSG00000023067, ENSMUSG00000037224, ENSMUSG00000055737, ENSMUSG00000022770,…	857	290	14219	1.4303102241178127	1.0	0.7675412227781541	72.95514545622129
GOTERM_BP_ALL	GO:0065009~regulation of molecular function	42	3.3070866141732282	0.08022259652154609	ENSMUSG00000023353, ENSMUSG00000034457, ENSMUSG00000075256, ENSMUSG00000036095, ENSMUSG00000022861, ENSMUSG00000021703, ENSMUSG00000022508, ENSMUSG00000020098, ENSMUSG00000036390, ENSMUSG00000021536, ENSMUSG00000051864, ENSMUSG00000036644, ENSMUSG00000043733, ENSMUSG00000042429, ENSMUSG00000022105, ENSMUSG00000026031, ENSMUSG00000031667, ENSMUSG00000025408, ENSMUSG00000037706, ENSMUSG00000014599,…	857	544	14219	1.2809690095408057	1.0	0.7827836701716864	77.29294883335992
GOTERM_BP_ALL	GO:0019220~regulation of phosphate metabolic process	25	1.968503937007874	0.09756666971266548	ENSMUSG00000034570, ENSMUSG00000024423, ENSMUSG00000024588, ENSMUSG00000075256, ENSMUSG00000036095, ENSMUSG00000022861, ENSMUSG00000036390, ENSMUSG00000043733, ENSMUSG00000042429, ENSMUSG00000022105, ENSMUSG00000037706, ENSMUSG00000031667, ENSMUSG00000020612, ENSMUSG00000014599, ENSMUSG00000008999, ENSMUSG00000025856, ENSMUSG00000023067, ENSMUSG00000037224, ENSMUSG00000055737, ENSMUSG00000022770,…	857	301	14219	1.3780397508111817	1.0	0.8186456383076619	83.79716457680351
GOTERM_BP_ALL	GO:0051174~regulation of phosphorus metabolic process	25	1.968503937007874	0.09756666971266548	ENSMUSG00000034570, ENSMUSG00000024423, ENSMUSG00000024588, ENSMUSG00000075256, ENSMUSG00000036095, ENSMUSG00000022861, ENSMUSG00000036390, ENSMUSG00000043733, ENSMUSG00000042429, ENSMUSG00000022105, ENSMUSG00000037706, ENSMUSG00000031667, ENSMUSG00000020612, ENSMUSG00000014599, ENSMUSG00000008999, ENSMUSG00000025856, ENSMUSG00000023067, ENSMUSG00000037224, ENSMUSG00000055737, ENSMUSG00000022770,…	857	301	14219	1.3780397508111817	1.0	0.8186456383076619	83.79716457680351
GOTERM_BP_ALL	GO:0050790~regulation of catalytic activity	34	2.677165354330709	0.1777268660965991	ENSMUSG00000023353, ENSMUSG00000075256, ENSMUSG00000036095, ENSMUSG00000022861, ENSMUSG00000021703, ENSMUSG00000022508, ENSMUSG00000021536, ENSMUSG00000036390, ENSMUSG00000051864, ENSMUSG00000036644, ENSMUSG00000043733, ENSMUSG00000042429, ENSMUSG00000022105, ENSMUSG00000026031, ENSMUSG00000037706, ENSMUSG00000014599, ENSMUSG00000032714, ENSMUSG00000037999, ENSMUSG00000026826, ENSMUSG00000023067,…	857	462	14219	1.2210267367793624	1.0	0.9101878505067903	96.88549153891873
GOTERM_BP_ALL	GO:0032147~activation of protein kinase activity	6	0.47244094488188976	0.19127261057670952	ENSMUSG00000042429, ENSMUSG00000075256, ENSMUSG00000036095, ENSMUSG00000022861, ENSMUSG00000022770, ENSMUSG00000004221	857	51	14219	1.9519527764431326	1.0	0.9195030966595763	97.67993968882122
GOTERM_BP_ALL	GO:0051338~regulation of transferase activity	16	1.2598425196850394	0.2190728623946514	ENSMUSG00000075256, ENSMUSG00000036095, ENSMUSG00000022861, ENSMUSG00000037224, ENSMUSG00000021703, ENSMUSG00000022770, ENSMUSG00000009376, ENSMUSG00000036390, ENSMUSG00000042429, ENSMUSG00000043733, ENSMUSG00000022105, ENSMUSG00000037706, ENSMUSG00000014599, ENSMUSG00000021959, ENSMUSG00000023067, ENSMUSG00000004221	857	199	14219	1.3339978773681709	1.0	0.936651654484586	98.75210198652972
GOTERM_BP_ALL	GO:0045859~regulation of protein kinase activity	15	1.1811023622047243	0.2306495142281209	ENSMUSG00000075256, ENSMUSG00000036095, ENSMUSG00000022861, ENSMUSG00000037224, ENSMUSG00000022770, ENSMUSG00000009376, ENSMUSG00000036390, ENSMUSG00000042429, ENSMUSG00000043733, ENSMUSG00000022105, ENSMUSG00000037706, ENSMUSG00000014599, ENSMUSG00000021959, ENSMUSG00000023067, ENSMUSG00000004221	857	186	14219	1.33803214514247	1.0	0.9381495348589074	99.0423891490458
GOTERM_BP_ALL	GO:0043549~regulation of kinase activity	15	1.1811023622047243	0.26718355678708905	ENSMUSG00000075256, ENSMUSG00000036095, ENSMUSG00000022861, ENSMUSG00000037224, ENSMUSG00000022770, ENSMUSG00000009376, ENSMUSG00000036390, ENSMUSG00000042429, ENSMUSG00000043733, ENSMUSG00000022105, ENSMUSG00000037706, ENSMUSG00000014599, ENSMUSG00000021959, ENSMUSG00000023067, ENSMUSG00000004221	857	192	14219	1.2962186406067677	1.0	0.9559201289846099	99.59578752291816
GOTERM_BP_ALL	GO:0051347~positive regulation of transferase activity	11	0.8661417322834646	0.2951887490068247	ENSMUSG00000043733, ENSMUSG00000042429, ENSMUSG00000037706, ENSMUSG00000075256, ENSMUSG00000014599, ENSMUSG00000036095, ENSMUSG00000022861, ENSMUSG00000021703, ENSMUSG00000022770, ENSMUSG00000004221, ENSMUSG00000009376	857	135	14219	1.3519080340550584	1.0	0.962581455873381	99.79741530258192
GOTERM_BP_ALL	GO:0045860~positive regulation of protein kinase activity	10	0.7874015748031495	0.3304973696929622	ENSMUSG00000043733, ENSMUSG00000042429, ENSMUSG00000037706, ENSMUSG00000075256, ENSMUSG00000014599, ENSMUSG00000036095, ENSMUSG00000022861, ENSMUSG00000022770, ENSMUSG00000004221, ENSMUSG00000009376	857	124	14219	1.33803214514247	1.0	0.9730120601162566	99.91854759490825
GOTERM_BP_ALL	GO:0033674~positive regulation of kinase activity	10	0.7874015748031495	0.3822355714516128	ENSMUSG00000043733, ENSMUSG00000042429, ENSMUSG00000037706, ENSMUSG00000075256, ENSMUSG00000014599, ENSMUSG00000036095, ENSMUSG00000022861, ENSMUSG00000022770, ENSMUSG00000004221, ENSMUSG00000009376	857	130	14219	1.2762768153666637	1.0	0.9829200210078717	99.98042647055078
GOTERM_BP_ALL	GO:0044093~positive regulation of molecular function	20	1.574803149606299	0.4801518209890138	ENSMUSG00000032965, ENSMUSG00000034457, ENSMUSG00000021690, ENSMUSG00000075256, ENSMUSG00000036095, ENSMUSG00000022861, ENSMUSG00000021703, ENSMUSG00000022770, ENSMUSG00000009376, ENSMUSG00000021536, ENSMUSG00000042429, ENSMUSG00000043733, ENSMUSG00000037706, ENSMUSG00000031639, ENSMUSG00000031667, ENSMUSG00000014599, ENSMUSG00000032714, ENSMUSG00000026826, ENSMUSG00000030987, ENSMUSG00000004221	857	306	14219	1.0844182091350738	1.0	0.9914182566737764	99.99908165504183
GOTERM_BP_ALL	GO:0043085~positive regulation of catalytic activity	15	1.1811023622047243	0.7108668371889275	ENSMUSG00000032965, ENSMUSG00000075256, ENSMUSG00000036095, ENSMUSG00000022861, ENSMUSG00000021703, ENSMUSG00000022770, ENSMUSG00000009376, ENSMUSG00000021536, ENSMUSG00000042429, ENSMUSG00000043733, ENSMUSG00000037706, ENSMUSG00000014599, ENSMUSG00000032714, ENSMUSG00000026826, ENSMUSG00000004221	857	261	14219	0.9535401494118751	1.0	0.9986918638702537	99.99999997205894
Annotation Cluster 58	Enrichment Score: 0.6743721664080742
Category	Term	Count	%	PValue	Genes	List Total	Pop Hits	Pop Total	Fold Enrichment	Bonferroni	Benjamini	FDR
GOTERM_BP_ALL	GO:0055086~nucleobase, nucleoside and nucleotide metabolic process	34	2.677165354330709	7.74022641239932E-5	ENSMUSG00000019795, ENSMUSG00000027203, ENSMUSG00000019210, ENSMUSG00000021707, ENSMUSG00000033308, ENSMUSG00000027823, ENSMUSG00000021536, ENSMUSG00000054958, ENSMUSG00000025630, ENSMUSG00000039058, ENSMUSG00000011148, ENSMUSG00000032238, ENSMUSG00000031767, ENSMUSG00000042032, ENSMUSG00000062937, ENSMUSG00000021238, ENSMUSG00000063849, ENSMUSG00000037847, ENSMUSG00000028469, ENSMUSG00000039450,…	857	269	14219	2.097079376922176	0.18299097153148902	0.020007649874735245	0.13713138353667054
GOTERM_BP_ALL	GO:0006753~nucleoside phosphate metabolic process	29	2.283464566929134	9.38043020957843E-4	ENSMUSG00000027203, ENSMUSG00000019210, ENSMUSG00000021707, ENSMUSG00000033308, ENSMUSG00000027823, ENSMUSG00000021536, ENSMUSG00000054958, ENSMUSG00000025630, ENSMUSG00000039058, ENSMUSG00000011148, ENSMUSG00000032238, ENSMUSG00000031767, ENSMUSG00000063849, ENSMUSG00000037847, ENSMUSG00000028469, ENSMUSG00000039450, ENSMUSG00000035824, ENSMUSG00000022295, ENSMUSG00000020321, ENSMUSG00000052459,…	857	247	14219	1.9480014550333287	0.91373918057367	0.10540206785246742	1.6499966425444934
GOTERM_BP_ALL	GO:0009117~nucleotide metabolic process	29	2.283464566929134	9.38043020957843E-4	ENSMUSG00000027203, ENSMUSG00000019210, ENSMUSG00000021707, ENSMUSG00000033308, ENSMUSG00000027823, ENSMUSG00000021536, ENSMUSG00000054958, ENSMUSG00000025630, ENSMUSG00000039058, ENSMUSG00000011148, ENSMUSG00000032238, ENSMUSG00000031767, ENSMUSG00000063849, ENSMUSG00000037847, ENSMUSG00000028469, ENSMUSG00000039450, ENSMUSG00000035824, ENSMUSG00000022295, ENSMUSG00000020321, ENSMUSG00000052459,…	857	247	14219	1.9480014550333287	0.91373918057367	0.10540206785246742	1.6499966425444934
GOTERM_BP_ALL	GO:0046483~heterocycle metabolic process	32	2.5196850393700787	0.0011527489428175349	ENSMUSG00000045589, ENSMUSG00000027203, ENSMUSG00000024588, ENSMUSG00000019210, ENSMUSG00000029136, ENSMUSG00000031543, ENSMUSG00000037580, ENSMUSG00000018659, ENSMUSG00000033308, ENSMUSG00000027823, ENSMUSG00000021536, ENSMUSG00000020098, ENSMUSG00000032067, ENSMUSG00000025630, ENSMUSG00000039058, ENSMUSG00000011148, ENSMUSG00000032238, ENSMUSG00000031767, ENSMUSG00000033735, ENSMUSG00000021238,…	857	287	14219	1.8499343386499374	0.9507853340634445	0.11792819714545111	2.0240295758259585
GOTERM_BP_ALL	GO:0044271~nitrogen compound biosynthetic process	33	2.5984251968503935	0.0013303029495180174	ENSMUSG00000024588, ENSMUSG00000026095, ENSMUSG00000019210, ENSMUSG00000021707, ENSMUSG00000029470, ENSMUSG00000031543, ENSMUSG00000037580, ENSMUSG00000054474, ENSMUSG00000033308, ENSMUSG00000027823, ENSMUSG00000021536, ENSMUSG00000020098, ENSMUSG00000032067, ENSMUSG00000025630, ENSMUSG00000011148, ENSMUSG00000032238, ENSMUSG00000026826, ENSMUSG00000042032, ENSMUSG00000033735, ENSMUSG00000037847,…	857	302	14219	1.8129892509678769	0.96906086536361	0.12513181875032053	2.332326875170654
GOTERM_BP_ALL	GO:0015992~proton transport	7	0.5511811023622047	0.09084515961353185	ENSMUSG00000025453, ENSMUSG00000020261, ENSMUSG00000022295, ENSMUSG00000052459, ENSMUSG00000019210, ENSMUSG00000068706, ENSMUSG00000054894	857	52	14219	2.2334844268916614	1.0	0.8031478640083812	81.51905604517451
GOTERM_BP_ALL	GO:0006818~hydrogen transport	7	0.5511811023622047	0.09751951905418757	ENSMUSG00000025453, ENSMUSG00000020261, ENSMUSG00000022295, ENSMUSG00000052459, ENSMUSG00000019210, ENSMUSG00000068706, ENSMUSG00000054894	857	53	14219	2.191343211289932	1.0	0.820462672663343	83.7821498377208
GOTERM_BP_ALL	GO:0009165~nucleotide biosynthetic process	15	1.1811023622047243	0.16466900708025964	ENSMUSG00000022295, ENSMUSG00000052459, ENSMUSG00000019210, ENSMUSG00000021707, ENSMUSG00000025742, ENSMUSG00000068706, ENSMUSG00000033308, ENSMUSG00000027823, ENSMUSG00000028719, ENSMUSG00000021536, ENSMUSG00000025630, ENSMUSG00000011148, ENSMUSG00000054894, ENSMUSG00000037847, ENSMUSG00000028469	857	174	14219	1.4303102241178127	1.0	0.9067691690264186	95.88192230164834
GOTERM_BP_ALL	GO:0006163~purine nucleotide metabolic process	14	1.1023622047244095	0.16721343465334376	ENSMUSG00000022295, ENSMUSG00000052459, ENSMUSG00000019210, ENSMUSG00000068706, ENSMUSG00000027823, ENSMUSG00000025584, ENSMUSG00000021536, ENSMUSG00000025630, ENSMUSG00000011148, ENSMUSG00000039058, ENSMUSG00000032238, ENSMUSG00000054894, ENSMUSG00000026817, ENSMUSG00000028469	857	160	14219	1.45176487747958	1.0	0.9082581296500881	96.09872349370802
GOTERM_BP_ALL	GO:0034404~nucleobase, nucleoside and nucleotide biosynthetic process	15	1.1811023622047243	0.19089153749517968	ENSMUSG00000022295, ENSMUSG00000052459, ENSMUSG00000019210, ENSMUSG00000021707, ENSMUSG00000025742, ENSMUSG00000068706, ENSMUSG00000033308, ENSMUSG00000027823, ENSMUSG00000028719, ENSMUSG00000021536, ENSMUSG00000025630, ENSMUSG00000011148, ENSMUSG00000054894, ENSMUSG00000037847, ENSMUSG00000028469	857	179	14219	1.3903574245614492	1.0	0.9199756876222404	97.66048240518514
GOTERM_BP_ALL	GO:0034654~nucleobase, nucleoside, nucleotide and nucleic acid biosynthetic process	15	1.1811023622047243	0.19089153749517968	ENSMUSG00000022295, ENSMUSG00000052459, ENSMUSG00000019210, ENSMUSG00000021707, ENSMUSG00000025742, ENSMUSG00000068706, ENSMUSG00000033308, ENSMUSG00000027823, ENSMUSG00000028719, ENSMUSG00000021536, ENSMUSG00000025630, ENSMUSG00000011148, ENSMUSG00000054894, ENSMUSG00000037847, ENSMUSG00000028469	857	179	14219	1.3903574245614492	1.0	0.9199756876222404	97.66048240518514
GOTERM_CC_ALL	GO:0016469~proton-transporting two-sector ATPase complex	5	0.39370078740157477	0.2600637939129302	ENSMUSG00000022295, ENSMUSG00000052459, ENSMUSG00000019210, ENSMUSG00000068706, ENSMUSG00000054894	981	42	15855	1.9240570846075433	1.0	0.7302290934811868	98.57683941308574
GOTERM_CC_ALL	GO:0033178~proton-transporting two-sector ATPase complex, catalytic domain	3	0.23622047244094488	0.2833953548386512	ENSMUSG00000022295, ENSMUSG00000052459, ENSMUSG00000019210	981	17	15855	2.852131678359417	1.0	0.7552051513480238	99.09467720175836
GOTERM_BP_ALL	GO:0009259~ribonucleotide metabolic process	10	0.7874015748031495	0.33904641986357004	ENSMUSG00000022295, ENSMUSG00000052459, ENSMUSG00000019210, ENSMUSG00000039058, ENSMUSG00000025742, ENSMUSG00000068706, ENSMUSG00000054894, ENSMUSG00000033308, ENSMUSG00000026817, ENSMUSG00000027823	857	125	14219	1.3273278879813302	1.0	0.9753391448115871	99.93514296662073
GOTERM_BP_ALL	GO:0015986~ATP synthesis coupled proton transport	4	0.31496062992125984	0.3865346346516709	ENSMUSG00000022295, ENSMUSG00000052459, ENSMUSG00000019210, ENSMUSG00000068706	857	37	14219	1.7936863351099057	1.0	0.9830263292731058	99.98270573024776
GOTERM_BP_ALL	GO:0015985~energy coupled proton transport, down electrochemical gradient	4	0.31496062992125984	0.3865346346516709	ENSMUSG00000022295, ENSMUSG00000052459, ENSMUSG00000019210, ENSMUSG00000068706	857	37	14219	1.7936863351099057	1.0	0.9830263292731058	99.98270573024776
GOTERM_MF_ALL	GO:0042623~ATPase activity, coupled	16	1.2598425196850394	0.3911452967913037	ENSMUSG00000022295, ENSMUSG00000052459, ENSMUSG00000020228, ENSMUSG00000022443, ENSMUSG00000018841, ENSMUSG00000019210, ENSMUSG00000031974, ENSMUSG00000005362, ENSMUSG00000030739, ENSMUSG00000031583, ENSMUSG00000020620, ENSMUSG00000026187, ENSMUSG00000029191, ENSMUSG00000037321, ENSMUSG00000040584, ENSMUSG00000018425	944	223	15404	1.1707836132857035	1.0	0.9732532279055898	99.95972531214471
GOTERM_BP_ALL	GO:0006119~oxidative phosphorylation	5	0.39370078740157477	0.4379914059152597	ENSMUSG00000022295, ENSMUSG00000052459, ENSMUSG00000019210, ENSMUSG00000068706, ENSMUSG00000024151	857	56	14219	1.4813927321220204	1.0	0.9884902771375514	99.9963407148236
GOTERM_BP_ALL	GO:0006164~purine nucleotide biosynthetic process	10	0.7874015748031495	0.44313621530439595	ENSMUSG00000022295, ENSMUSG00000052459, ENSMUSG00000019210, ENSMUSG00000025630, ENSMUSG00000011148, ENSMUSG00000068706, ENSMUSG00000054894, ENSMUSG00000028469, ENSMUSG00000027823, ENSMUSG00000021536	857	137	14219	1.2110655912238415	1.0	0.9889911462245257	99.99689121852663
GOTERM_BP_ALL	GO:0046034~ATP metabolic process	7	0.5511811023622047	0.45941881324185657	ENSMUSG00000022295, ENSMUSG00000052459, ENSMUSG00000019210, ENSMUSG00000039058, ENSMUSG00000068706, ENSMUSG00000054894, ENSMUSG00000026817	857	90	14219	1.2904576688707377	1.0	0.9898341776014807	99.99816300287286
GOTERM_BP_ALL	GO:0034220~ion transmembrane transport	4	0.31496062992125984	0.467818998470163	ENSMUSG00000022295, ENSMUSG00000052459, ENSMUSG00000019210, ENSMUSG00000068706	857	42	14219	1.5801522475968217	1.0	0.9907100319283298	99.99860835285807
GOTERM_BP_ALL	GO:0009260~ribonucleotide biosynthetic process	8	0.6299212598425197	0.5056405859598958	ENSMUSG00000022295, ENSMUSG00000052459, ENSMUSG00000019210, ENSMUSG00000025742, ENSMUSG00000068706, ENSMUSG00000054894, ENSMUSG00000033308, ENSMUSG00000027823	857	111	14219	1.1957908900732703	1.0	0.992878976768173	99.99962335379193
GOTERM_BP_ALL	GO:0009141~nucleoside triphosphate metabolic process	8	0.6299212598425197	0.5436483706959894	ENSMUSG00000027203, ENSMUSG00000022295, ENSMUSG00000052459, ENSMUSG00000019210, ENSMUSG00000039058, ENSMUSG00000068706, ENSMUSG00000054894, ENSMUSG00000026817	857	115	14219	1.1541981634620262	1.0	0.9949722602408944	99.99990879900393
GOTERM_MF_ALL	GO:0043492~ATPase activity, coupled to movement of substances	7	0.5511811023622047	0.5496200738739443	ENSMUSG00000022295, ENSMUSG00000052459, ENSMUSG00000020620, ENSMUSG00000019210, ENSMUSG00000031974, ENSMUSG00000037321, ENSMUSG00000040584	944	97	15404	1.1775729512493447	1.0	0.9930491159616817	99.99965152733759
GOTERM_MF_ALL	GO:0016820~hydrolase activity, acting on acid anhydrides, catalyzing transmembrane movement of substances	7	0.5511811023622047	0.5496200738739443	ENSMUSG00000022295, ENSMUSG00000052459, ENSMUSG00000020620, ENSMUSG00000019210, ENSMUSG00000031974, ENSMUSG00000037321, ENSMUSG00000040584	944	97	15404	1.1775729512493447	1.0	0.9930491159616817	99.99965152733759
GOTERM_MF_ALL	GO:0042626~ATPase activity, coupled to transmembrane movement of substances	7	0.5511811023622047	0.5496200738739443	ENSMUSG00000022295, ENSMUSG00000052459, ENSMUSG00000020620, ENSMUSG00000019210, ENSMUSG00000031974, ENSMUSG00000037321, ENSMUSG00000040584	944	97	15404	1.1775729512493447	1.0	0.9930491159616817	99.99965152733759
GOTERM_MF_ALL	GO:0015078~hydrogen ion transmembrane transporter activity	6	0.47244094488188976	0.5690954364044896	ENSMUSG00000020261, ENSMUSG00000015790, ENSMUSG00000022295, ENSMUSG00000052459, ENSMUSG00000019210, ENSMUSG00000068706	944	82	15404	1.19398511781728	1.0	0.9943623410174774	99.99982633710907
GOTERM_BP_ALL	GO:0009205~purine ribonucleoside triphosphate metabolic process	7	0.5511811023622047	0.573060507653937	ENSMUSG00000022295, ENSMUSG00000052459, ENSMUSG00000019210, ENSMUSG00000039058, ENSMUSG00000068706, ENSMUSG00000054894, ENSMUSG00000026817	857	101	14219	1.1499127742412514	1.0	0.9956895193403679	99.99997200599452
GOTERM_BP_ALL	GO:0009150~purine ribonucleotide metabolic process	8	0.6299212598425197	0.5803880310971984	ENSMUSG00000022295, ENSMUSG00000052459, ENSMUSG00000019210, ENSMUSG00000039058, ENSMUSG00000068706, ENSMUSG00000054894, ENSMUSG00000026817, ENSMUSG00000027823	857	119	14219	1.1154015865389328	1.0	0.9957623765253211	99.99997940431024
GOTERM_BP_ALL	GO:0009199~ribonucleoside triphosphate metabolic process	7	0.5511811023622047	0.5828166293570161	ENSMUSG00000022295, ENSMUSG00000052459, ENSMUSG00000019210, ENSMUSG00000039058, ENSMUSG00000068706, ENSMUSG00000054894, ENSMUSG00000026817	857	102	14219	1.1386391195918273	1.0	0.9957498315589458	99.99998141828772
GOTERM_BP_ALL	GO:0009144~purine nucleoside triphosphate metabolic process	7	0.5511811023622047	0.6206596656551246	ENSMUSG00000022295, ENSMUSG00000052459, ENSMUSG00000019210, ENSMUSG00000039058, ENSMUSG00000068706, ENSMUSG00000054894, ENSMUSG00000026817	857	106	14219	1.095671605644966	1.0	0.9969869815941167	99.99999655691573
GOTERM_MF_ALL	GO:0015077~monovalent inorganic cation transmembrane transporter activity	6	0.47244094488188976	0.6221807808885975	ENSMUSG00000020261, ENSMUSG00000015790, ENSMUSG00000022295, ENSMUSG00000052459, ENSMUSG00000019210, ENSMUSG00000068706	944	87	15404	1.125365283459965	1.0	0.9963005259721621	99.99997811491792
GOTERM_MF_ALL	GO:0015405~P-P-bond-hydrolysis-driven transmembrane transporter activity	7	0.5511811023622047	0.6460573183238616	ENSMUSG00000022295, ENSMUSG00000052459, ENSMUSG00000020620, ENSMUSG00000019210, ENSMUSG00000031974, ENSMUSG00000037321, ENSMUSG00000040584	944	107	15404	1.0675194044036116	1.0	0.9970846411102022	99.99999217509618
GOTERM_MF_ALL	GO:0015399~primary active transmembrane transporter activity	7	0.5511811023622047	0.6549852590567768	ENSMUSG00000022295, ENSMUSG00000052459, ENSMUSG00000020620, ENSMUSG00000019210, ENSMUSG00000031974, ENSMUSG00000037321, ENSMUSG00000040584	944	108	15404	1.0576349654739485	1.0	0.9972051584578072	99.99999476792726
GOTERM_BP_ALL	GO:0006754~ATP biosynthetic process	5	0.39370078740157477	0.7353816355077245	ENSMUSG00000022295, ENSMUSG00000052459, ENSMUSG00000019210, ENSMUSG00000068706, ENSMUSG00000054894	857	82	14219	1.0116828414491847	1.0	0.9990474686047469	99.99999999419103
GOTERM_BP_ALL	GO:0009152~purine ribonucleotide biosynthetic process	6	0.47244094488188976	0.7793931437659493	ENSMUSG00000022295, ENSMUSG00000052459, ENSMUSG00000019210, ENSMUSG00000068706, ENSMUSG00000054894, ENSMUSG00000027823	857	107	14219	0.9303700149401848	1.0	0.9994077781668268	99.99999999976903
GOTERM_BP_ALL	GO:0009201~ribonucleoside triphosphate biosynthetic process	5	0.39370078740157477	0.8188132014026723	ENSMUSG00000022295, ENSMUSG00000052459, ENSMUSG00000019210, ENSMUSG00000068706, ENSMUSG00000054894	857	93	14219	0.8920214300949799	1.0	0.9996424600284339	99.99999999999295
GOTERM_BP_ALL	GO:0009206~purine ribonucleoside triphosphate biosynthetic process	5	0.39370078740157477	0.8188132014026723	ENSMUSG00000022295, ENSMUSG00000052459, ENSMUSG00000019210, ENSMUSG00000068706, ENSMUSG00000054894	857	93	14219	0.8920214300949799	1.0	0.9996424600284339	99.99999999999295
GOTERM_BP_ALL	GO:0009145~purine nucleoside triphosphate biosynthetic process	5	0.39370078740157477	0.8251961116940552	ENSMUSG00000022295, ENSMUSG00000052459, ENSMUSG00000019210, ENSMUSG00000068706, ENSMUSG00000054894	857	94	14219	0.8825318404131184	1.0	0.9996749168046637	99.99999999999628
GOTERM_BP_ALL	GO:0009142~nucleoside triphosphate biosynthetic process	5	0.39370078740157477	0.8313917469174918	ENSMUSG00000022295, ENSMUSG00000052459, ENSMUSG00000019210, ENSMUSG00000068706, ENSMUSG00000054894	857	95	14219	0.8732420315666646	1.0	0.9996870662037701	99.99999999999804
GOTERM_MF_ALL	GO:0022890~inorganic cation transmembrane transporter activity	6	0.47244094488188976	0.8951843563315055	ENSMUSG00000020261, ENSMUSG00000015790, ENSMUSG00000022295, ENSMUSG00000052459, ENSMUSG00000019210, ENSMUSG00000068706	944	127	15404	0.7709195248898972	1.0	0.9999615278703737	99.99999999999997
GOTERM_MF_ALL	GO:0042625~ATPase activity, coupled to transmembrane movement of ions	3	0.23622047244094488	0.9300732771561767	ENSMUSG00000022295, ENSMUSG00000052459, ENSMUSG00000019210	944	69	15404	0.7094694178334562	1.0	0.9999883649388571	100.0
GOTERM_MF_ALL	GO:0022804~active transmembrane transporter activity	13	1.0236220472440944	0.9836451711100022	ENSMUSG00000022295, ENSMUSG00000052459, ENSMUSG00000019210, ENSMUSG00000031974, ENSMUSG00000028962, ENSMUSG00000029416, ENSMUSG00000020261, ENSMUSG00000020620, ENSMUSG00000000154, ENSMUSG00000032754, ENSMUSG00000069072, ENSMUSG00000040584, ENSMUSG00000037321	944	329	15404	0.6447761578486425	1.0	0.9999999036796521	100.0
Annotation Cluster 59	Enrichment Score: 0.6729943082511957
Category	Term	Count	%	PValue	Genes	List Total	Pop Hits	Pop Total	Fold Enrichment	Bonferroni	Benjamini	FDR
GOTERM_BP_ALL	GO:0007130~synaptonemal complex assembly	3	0.23622047244094488	0.0983507700320847	ENSMUSG00000021245, ENSMUSG00000020059, ENSMUSG00000025586	857	9	14219	5.530532866588876	1.0	0.8192899201207513	84.0449402148995
GOTERM_BP_ALL	GO:0070193~synaptonemal complex organization	3	0.23622047244094488	0.11819746443280964	ENSMUSG00000021245, ENSMUSG00000020059, ENSMUSG00000025586	857	10	14219	4.977479579929989	1.0	0.8534874857979071	89.2469184349954
GOTERM_BP_ALL	GO:0051321~meiotic cell cycle	9	0.7086614173228346	0.1738531423315922	ENSMUSG00000020380, ENSMUSG00000066306, ENSMUSG00000041147, ENSMUSG00000022443, ENSMUSG00000021245, ENSMUSG00000024033, ENSMUSG00000020059, ENSMUSG00000026650, ENSMUSG00000025586	857	90	14219	1.6591598599766628	1.0	0.9090444307367558	96.61486896367508
GOTERM_BP_ALL	GO:0007129~synapsis	3	0.23622047244094488	0.2730036710519935	ENSMUSG00000021245, ENSMUSG00000020059, ENSMUSG00000025586	857	17	14219	2.927929164664699	1.0	0.9557493221221498	99.64907264844707
GOTERM_BP_ALL	GO:0070192~chromosome organization involved in meiosis	3	0.23622047244094488	0.2730036710519935	ENSMUSG00000021245, ENSMUSG00000020059, ENSMUSG00000025586	857	17	14219	2.927929164664699	1.0	0.9557493221221498	99.64907264844707
GOTERM_BP_ALL	GO:0051327~M phase of meiotic cell cycle	8	0.6299212598425197	0.278684456812761	ENSMUSG00000020380, ENSMUSG00000041147, ENSMUSG00000022443, ENSMUSG00000021245, ENSMUSG00000024033, ENSMUSG00000020059, ENSMUSG00000026650, ENSMUSG00000025586	857	88	14219	1.5083271454333298	1.0	0.9575361844963324	99.69463548026287
GOTERM_BP_ALL	GO:0007126~meiosis	8	0.6299212598425197	0.278684456812761	ENSMUSG00000020380, ENSMUSG00000041147, ENSMUSG00000022443, ENSMUSG00000021245, ENSMUSG00000024033, ENSMUSG00000020059, ENSMUSG00000026650, ENSMUSG00000025586	857	88	14219	1.5083271454333298	1.0	0.9575361844963324	99.69463548026287
GOTERM_BP_ALL	GO:0007127~meiosis I	4	0.31496062992125984	0.3531137230571566	ENSMUSG00000022443, ENSMUSG00000021245, ENSMUSG00000020059, ENSMUSG00000025586	857	35	14219	1.896182697116186	1.0	0.9782758943074473	99.95570831024727
Annotation Cluster 60	Enrichment Score: 0.6499578161553168
Category	Term	Count	%	PValue	Genes	List Total	Pop Hits	Pop Total	Fold Enrichment	Bonferroni	Benjamini	FDR
GOTERM_BP_ALL	GO:0000082~G1/S transition of mitotic cell cycle	6	0.47244094488188976	0.02418071842120132	ENSMUSG00000022105, ENSMUSG00000000184, ENSMUSG00000021959, ENSMUSG00000028161, ENSMUSG00000024617, ENSMUSG00000033016	857	28	14219	3.5553425570928487	1.0	0.5413240303646771	35.20542470999871
GOTERM_BP_ALL	GO:0051329~interphase of mitotic cell cycle	7	0.5511811023622047	0.07237381173930145	ENSMUSG00000022105, ENSMUSG00000000184, ENSMUSG00000021959, ENSMUSG00000028161, ENSMUSG00000024617, ENSMUSG00000036390, ENSMUSG00000033016	857	49	14219	2.3702283713952323	1.0	0.7711871072641702	73.60130561763633
GOTERM_BP_ALL	GO:0051325~interphase	7	0.5511811023622047	0.08442751594194736	ENSMUSG00000022105, ENSMUSG00000000184, ENSMUSG00000021959, ENSMUSG00000028161, ENSMUSG00000024617, ENSMUSG00000036390, ENSMUSG00000033016	857	51	14219	2.2772782391836546	1.0	0.7957298103459449	79.06458468032986
GOTERM_BP_ALL	GO:0045859~regulation of protein kinase activity	15	1.1811023622047243	0.2306495142281209	ENSMUSG00000075256, ENSMUSG00000036095, ENSMUSG00000022861, ENSMUSG00000037224, ENSMUSG00000022770, ENSMUSG00000009376, ENSMUSG00000036390, ENSMUSG00000042429, ENSMUSG00000043733, ENSMUSG00000022105, ENSMUSG00000037706, ENSMUSG00000014599, ENSMUSG00000021959, ENSMUSG00000023067, ENSMUSG00000004221	857	186	14219	1.33803214514247	1.0	0.9381495348589074	99.0423891490458
GOTERM_BP_ALL	GO:0043549~regulation of kinase activity	15	1.1811023622047243	0.26718355678708905	ENSMUSG00000075256, ENSMUSG00000036095, ENSMUSG00000022861, ENSMUSG00000037224, ENSMUSG00000022770, ENSMUSG00000009376, ENSMUSG00000036390, ENSMUSG00000042429, ENSMUSG00000043733, ENSMUSG00000022105, ENSMUSG00000037706, ENSMUSG00000014599, ENSMUSG00000021959, ENSMUSG00000023067, ENSMUSG00000004221	857	192	14219	1.2962186406067677	1.0	0.9559201289846099	99.59578752291816
GOTERM_BP_ALL	GO:0000278~mitotic cell cycle	18	1.4173228346456692	0.3013106404492322	ENSMUSG00000061665, ENSMUSG00000025135, ENSMUSG00000028161, ENSMUSG00000028059, ENSMUSG00000036390, ENSMUSG00000024617, ENSMUSG00000041840, ENSMUSG00000031723, ENSMUSG00000015149, ENSMUSG00000022105, ENSMUSG00000000184, ENSMUSG00000022314, ENSMUSG00000021959, ENSMUSG00000020326, ENSMUSG00000028447, ENSMUSG00000022601, ENSMUSG00000020059, ENSMUSG00000033016	857	244	14219	1.2239703885073743	1.0	0.9642630943285128	99.8264439029248
GOTERM_BP_ALL	GO:0033673~negative regulation of kinase activity	5	0.39370078740157477	0.3689341984846838	ENSMUSG00000022105, ENSMUSG00000021959, ENSMUSG00000037224, ENSMUSG00000023067, ENSMUSG00000036390	857	51	14219	1.6266273137026106	1.0	0.98081870343174	99.97144475657633
GOTERM_BP_ALL	GO:0006469~negative regulation of protein kinase activity	5	0.39370078740157477	0.3689341984846838	ENSMUSG00000022105, ENSMUSG00000021959, ENSMUSG00000037224, ENSMUSG00000023067, ENSMUSG00000036390	857	51	14219	1.6266273137026106	1.0	0.98081870343174	99.97144475657633
GOTERM_BP_ALL	GO:0051348~negative regulation of transferase activity	5	0.39370078740157477	0.3967276936424929	ENSMUSG00000022105, ENSMUSG00000021959, ENSMUSG00000037224, ENSMUSG00000023067, ENSMUSG00000036390	857	53	14219	1.5652451509213798	1.0	0.9846376679064314	99.98715008523523
GOTERM_BP_ALL	GO:0043086~negative regulation of catalytic activity	8	0.6299212598425197	0.406962315098854	ENSMUSG00000042429, ENSMUSG00000022105, ENSMUSG00000026031, ENSMUSG00000021959, ENSMUSG00000037224, ENSMUSG00000023067, ENSMUSG00000031266, ENSMUSG00000036390	857	101	14219	1.3141860277042872	1.0	0.9855458231046728	99.990512312775
GOTERM_BP_ALL	GO:0045786~negative regulation of cell cycle	4	0.31496062992125984	0.48351986218365317	ENSMUSG00000022105, ENSMUSG00000021959, ENSMUSG00000023067, ENSMUSG00000022770	857	43	14219	1.5434045209085234	1.0	0.9915936651274667	99.99918160888993
GOTERM_BP_ALL	GO:0044092~negative regulation of molecular function	9	0.7086614173228346	0.5442970101120925	ENSMUSG00000042429, ENSMUSG00000022105, ENSMUSG00000026031, ENSMUSG00000025408, ENSMUSG00000021959, ENSMUSG00000037224, ENSMUSG00000023067, ENSMUSG00000031266, ENSMUSG00000036390	857	132	14219	1.1312453590749973	1.0	0.9948826551114136	99.99991106997909
Annotation Cluster 61	Enrichment Score: 0.648830994845348
Category	Term	Count	%	PValue	Genes	List Total	Pop Hits	Pop Total	Fold Enrichment	Bonferroni	Benjamini	FDR
GOTERM_CC_ALL	GO:0005911~cell-cell junction	15	1.1811023622047243	0.18347240368359302	ENSMUSG00000028402, ENSMUSG00000005338, ENSMUSG00000019851, ENSMUSG00000022443, ENSMUSG00000021638, ENSMUSG00000057440, ENSMUSG00000022770, ENSMUSG00000028059, ENSMUSG00000036718, ENSMUSG00000052539, ENSMUSG00000056966, ENSMUSG00000019906, ENSMUSG00000042303, ENSMUSG00000021112, ENSMUSG00000040584	981	173	15855	1.4013363737604072	1.0	0.641295881274734	94.28279324254738
GOTERM_CC_ALL	GO:0005923~tight junction	8	0.6299212598425197	0.18883429092165172	ENSMUSG00000028402, ENSMUSG00000036718, ENSMUSG00000052539, ENSMUSG00000021638, ENSMUSG00000019906, ENSMUSG00000057440, ENSMUSG00000021112, ENSMUSG00000028059	981	76	15855	1.7012715274424595	1.0	0.6488053301933862	94.79060110484771
GOTERM_CC_ALL	GO:0070160~occluding junction	8	0.6299212598425197	0.18883429092165172	ENSMUSG00000028402, ENSMUSG00000036718, ENSMUSG00000052539, ENSMUSG00000021638, ENSMUSG00000019906, ENSMUSG00000057440, ENSMUSG00000021112, ENSMUSG00000028059	981	76	15855	1.7012715274424595	1.0	0.6488053301933862	94.79060110484771
GOTERM_CC_ALL	GO:0043296~apical junction complex	9	0.7086614173228346	0.2861389610376949	ENSMUSG00000028402, ENSMUSG00000019851, ENSMUSG00000036718, ENSMUSG00000052539, ENSMUSG00000021638, ENSMUSG00000019906, ENSMUSG00000057440, ENSMUSG00000021112, ENSMUSG00000028059	981	101	15855	1.4401853029339633	1.0	0.7558194519054361	99.14240284334853
GOTERM_CC_ALL	GO:0016327~apicolateral plasma membrane	9	0.7086614173228346	0.30446372430582713	ENSMUSG00000028402, ENSMUSG00000019851, ENSMUSG00000036718, ENSMUSG00000052539, ENSMUSG00000021638, ENSMUSG00000019906, ENSMUSG00000057440, ENSMUSG00000021112, ENSMUSG00000028059	981	103	15855	1.412220539770197	1.0	0.7746196229710381	99.40593568529461
Annotation Cluster 62	Enrichment Score: 0.64818119768901
Category	Term	Count	%	PValue	Genes	List Total	Pop Hits	Pop Total	Fold Enrichment	Bonferroni	Benjamini	FDR
GOTERM_BP_ALL	GO:0044242~cellular lipid catabolic process	8	0.6299212598425197	0.04978913436270942	ENSMUSG00000020003, ENSMUSG00000025232, ENSMUSG00000021665, ENSMUSG00000021003, ENSMUSG00000044968, ENSMUSG00000029098, ENSMUSG00000031266, ENSMUSG00000005069	857	56	14219	2.3702283713952323	1.0	0.6832193695157363	59.56209312630427
GOTERM_BP_ALL	GO:0046395~carboxylic acid catabolic process	9	0.7086614173228346	0.11355841901594019	ENSMUSG00000045589, ENSMUSG00000020003, ENSMUSG00000024654, ENSMUSG00000021460, ENSMUSG00000060376, ENSMUSG00000029098, ENSMUSG00000005069, ENSMUSG00000033624, ENSMUSG00000031969	857	81	14219	1.8435109555296254	1.0	0.8429754976168562	88.1986547933844
GOTERM_BP_ALL	GO:0016054~organic acid catabolic process	9	0.7086614173228346	0.11355841901594019	ENSMUSG00000045589, ENSMUSG00000020003, ENSMUSG00000024654, ENSMUSG00000021460, ENSMUSG00000060376, ENSMUSG00000029098, ENSMUSG00000005069, ENSMUSG00000033624, ENSMUSG00000031969	857	81	14219	1.8435109555296254	1.0	0.8429754976168562	88.1986547933844
GOTERM_BP_ALL	GO:0006635~fatty acid beta-oxidation	3	0.23622047244094488	0.25014309103655674	ENSMUSG00000020003, ENSMUSG00000029098, ENSMUSG00000005069	857	16	14219	3.110924737456243	1.0	0.9499416563514173	99.39243379778145
GOTERM_BP_ALL	GO:0009062~fatty acid catabolic process	3	0.23622047244094488	0.4070548416339221	ENSMUSG00000020003, ENSMUSG00000029098, ENSMUSG00000005069	857	23	14219	2.1641215564912994	1.0	0.9853734399014555	99.99053852126791
GOTERM_BP_ALL	GO:0034440~lipid oxidation	3	0.23622047244094488	0.428342153701479	ENSMUSG00000020003, ENSMUSG00000029098, ENSMUSG00000005069	857	24	14219	2.0739498249708284	1.0	0.9875335340995522	99.99505160334623
GOTERM_BP_ALL	GO:0019395~fatty acid oxidation	3	0.23622047244094488	0.428342153701479	ENSMUSG00000020003, ENSMUSG00000029098, ENSMUSG00000005069	857	24	14219	2.0739498249708284	1.0	0.9875335340995522	99.99505160334623
GOTERM_BP_ALL	GO:0030258~lipid modification	4	0.31496062992125984	0.5439438850813558	ENSMUSG00000020003, ENSMUSG00000033628, ENSMUSG00000029098, ENSMUSG00000005069	857	47	14219	1.4120509446609895	1.0	0.9949253749062582	99.99990984034336
Annotation Cluster 63	Enrichment Score: 0.643387552836787
Category	Term	Count	%	PValue	Genes	List Total	Pop Hits	Pop Total	Fold Enrichment	Bonferroni	Benjamini	FDR
GOTERM_MF_ALL	GO:0030983~mismatched DNA binding	3	0.23622047244094488	0.1427930682722902	ENSMUSG00000005370, ENSMUSG00000021245, ENSMUSG00000024151	944	11	15404	4.450308166409862	1.0	0.7987173828890504	91.1738598625447
GOTERM_BP_ALL	GO:0006298~mismatch repair	3	0.23622047244094488	0.16035273413611895	ENSMUSG00000005370, ENSMUSG00000021245, ENSMUSG00000024151	857	12	14219	4.147899649941657	1.0	0.9025320159236792	95.48793615122204
GOTERM_MF_ALL	GO:0043566~structure-specific DNA binding	7	0.5511811023622047	0.32115339860310677	ENSMUSG00000043991, ENSMUSG00000005370, ENSMUSG00000041147, ENSMUSG00000021245, ENSMUSG00000022508, ENSMUSG00000024151, ENSMUSG00000026048	944	76	15404	1.5029549509366638	1.0	0.9505430244787363	99.77634559732567
GOTERM_MF_ALL	GO:0003690~double-stranded DNA binding	4	0.31496062992125984	0.36303940884938535	ENSMUSG00000043991, ENSMUSG00000005370, ENSMUSG00000021245, ENSMUSG00000024151	944	35	15404	1.8648910411622277	1.0	0.9646286061887777	99.91800052728155
Annotation Cluster 64	Enrichment Score: 0.6339106517114447
Category	Term	Count	%	PValue	Genes	List Total	Pop Hits	Pop Total	Fold Enrichment	Bonferroni	Benjamini	FDR
GOTERM_MF_ALL	GO:0008415~acyltransferase activity	16	1.2598425196850394	0.15773288807367514	ENSMUSG00000029314, ENSMUSG00000007783, ENSMUSG00000028607, ENSMUSG00000039199, ENSMUSG00000037722, ENSMUSG00000025220, ENSMUSG00000027018, ENSMUSG00000024084, ENSMUSG00000036880, ENSMUSG00000033906, ENSMUSG00000024900, ENSMUSG00000002797, ENSMUSG00000022698, ENSMUSG00000025283, ENSMUSG00000028603, ENSMUSG00000037260	944	184	15404	1.4189388356669124	1.0	0.8165427777312082	93.30933961986547
GOTERM_MF_ALL	GO:0016747~transferase activity, transferring acyl groups other than amino-acyl groups	16	1.2598425196850394	0.17252411823259392	ENSMUSG00000029314, ENSMUSG00000007783, ENSMUSG00000028607, ENSMUSG00000039199, ENSMUSG00000037722, ENSMUSG00000025220, ENSMUSG00000027018, ENSMUSG00000024084, ENSMUSG00000036880, ENSMUSG00000033906, ENSMUSG00000024900, ENSMUSG00000002797, ENSMUSG00000022698, ENSMUSG00000025283, ENSMUSG00000028603, ENSMUSG00000037260	944	187	15404	1.3961751110305447	1.0	0.8372882597404019	94.93892410060128
GOTERM_MF_ALL	GO:0008080~N-acetyltransferase activity	6	0.47244094488188976	0.2004029933369959	ENSMUSG00000022698, ENSMUSG00000037722, ENSMUSG00000025283, ENSMUSG00000027018, ENSMUSG00000025220, ENSMUSG00000037260	944	51	15404	1.919740777666999	1.0	0.8779282057042276	97.05053084110804
GOTERM_MF_ALL	GO:0016746~transferase activity, transferring acyl groups	16	1.2598425196850394	0.2151837499466983	ENSMUSG00000029314, ENSMUSG00000007783, ENSMUSG00000028607, ENSMUSG00000039199, ENSMUSG00000037722, ENSMUSG00000025220, ENSMUSG00000027018, ENSMUSG00000024084, ENSMUSG00000036880, ENSMUSG00000033906, ENSMUSG00000024900, ENSMUSG00000002797, ENSMUSG00000022698, ENSMUSG00000025283, ENSMUSG00000028603, ENSMUSG00000037260	944	195	15404	1.338896132116471	1.0	0.8817446929137489	97.80173978556536
GOTERM_MF_ALL	GO:0016407~acetyltransferase activity	6	0.47244094488188976	0.3421485975281344	ENSMUSG00000022698, ENSMUSG00000037722, ENSMUSG00000025283, ENSMUSG00000027018, ENSMUSG00000025220, ENSMUSG00000037260	944	63	15404	1.5540758676351898	1.0	0.9582020496290058	99.86366105467556
GOTERM_MF_ALL	GO:0016410~N-acyltransferase activity	6	0.47244094488188976	0.39159359357946066	ENSMUSG00000022698, ENSMUSG00000037722, ENSMUSG00000025283, ENSMUSG00000027018, ENSMUSG00000025220, ENSMUSG00000037260	944	67	15404	1.4612952188211485	1.0	0.972672253697177	99.96018997991423
Annotation Cluster 65	Enrichment Score: 0.6313628501726982
Category	Term	Count	%	PValue	Genes	List Total	Pop Hits	Pop Total	Fold Enrichment	Bonferroni	Benjamini	FDR
GOTERM_MF_ALL	GO:0045296~cadherin binding	3	0.23622047244094488	0.1427930682722902	ENSMUSG00000061665, ENSMUSG00000053141, ENSMUSG00000021224	944	11	15404	4.450308166409862	1.0	0.7987173828890504	91.1738598625447
GOTERM_MF_ALL	GO:0050839~cell adhesion molecule binding	3	0.23622047244094488	0.2563117061391056	ENSMUSG00000061665, ENSMUSG00000053141, ENSMUSG00000021224	944	16	15404	3.05958686440678	1.0	0.9122942419810722	99.05859626430362
GOTERM_MF_ALL	GO:0008013~beta-catenin binding	3	0.23622047244094488	0.348687101443823	ENSMUSG00000061665, ENSMUSG00000053141, ENSMUSG00000021224	944	20	15404	2.447669491525424	1.0	0.9602693718658976	99.88351415703485
Annotation Cluster 66	Enrichment Score: 0.6306644006568123
Category	Term	Count	%	PValue	Genes	List Total	Pop Hits	Pop Total	Fold Enrichment	Bonferroni	Benjamini	FDR
GOTERM_BP_ALL	GO:0032012~regulation of ARF protein signal transduction	6	0.47244094488188976	0.07583149269993406	ENSMUSG00000074582, ENSMUSG00000023353, ENSMUSG00000030465, ENSMUSG00000037999, ENSMUSG00000041115, ENSMUSG00000055013	857	38	14219	2.619726094699994	1.0	0.7775296160244977	75.29241838876423
GOTERM_BP_ALL	GO:0032312~regulation of ARF GTPase activity	3	0.23622047244094488	0.4070548416339221	ENSMUSG00000023353, ENSMUSG00000037999, ENSMUSG00000055013	857	23	14219	2.1641215564912994	1.0	0.9853734399014555	99.99053852126791
GOTERM_MF_ALL	GO:0008060~ARF GTPase activator activity	3	0.23622047244094488	0.4154361342545427	ENSMUSG00000023353, ENSMUSG00000037999, ENSMUSG00000055013	944	23	15404	2.1284082535003686	1.0	0.9764952987061534	99.97879400722134
Annotation Cluster 67	Enrichment Score: 0.6167078881249627
Category	Term	Count	%	PValue	Genes	List Total	Pop Hits	Pop Total	Fold Enrichment	Bonferroni	Benjamini	FDR
GOTERM_BP_ALL	GO:0045017~glycerolipid biosynthetic process	7	0.5511811023622047	0.13459282700186678	ENSMUSG00000029314, ENSMUSG00000021759, ENSMUSG00000037706, ENSMUSG00000029330, ENSMUSG00000070644, ENSMUSG00000060002, ENSMUSG00000027695	857	58	14219	2.0024343137649376	1.0	0.8742941470421943	92.29037780562598
GOTERM_BP_ALL	GO:0046460~neutral lipid biosynthetic process	3	0.23622047244094488	0.16035273413611895	ENSMUSG00000029314, ENSMUSG00000021759, ENSMUSG00000029330	857	12	14219	4.147899649941657	1.0	0.9025320159236792	95.48793615122204
GOTERM_BP_ALL	GO:0046463~acylglycerol biosynthetic process	3	0.23622047244094488	0.16035273413611895	ENSMUSG00000029314, ENSMUSG00000021759, ENSMUSG00000029330	857	12	14219	4.147899649941657	1.0	0.9025320159236792	95.48793615122204
GOTERM_BP_ALL	GO:0046504~glycerol ether biosynthetic process	3	0.23622047244094488	0.18232435969892163	ENSMUSG00000029314, ENSMUSG00000021759, ENSMUSG00000029330	857	13	14219	3.828830446099991	1.0	0.9142158152177913	97.18018478022957
GOTERM_BP_ALL	GO:0006639~acylglycerol metabolic process	5	0.39370078740157477	0.2584741489257604	ENSMUSG00000029314, ENSMUSG00000043733, ENSMUSG00000021759, ENSMUSG00000028158, ENSMUSG00000029330	857	43	14219	1.9292556511356544	1.0	0.9537661903570909	99.50160388733404
GOTERM_BP_ALL	GO:0006662~glycerol ether metabolic process	5	0.39370078740157477	0.2856744680775738	ENSMUSG00000029314, ENSMUSG00000043733, ENSMUSG00000021759, ENSMUSG00000028158, ENSMUSG00000029330	857	45	14219	1.8435109555296252	1.0	0.959472684177471	99.74305274056722
GOTERM_BP_ALL	GO:0006638~neutral lipid metabolic process	5	0.39370078740157477	0.2856744680775738	ENSMUSG00000029314, ENSMUSG00000043733, ENSMUSG00000021759, ENSMUSG00000028158, ENSMUSG00000029330	857	45	14219	1.8435109555296252	1.0	0.959472684177471	99.74305274056722
GOTERM_BP_ALL	GO:0018904~organic ether metabolic process	5	0.39370078740157477	0.32714385235297144	ENSMUSG00000029314, ENSMUSG00000043733, ENSMUSG00000021759, ENSMUSG00000028158, ENSMUSG00000029330	857	48	14219	1.7282915208090237	1.0	0.9724610314806833	99.91100349223899
GOTERM_BP_ALL	GO:0006641~triglyceride metabolic process	3	0.23622047244094488	0.6467120060137632	ENSMUSG00000029314, ENSMUSG00000043733, ENSMUSG00000028158	857	36	14219	1.382633216647219	1.0	0.997513968495401	99.99999902468677
Annotation Cluster 68	Enrichment Score: 0.6158834375371516
Category	Term	Count	%	PValue	Genes	List Total	Pop Hits	Pop Total	Fold Enrichment	Bonferroni	Benjamini	FDR
GOTERM_BP_ALL	GO:0032147~activation of protein kinase activity	6	0.47244094488188976	0.19127261057670952	ENSMUSG00000042429, ENSMUSG00000075256, ENSMUSG00000036095, ENSMUSG00000022861, ENSMUSG00000022770, ENSMUSG00000004221	857	51	14219	1.9519527764431326	1.0	0.9195030966595763	97.67993968882122
GOTERM_MF_ALL	GO:0004143~diacylglycerol kinase activity	3	0.23622047244094488	0.23308728721318817	ENSMUSG00000075256, ENSMUSG00000036095, ENSMUSG00000022861	944	15	15404	3.2635593220338985	1.0	0.8973777673224768	98.47179151546148
GOTERM_BP_ALL	GO:0007205~activation of protein kinase C activity by G-protein coupled receptor protein signaling pathway	3	0.23622047244094488	0.3185505172931896	ENSMUSG00000075256, ENSMUSG00000036095, ENSMUSG00000022861	857	19	14219	2.619726094699994	1.0	0.9702135596919319	99.88854980532042
Annotation Cluster 69	Enrichment Score: 0.61258182405598
Category	Term	Count	%	PValue	Genes	List Total	Pop Hits	Pop Total	Fold Enrichment	Bonferroni	Benjamini	FDR
GOTERM_BP_ALL	GO:0009123~nucleoside monophosphate metabolic process	7	0.5511811023622047	0.14271002253333642	ENSMUSG00000032238, ENSMUSG00000025742, ENSMUSG00000033308, ENSMUSG00000028469, ENSMUSG00000027823, ENSMUSG00000021536, ENSMUSG00000025584	857	59	14219	1.9684947491248541	1.0	0.8848479291718874	93.47656766848182
GOTERM_BP_ALL	GO:0009156~ribonucleoside monophosphate biosynthetic process	3	0.23622047244094488	0.2730036710519935	ENSMUSG00000025742, ENSMUSG00000033308, ENSMUSG00000027823	857	17	14219	2.927929164664699	1.0	0.9557493221221498	99.64907264844707
GOTERM_BP_ALL	GO:0009124~nucleoside monophosphate biosynthetic process	5	0.39370078740157477	0.2856744680775738	ENSMUSG00000025742, ENSMUSG00000033308, ENSMUSG00000028469, ENSMUSG00000027823, ENSMUSG00000021536	857	45	14219	1.8435109555296252	1.0	0.959472684177471	99.74305274056722
GOTERM_BP_ALL	GO:0009161~ribonucleoside monophosphate metabolic process	3	0.23622047244094488	0.3185505172931896	ENSMUSG00000025742, ENSMUSG00000033308, ENSMUSG00000027823	857	19	14219	2.619726094699994	1.0	0.9702135596919319	99.88854980532042
Annotation Cluster 70	Enrichment Score: 0.6037771567509337
Category	Term	Count	%	PValue	Genes	List Total	Pop Hits	Pop Total	Fold Enrichment	Bonferroni	Benjamini	FDR
GOTERM_BP_ALL	GO:0051046~regulation of secretion	12	0.9448818897637795	0.13225006446900822	ENSMUSG00000074513, ENSMUSG00000033595, ENSMUSG00000023826, ENSMUSG00000073465, ENSMUSG00000038619, ENSMUSG00000017978, ENSMUSG00000021700, ENSMUSG00000024617, ENSMUSG00000042429, ENSMUSG00000043733, ENSMUSG00000024900, ENSMUSG00000023064, ENSMUSG00000028756	857	125	14219	1.5927934655775964	1.0	0.8737047521711206	91.9118769031021
GOTERM_BP_ALL	GO:0002791~regulation of peptide secretion	4	0.31496062992125984	0.20396340998306758	ENSMUSG00000024900, ENSMUSG00000043733, ENSMUSG00000042429, ENSMUSG00000038619	857	26	14219	2.552553630733327	1.0	0.9283081711384333	98.24724098649781
GOTERM_BP_ALL	GO:0046883~regulation of hormone secretion	4	0.31496062992125984	0.3698648563331819	ENSMUSG00000024900, ENSMUSG00000043733, ENSMUSG00000042429, ENSMUSG00000038619	857	36	14219	1.8435109555296252	1.0	0.9808123862771985	99.97218218017032
GOTERM_BP_ALL	GO:0050796~regulation of insulin secretion	3	0.23622047244094488	0.3853897402256289	ENSMUSG00000024900, ENSMUSG00000043733, ENSMUSG00000038619	857	22	14219	2.262490718149995	1.0	0.9829831761862853	99.98212451828306
Annotation Cluster 71	Enrichment Score: 0.5983137886625783
Category	Term	Count	%	PValue	Genes	List Total	Pop Hits	Pop Total	Fold Enrichment	Bonferroni	Benjamini	FDR
GOTERM_BP_ALL	GO:0042391~regulation of membrane potential	13	1.0236220472440944	0.05450858569266696	ENSMUSG00000020331, ENSMUSG00000025232, ENSMUSG00000028964, ENSMUSG00000029470, ENSMUSG00000028161, ENSMUSG00000021703, ENSMUSG00000022770, ENSMUSG00000042429, ENSMUSG00000050947, ENSMUSG00000021665, ENSMUSG00000056966, ENSMUSG00000035200, ENSMUSG00000028020	857	119	14219	1.8125275781257661	1.0	0.7046413335249068	62.97857026020479
GOTERM_BP_ALL	GO:0042552~myelination	5	0.39370078740157477	0.1809407021126455	ENSMUSG00000025232, ENSMUSG00000021665, ENSMUSG00000050947, ENSMUSG00000056966, ENSMUSG00000021703	857	37	14219	2.242107918887382	1.0	0.9134233503612278	97.0943841681074
GOTERM_BP_ALL	GO:0008366~axon ensheathment	5	0.39370078740157477	0.2059255834664251	ENSMUSG00000025232, ENSMUSG00000021665, ENSMUSG00000050947, ENSMUSG00000056966, ENSMUSG00000021703	857	39	14219	2.127128025611106	1.0	0.9278489239480543	98.32227541610102
GOTERM_BP_ALL	GO:0007272~ensheathment of neurons	5	0.39370078740157477	0.2059255834664251	ENSMUSG00000025232, ENSMUSG00000021665, ENSMUSG00000050947, ENSMUSG00000056966, ENSMUSG00000021703	857	39	14219	2.127128025611106	1.0	0.9278489239480543	98.32227541610102
GOTERM_BP_ALL	GO:0001508~regulation of action potential	6	0.47244094488188976	0.22389525190911702	ENSMUSG00000025232, ENSMUSG00000021665, ENSMUSG00000050947, ENSMUSG00000056966, ENSMUSG00000021703, ENSMUSG00000035200	857	54	14219	1.8435109555296254	1.0	0.9380043266473617	98.8818831991161
GOTERM_BP_ALL	GO:0019228~regulation of action potential in neuron	5	0.39370078740157477	0.2856744680775738	ENSMUSG00000025232, ENSMUSG00000021665, ENSMUSG00000050947, ENSMUSG00000056966, ENSMUSG00000021703	857	45	14219	1.8435109555296252	1.0	0.959472684177471	99.74305274056722
GOTERM_BP_ALL	GO:0007605~sensory perception of sound	5	0.39370078740157477	0.7524321829253156	ENSMUSG00000062252, ENSMUSG00000025232, ENSMUSG00000021665, ENSMUSG00000056966, ENSMUSG00000045288	857	84	14219	0.9875951547480136	1.0	0.999168029319712	99.99999999821641
GOTERM_BP_ALL	GO:0050954~sensory perception of mechanical stimulus	5	0.39370078740157477	0.8122397161925952	ENSMUSG00000062252, ENSMUSG00000025232, ENSMUSG00000021665, ENSMUSG00000056966, ENSMUSG00000045288	857	92	14219	0.901717315204708	1.0	0.9996009399466873	99.99999999998674
Annotation Cluster 72	Enrichment Score: 0.5899229732210353
Category	Term	Count	%	PValue	Genes	List Total	Pop Hits	Pop Total	Fold Enrichment	Bonferroni	Benjamini	FDR
GOTERM_BP_ALL	GO:0048489~synaptic vesicle transport	5	0.39370078740157477	0.09382036983247737	ENSMUSG00000033615, ENSMUSG00000001018, ENSMUSG00000021314, ENSMUSG00000019906, ENSMUSG00000033906	857	29	14219	2.8606204482356254	1.0	0.8097748622177965	82.56238775448313
GOTERM_BP_ALL	GO:0001505~regulation of neurotransmitter levels	7	0.5511811023622047	0.16834726735669242	ENSMUSG00000073465, ENSMUSG00000023826, ENSMUSG00000028964, ENSMUSG00000009394, ENSMUSG00000028657, ENSMUSG00000033615, ENSMUSG00000001018, ENSMUSG00000019906	857	62	14219	1.8732450031994579	1.0	0.9087899188661467	96.1918231103132
GOTERM_BP_ALL	GO:0007269~neurotransmitter secretion	5	0.39370078740157477	0.1688512569812188	ENSMUSG00000009394, ENSMUSG00000028657, ENSMUSG00000033615, ENSMUSG00000001018, ENSMUSG00000019906	857	36	14219	2.3043886944120318	1.0	0.9073378070237094	96.23252936263724
GOTERM_BP_ALL	GO:0007268~synaptic transmission	15	1.1811023622047243	0.18549441719954285	ENSMUSG00000073465, ENSMUSG00000023826, ENSMUSG00000052572, ENSMUSG00000028964, ENSMUSG00000001018, ENSMUSG00000029470, ENSMUSG00000028161, ENSMUSG00000022594, ENSMUSG00000042429, ENSMUSG00000028657, ENSMUSG00000009394, ENSMUSG00000033615, ENSMUSG00000032773, ENSMUSG00000019906, ENSMUSG00000035200, ENSMUSG00000028020	857	178	14219	1.3981684213286483	1.0	0.9172284758347179	97.367833852755
GOTERM_BP_ALL	GO:0006836~neurotransmitter transport	7	0.5511811023622047	0.3506092529710275	ENSMUSG00000073465, ENSMUSG00000023826, ENSMUSG00000028964, ENSMUSG00000009394, ENSMUSG00000028657, ENSMUSG00000033615, ENSMUSG00000001018, ENSMUSG00000019906	857	80	14219	1.45176487747958	1.0	0.977811578392259	99.9525678347606
GOTERM_BP_ALL	GO:0032940~secretion by cell	12	0.9448818897637795	0.5687351866351251	ENSMUSG00000019124, ENSMUSG00000033595, ENSMUSG00000026173, ENSMUSG00000009394, ENSMUSG00000028657, ENSMUSG00000033615, ENSMUSG00000001018, ENSMUSG00000017978, ENSMUSG00000019906, ENSMUSG00000029763, ENSMUSG00000028020, ENSMUSG00000015653	857	186	14219	1.0704257161139759	1.0	0.9955819940192078	99.99996652861637
GOTERM_BP_ALL	GO:0003001~generation of a signal involved in cell-cell signaling	5	0.39370078740157477	0.7524321829253156	ENSMUSG00000009394, ENSMUSG00000028657, ENSMUSG00000033615, ENSMUSG00000001018, ENSMUSG00000019906	857	84	14219	0.9875951547480136	1.0	0.999168029319712	99.99999999821641
Annotation Cluster 73	Enrichment Score: 0.581969060233468
Category	Term	Count	%	PValue	Genes	List Total	Pop Hits	Pop Total	Fold Enrichment	Bonferroni	Benjamini	FDR
GOTERM_BP_ALL	GO:0019226~transmission of nerve impulse	20	1.574803149606299	0.08831699171508729	ENSMUSG00000073465, ENSMUSG00000023826, ENSMUSG00000025232, ENSMUSG00000028964, ENSMUSG00000052572, ENSMUSG00000001018, ENSMUSG00000029470, ENSMUSG00000028161, ENSMUSG00000021703, ENSMUSG00000022594, ENSMUSG00000042429, ENSMUSG00000021665, ENSMUSG00000028657, ENSMUSG00000009394, ENSMUSG00000050947, ENSMUSG00000033615, ENSMUSG00000032773, ENSMUSG00000056966, ENSMUSG00000019906, ENSMUSG00000035200,…	857	226	14219	1.4682830619262501	1.0	0.8086338120374684	80.58647325492039
GOTERM_BP_ALL	GO:0007154~cell communication	34	2.677165354330709	0.1540314273173344	ENSMUSG00000028964, ENSMUSG00000001018, ENSMUSG00000029470, ENSMUSG00000021703, ENSMUSG00000027695, ENSMUSG00000038844, ENSMUSG00000022594, ENSMUSG00000042429, ENSMUSG00000021665, ENSMUSG00000009394, ENSMUSG00000050947, ENSMUSG00000033615, ENSMUSG00000056185, ENSMUSG00000026826, ENSMUSG00000020590, ENSMUSG00000032773, ENSMUSG00000025856, ENSMUSG00000019906, ENSMUSG00000035200, ENSMUSG00000073465,…	857	455	14219	1.2398117634990449	1.0	0.8996091399100673	94.84626395254752
GOTERM_BP_ALL	GO:0006873~cellular ion homeostasis	21	1.6535433070866141	0.1599815212472021	ENSMUSG00000020331, ENSMUSG00000033208, ENSMUSG00000025232, ENSMUSG00000028964, ENSMUSG00000029470, ENSMUSG00000028161, ENSMUSG00000021703, ENSMUSG00000029359, ENSMUSG00000002985, ENSMUSG00000022770, ENSMUSG00000042429, ENSMUSG00000037996, ENSMUSG00000028657, ENSMUSG00000024661, ENSMUSG00000050947, ENSMUSG00000021665, ENSMUSG00000031618, ENSMUSG00000041809, ENSMUSG00000056966, ENSMUSG00000035200,…	857	261	14219	1.3349562091766252	1.0	0.9031171339464955	95.45244072213696
GOTERM_BP_ALL	GO:0001505~regulation of neurotransmitter levels	7	0.5511811023622047	0.16834726735669242	ENSMUSG00000073465, ENSMUSG00000023826, ENSMUSG00000028964, ENSMUSG00000009394, ENSMUSG00000028657, ENSMUSG00000033615, ENSMUSG00000001018, ENSMUSG00000019906	857	62	14219	1.8732450031994579	1.0	0.9087899188661467	96.1918231103132
GOTERM_BP_ALL	GO:0050801~ion homeostasis	23	1.811023622047244	0.16862541105603174	ENSMUSG00000020331, ENSMUSG00000033208, ENSMUSG00000023845, ENSMUSG00000024588, ENSMUSG00000025232, ENSMUSG00000028964, ENSMUSG00000029470, ENSMUSG00000028161, ENSMUSG00000021703, ENSMUSG00000029359, ENSMUSG00000002985, ENSMUSG00000022770, ENSMUSG00000042429, ENSMUSG00000037996, ENSMUSG00000021665, ENSMUSG00000028657, ENSMUSG00000024661, ENSMUSG00000050947, ENSMUSG00000031618, ENSMUSG00000041809,…	857	293	14219	1.3024121767734897	1.0	0.9081004496079436	96.21433926441966
GOTERM_BP_ALL	GO:0007268~synaptic transmission	15	1.1811023622047243	0.18549441719954285	ENSMUSG00000073465, ENSMUSG00000023826, ENSMUSG00000052572, ENSMUSG00000028964, ENSMUSG00000001018, ENSMUSG00000029470, ENSMUSG00000028161, ENSMUSG00000022594, ENSMUSG00000042429, ENSMUSG00000028657, ENSMUSG00000009394, ENSMUSG00000033615, ENSMUSG00000032773, ENSMUSG00000019906, ENSMUSG00000035200, ENSMUSG00000028020	857	178	14219	1.3981684213286483	1.0	0.9172284758347179	97.367833852755
GOTERM_BP_ALL	GO:0055082~cellular chemical homeostasis	21	1.6535433070866141	0.18961982164133567	ENSMUSG00000020331, ENSMUSG00000033208, ENSMUSG00000025232, ENSMUSG00000028964, ENSMUSG00000029470, ENSMUSG00000028161, ENSMUSG00000021703, ENSMUSG00000029359, ENSMUSG00000002985, ENSMUSG00000022770, ENSMUSG00000042429, ENSMUSG00000037996, ENSMUSG00000028657, ENSMUSG00000024661, ENSMUSG00000050947, ENSMUSG00000021665, ENSMUSG00000031618, ENSMUSG00000041809, ENSMUSG00000056966, ENSMUSG00000035200,…	857	268	14219	1.3000879499817133	1.0	0.9193953659340737	97.59442936080289
GOTERM_BP_ALL	GO:0048878~chemical homeostasis	26	2.047244094488189	0.2810098033246957	ENSMUSG00000020331, ENSMUSG00000033208, ENSMUSG00000028158, ENSMUSG00000024588, ENSMUSG00000028964, ENSMUSG00000029470, ENSMUSG00000029359, ENSMUSG00000021703, ENSMUSG00000002985, ENSMUSG00000043733, ENSMUSG00000042429, ENSMUSG00000037996, ENSMUSG00000050947, ENSMUSG00000021665, ENSMUSG00000041809, ENSMUSG00000035200, ENSMUSG00000023845, ENSMUSG00000025232, ENSMUSG00000028161, ENSMUSG00000022770,…	857	365	14219	1.1818672975176228	1.0	0.9578647231277795	99.71162477108744
GOTERM_BP_ALL	GO:0006836~neurotransmitter transport	7	0.5511811023622047	0.3506092529710275	ENSMUSG00000073465, ENSMUSG00000023826, ENSMUSG00000028964, ENSMUSG00000009394, ENSMUSG00000028657, ENSMUSG00000033615, ENSMUSG00000001018, ENSMUSG00000019906	857	80	14219	1.45176487747958	1.0	0.977811578392259	99.9525678347606
GOTERM_BP_ALL	GO:0007267~cell-cell signaling	19	1.4960629921259843	0.485019649840861	ENSMUSG00000073465, ENSMUSG00000023826, ENSMUSG00000028964, ENSMUSG00000052572, ENSMUSG00000001018, ENSMUSG00000029470, ENSMUSG00000028161, ENSMUSG00000022594, ENSMUSG00000009376, ENSMUSG00000042429, ENSMUSG00000028657, ENSMUSG00000009394, ENSMUSG00000033615, ENSMUSG00000036585, ENSMUSG00000032773, ENSMUSG00000056966, ENSMUSG00000025856, ENSMUSG00000019906, ENSMUSG00000035200, ENSMUSG00000028020	857	290	14219	1.0870357703295377	1.0	0.9914364818730917	99.99922273198175
GOTERM_BP_ALL	GO:0003008~system process	40	3.149606299212598	0.9999999999999999	ENSMUSG00000033208, ENSMUSG00000028964, ENSMUSG00000061039, ENSMUSG00000001018, ENSMUSG00000029470, ENSMUSG00000038718, ENSMUSG00000037580, ENSMUSG00000021703, ENSMUSG00000002985, ENSMUSG00000022594, ENSMUSG00000042429, ENSMUSG00000021665, ENSMUSG00000050947, ENSMUSG00000009394, ENSMUSG00000021803, ENSMUSG00000037996, ENSMUSG00000033615, ENSMUSG00000032773, ENSMUSG00000021314, ENSMUSG00000019906,…	857	1816	14219	0.3654537136512473	1.0	1.0	100.0
GOTERM_BP_ALL	GO:0050877~neurological system process	35	2.7559055118110236	1.0	ENSMUSG00000033208, ENSMUSG00000028964, ENSMUSG00000061039, ENSMUSG00000001018, ENSMUSG00000029470, ENSMUSG00000038718, ENSMUSG00000037580, ENSMUSG00000021703, ENSMUSG00000022594, ENSMUSG00000042429, ENSMUSG00000021665, ENSMUSG00000050947, ENSMUSG00000009394, ENSMUSG00000021803, ENSMUSG00000037996, ENSMUSG00000033615, ENSMUSG00000021314, ENSMUSG00000032773, ENSMUSG00000019906, ENSMUSG00000035200,…	857	1681	14219	0.3454526775680143	1.0	1.0	100.0
Annotation Cluster 74	Enrichment Score: 0.5719741894009663
Category	Term	Count	%	PValue	Genes	List Total	Pop Hits	Pop Total	Fold Enrichment	Bonferroni	Benjamini	FDR
GOTERM_BP_ALL	GO:0060271~cilium morphogenesis	4	0.31496062992125984	0.20396340998306758	ENSMUSG00000038564, ENSMUSG00000040040, ENSMUSG00000024253, ENSMUSG00000025235	857	26	14219	2.552553630733327	1.0	0.9283081711384333	98.24724098649781
GOTERM_BP_ALL	GO:0030031~cell projection assembly	7	0.5511811023622047	0.24469495697422722	ENSMUSG00000038564, ENSMUSG00000060771, ENSMUSG00000024253, ENSMUSG00000025235, ENSMUSG00000029684, ENSMUSG00000025856, ENSMUSG00000028868	857	70	14219	1.6591598599766628	1.0	0.9472772353560779	99.30923424444809
GOTERM_BP_ALL	GO:0042384~cilium assembly	3	0.23622047244094488	0.3853897402256289	ENSMUSG00000038564, ENSMUSG00000024253, ENSMUSG00000025235	857	22	14219	2.262490718149995	1.0	0.9829831761862853	99.98212451828306
Annotation Cluster 75	Enrichment Score: 0.5484155708165751
Category	Term	Count	%	PValue	Genes	List Total	Pop Hits	Pop Total	Fold Enrichment	Bonferroni	Benjamini	FDR
GOTERM_BP_ALL	GO:0043543~protein amino acid acylation	7	0.5511811023622047	0.06674177984128304	ENSMUSG00000022698, ENSMUSG00000039199, ENSMUSG00000020387, ENSMUSG00000031314, ENSMUSG00000027018, ENSMUSG00000033906, ENSMUSG00000041975	857	48	14219	2.4196081291326332	1.0	0.7529256771482061	70.6108710532543
GOTERM_BP_ALL	GO:0006473~protein amino acid acetylation	5	0.39370078740157477	0.1688512569812188	ENSMUSG00000022698, ENSMUSG00000020387, ENSMUSG00000031314, ENSMUSG00000027018, ENSMUSG00000041975	857	36	14219	2.3043886944120318	1.0	0.9073378070237094	96.23252936263724
GOTERM_BP_ALL	GO:0016573~histone acetylation	4	0.31496062992125984	0.3531137230571566	ENSMUSG00000020387, ENSMUSG00000031314, ENSMUSG00000027018, ENSMUSG00000041975	857	35	14219	1.896182697116186	1.0	0.9782758943074473	99.95570831024727
GOTERM_BP_ALL	GO:0016570~histone modification	6	0.47244094488188976	0.6565925848099838	ENSMUSG00000067567, ENSMUSG00000033249, ENSMUSG00000020387, ENSMUSG00000031314, ENSMUSG00000027018, ENSMUSG00000041975	857	92	14219	1.0820607782456497	1.0	0.9977719797421205	99.99999941014285
GOTERM_BP_ALL	GO:0016569~covalent chromatin modification	6	0.47244094488188976	0.6931216975229562	ENSMUSG00000067567, ENSMUSG00000033249, ENSMUSG00000020387, ENSMUSG00000031314, ENSMUSG00000027018, ENSMUSG00000041975	857	96	14219	1.0369749124854142	1.0	0.99840234234392	99.99999991967692
Annotation Cluster 76	Enrichment Score: 0.5454263265942444
Category	Term	Count	%	PValue	Genes	List Total	Pop Hits	Pop Total	Fold Enrichment	Bonferroni	Benjamini	FDR
GOTERM_BP_ALL	GO:0051247~positive regulation of protein metabolic process	13	1.0236220472440944	0.030800913235705874	ENSMUSG00000024425, ENSMUSG00000021619, ENSMUSG00000055737, ENSMUSG00000042429, ENSMUSG00000058709, ENSMUSG00000031667, ENSMUSG00000037706, ENSMUSG00000050192, ENSMUSG00000040040, ENSMUSG00000036585, ENSMUSG00000042303, ENSMUSG00000021838, ENSMUSG00000017858	857	109	14219	1.978814511898772	1.0	0.5884762294320796	42.57155562652507
GOTERM_BP_ALL	GO:0032270~positive regulation of cellular protein metabolic process	10	0.7874015748031495	0.1476199403908901	ENSMUSG00000021619, ENSMUSG00000042429, ENSMUSG00000037706, ENSMUSG00000031667, ENSMUSG00000040040, ENSMUSG00000050192, ENSMUSG00000036585, ENSMUSG00000055737, ENSMUSG00000021838, ENSMUSG00000017858	857	100	14219	1.6591598599766626	1.0	0.8899191871363544	94.10812102131263
GOTERM_BP_ALL	GO:0032268~regulation of cellular protein metabolic process	22	1.7322834645669292	0.17655489119549678	ENSMUSG00000034570, ENSMUSG00000021619, ENSMUSG00000041556, ENSMUSG00000024423, ENSMUSG00000024588, ENSMUSG00000026511, ENSMUSG00000027680, ENSMUSG00000055737, ENSMUSG00000028842, ENSMUSG00000025586, ENSMUSG00000042429, ENSMUSG00000037706, ENSMUSG00000031667, ENSMUSG00000040040, ENSMUSG00000050192, ENSMUSG00000020612, ENSMUSG00000036585, ENSMUSG00000025856, ENSMUSG00000021838, ENSMUSG00000017858,…	857	280	14219	1.303625604267378	1.0	0.9116841464478171	96.80584971524067
GOTERM_BP_ALL	GO:0051246~regulation of protein metabolic process	26	2.047244094488189	0.218890857711725	ENSMUSG00000024425, ENSMUSG00000034570, ENSMUSG00000024423, ENSMUSG00000024588, ENSMUSG00000026511, ENSMUSG00000028842, ENSMUSG00000042429, ENSMUSG00000058709, ENSMUSG00000037706, ENSMUSG00000031667, ENSMUSG00000020612, ENSMUSG00000050192, ENSMUSG00000025856, ENSMUSG00000042303, ENSMUSG00000021619, ENSMUSG00000041556, ENSMUSG00000027680, ENSMUSG00000055737, ENSMUSG00000025586, ENSMUSG00000051029,…	857	351	14219	1.2290073036864169	1.0	0.9372336862024531	98.74693589286176
GOTERM_BP_ALL	GO:0031399~regulation of protein modification process	13	1.0236220472440944	0.2910517853048918	ENSMUSG00000021619, ENSMUSG00000034570, ENSMUSG00000024423, ENSMUSG00000041556, ENSMUSG00000024588, ENSMUSG00000055737, ENSMUSG00000042429, ENSMUSG00000031667, ENSMUSG00000037706, ENSMUSG00000020612, ENSMUSG00000036585, ENSMUSG00000025856, ENSMUSG00000006127	857	165	14219	1.3072168593755527	1.0	0.9613818340289291	99.7752673849185
GOTERM_BP_ALL	GO:0001932~regulation of protein amino acid phosphorylation	10	0.7874015748031495	0.3051100427940719	ENSMUSG00000034570, ENSMUSG00000024423, ENSMUSG00000024588, ENSMUSG00000037706, ENSMUSG00000031667, ENSMUSG00000020612, ENSMUSG00000036585, ENSMUSG00000025856, ENSMUSG00000055737, ENSMUSG00000006127	857	121	14219	1.3712064958484815	1.0	0.9652068396134075	99.84243568807743
GOTERM_BP_ALL	GO:0031401~positive regulation of protein modification process	6	0.47244094488188976	0.5089268608782714	ENSMUSG00000021619, ENSMUSG00000042429, ENSMUSG00000037706, ENSMUSG00000031667, ENSMUSG00000036585, ENSMUSG00000055737	857	78	14219	1.2762768153666637	1.0	0.9931131082417445	99.9996653571006
GOTERM_BP_ALL	GO:0045937~positive regulation of phosphate metabolic process	5	0.39370078740157477	0.5176393733475895	ENSMUSG00000042429, ENSMUSG00000037706, ENSMUSG00000031667, ENSMUSG00000036585, ENSMUSG00000055737	857	62	14219	1.33803214514247	1.0	0.9936717012434264	99.99975635536362
GOTERM_BP_ALL	GO:0010562~positive regulation of phosphorus metabolic process	5	0.39370078740157477	0.5176393733475895	ENSMUSG00000042429, ENSMUSG00000037706, ENSMUSG00000031667, ENSMUSG00000036585, ENSMUSG00000055737	857	62	14219	1.33803214514247	1.0	0.9936717012434264	99.99975635536362
GOTERM_BP_ALL	GO:0001934~positive regulation of protein amino acid phosphorylation	4	0.31496062992125984	0.6635133132324611	ENSMUSG00000037706, ENSMUSG00000031667, ENSMUSG00000036585, ENSMUSG00000055737	857	56	14219	1.1851141856976162	1.0	0.9979065971073986	99.9999995888521
GOTERM_BP_ALL	GO:0042327~positive regulation of phosphorylation	4	0.31496062992125984	0.7087743972632072	ENSMUSG00000037706, ENSMUSG00000031667, ENSMUSG00000036585, ENSMUSG00000055737	857	60	14219	1.106106573317775	1.0	0.9986587111803511	99.99999996824873
Annotation Cluster 77	Enrichment Score: 0.5360275058255892
Category	Term	Count	%	PValue	Genes	List Total	Pop Hits	Pop Total	Fold Enrichment	Bonferroni	Benjamini	FDR
GOTERM_MF_ALL	GO:0046983~protein dimerization activity	26	2.047244094488189	0.19315095666726073	ENSMUSG00000033208, ENSMUSG00000005338, ENSMUSG00000054455, ENSMUSG00000032067, ENSMUSG00000002797, ENSMUSG00000042429, ENSMUSG00000025408, ENSMUSG00000000058, ENSMUSG00000028646, ENSMUSG00000014599, ENSMUSG00000025630, ENSMUSG00000009394, ENSMUSG00000021665, ENSMUSG00000026826, ENSMUSG00000020059, ENSMUSG00000036104, ENSMUSG00000032652, ENSMUSG00000026628, ENSMUSG00000025232, ENSMUSG00000022443,…	944	340	15404	1.2478315054835492	1.0	0.869689562029947	96.59967138566017
GOTERM_MF_ALL	GO:0042802~identical protein binding	21	1.6535433070866141	0.31754419162244996	ENSMUSG00000024759, ENSMUSG00000074513, ENSMUSG00000033208, ENSMUSG00000005338, ENSMUSG00000054455, ENSMUSG00000022443, ENSMUSG00000044080, ENSMUSG00000024997, ENSMUSG00000032067, ENSMUSG00000002797, ENSMUSG00000000058, ENSMUSG00000014599, ENSMUSG00000030101, ENSMUSG00000021665, ENSMUSG00000025630, ENSMUSG00000021998, ENSMUSG00000026430, ENSMUSG00000031266, ENSMUSG00000045288, ENSMUSG00000037321,…	944	290	15404	1.1816335476329631	1.0	0.9508719195594202	99.75685842896354
GOTERM_MF_ALL	GO:0042803~protein homodimerization activity	14	1.1023622047244095	0.4019911071932999	ENSMUSG00000033208, ENSMUSG00000005338, ENSMUSG00000054455, ENSMUSG00000022443, ENSMUSG00000032067, ENSMUSG00000002797, ENSMUSG00000000058, ENSMUSG00000014599, ENSMUSG00000030101, ENSMUSG00000025630, ENSMUSG00000021665, ENSMUSG00000031266, ENSMUSG00000045288, ENSMUSG00000037321	944	193	15404	1.1836743655045228	1.0	0.9738460813043489	99.96965766527006
Annotation Cluster 78	Enrichment Score: 0.5334836568918077
Category	Term	Count	%	PValue	Genes	List Total	Pop Hits	Pop Total	Fold Enrichment	Bonferroni	Benjamini	FDR
GOTERM_BP_ALL	GO:0042364~water-soluble vitamin biosynthetic process	4	0.31496062992125984	0.1433464089764008	ENSMUSG00000024712, ENSMUSG00000018659, ENSMUSG00000037847, ENSMUSG00000025068	857	22	14219	3.0166542908666596	1.0	0.8833783573703999	93.56188540338792
GOTERM_BP_ALL	GO:0009110~vitamin biosynthetic process	4	0.31496062992125984	0.25260431963884267	ENSMUSG00000024712, ENSMUSG00000018659, ENSMUSG00000037847, ENSMUSG00000025068	857	29	14219	2.2884963585885	1.0	0.9510397591598959	99.42683316084259
GOTERM_BP_ALL	GO:0006767~water-soluble vitamin metabolic process	4	0.31496062992125984	0.33630920414464677	ENSMUSG00000024712, ENSMUSG00000018659, ENSMUSG00000037847, ENSMUSG00000025068	857	34	14219	1.9519527764431326	1.0	0.97473108673806	99.93021272193964
GOTERM_BP_ALL	GO:0006766~vitamin metabolic process	5	0.39370078740157477	0.6032523584628388	ENSMUSG00000024712, ENSMUSG00000018659, ENSMUSG00000056666, ENSMUSG00000037847, ENSMUSG00000025068	857	69	14219	1.2022897536062773	1.0	0.9964457338299213	99.99999237241153
Annotation Cluster 79	Enrichment Score: 0.5258632005103986
Category	Term	Count	%	PValue	Genes	List Total	Pop Hits	Pop Total	Fold Enrichment	Bonferroni	Benjamini	FDR
GOTERM_BP_ALL	GO:0001975~response to amphetamine	3	0.23622047244094488	0.22734020192087115	ENSMUSG00000025408, ENSMUSG00000025630, ENSMUSG00000026826	857	15	14219	3.3183197199533256	1.0	0.9395486193939894	98.96667749688672
GOTERM_BP_ALL	GO:0014075~response to amine stimulus	3	0.23622047244094488	0.34108850108212585	ENSMUSG00000025408, ENSMUSG00000025630, ENSMUSG00000026826	857	20	14219	2.4887397899649946	1.0	0.9757047956020772	99.93860504956508
GOTERM_BP_ALL	GO:0010243~response to organic nitrogen	3	0.23622047244094488	0.34108850108212585	ENSMUSG00000025408, ENSMUSG00000025630, ENSMUSG00000026826	857	20	14219	2.4887397899649946	1.0	0.9757047956020772	99.93860504956508
Annotation Cluster 80	Enrichment Score: 0.5185235841848805
Category	Term	Count	%	PValue	Genes	List Total	Pop Hits	Pop Total	Fold Enrichment	Bonferroni	Benjamini	FDR
GOTERM_BP_ALL	GO:0022607~cellular component assembly	41	3.2283464566929134	0.06117954693240925	ENSMUSG00000024759, ENSMUSG00000024588, ENSMUSG00000028328, ENSMUSG00000045007, ENSMUSG00000028868, ENSMUSG00000024921, ENSMUSG00000020098, ENSMUSG00000041840, ENSMUSG00000028465, ENSMUSG00000000058, ENSMUSG00000018102, ENSMUSG00000025630, ENSMUSG00000022089, ENSMUSG00000021245, ENSMUSG00000029684, ENSMUSG00000031314, ENSMUSG00000026202, ENSMUSG00000025856, ENSMUSG00000022601, ENSMUSG00000020059,…	857	518	14219	1.3132346382054667	1.0	0.7325120955209707	67.3458654475143
GOTERM_BP_ALL	GO:0044085~cellular component biogenesis	46	3.622047244094488	0.10594276952734621	ENSMUSG00000061286, ENSMUSG00000024759, ENSMUSG00000024588, ENSMUSG00000028328, ENSMUSG00000036983, ENSMUSG00000045007, ENSMUSG00000028868, ENSMUSG00000024921, ENSMUSG00000020098, ENSMUSG00000041840, ENSMUSG00000028465, ENSMUSG00000000058, ENSMUSG00000018102, ENSMUSG00000025630, ENSMUSG00000022089, ENSMUSG00000021245, ENSMUSG00000029684, ENSMUSG00000031314, ENSMUSG00000026202, ENSMUSG00000025856,…	857	618	14219	1.234973358558681	1.0	0.8318486708254211	86.26605580516183
GOTERM_BP_ALL	GO:0043933~macromolecular complex subunit organization	27	2.1259842519685037	0.2200222196965531	ENSMUSG00000024759, ENSMUSG00000024588, ENSMUSG00000028328, ENSMUSG00000045007, ENSMUSG00000002985, ENSMUSG00000020098, ENSMUSG00000024921, ENSMUSG00000018102, ENSMUSG00000000058, ENSMUSG00000025630, ENSMUSG00000024030, ENSMUSG00000029684, ENSMUSG00000031314, ENSMUSG00000026202, ENSMUSG00000022601, ENSMUSG00000027763, ENSMUSG00000054321, ENSMUSG00000018339, ENSMUSG00000024513, ENSMUSG00000073411,…	857	367	14219	1.22063531932888	1.0	0.936763954808271	98.77872470353199
GOTERM_BP_ALL	GO:0065003~macromolecular complex assembly	25	1.968503937007874	0.22929724707338672	ENSMUSG00000024759, ENSMUSG00000024588, ENSMUSG00000028328, ENSMUSG00000045007, ENSMUSG00000020098, ENSMUSG00000024921, ENSMUSG00000018102, ENSMUSG00000000058, ENSMUSG00000025630, ENSMUSG00000029684, ENSMUSG00000026202, ENSMUSG00000031314, ENSMUSG00000022601, ENSMUSG00000027763, ENSMUSG00000054321, ENSMUSG00000018339, ENSMUSG00000024513, ENSMUSG00000001767, ENSMUSG00000028271, ENSMUSG00000073411,…	857	338	14219	1.227189245544869	1.0	0.9391001612214165	99.01210689133339
GOTERM_BP_ALL	GO:0070271~protein complex biogenesis	16	1.2598425196850394	0.39267796879437855	ENSMUSG00000024759, ENSMUSG00000028328, ENSMUSG00000054321, ENSMUSG00000018339, ENSMUSG00000045007, ENSMUSG00000024513, ENSMUSG00000020098, ENSMUSG00000073411, ENSMUSG00000028271, ENSMUSG00000000058, ENSMUSG00000033249, ENSMUSG00000026879, ENSMUSG00000025630, ENSMUSG00000029684, ENSMUSG00000031314, ENSMUSG00000026202	857	227	14219	1.1694518836839913	1.0	0.9839755012759344	99.98553188021305
GOTERM_BP_ALL	GO:0006461~protein complex assembly	16	1.2598425196850394	0.39267796879437855	ENSMUSG00000024759, ENSMUSG00000028328, ENSMUSG00000054321, ENSMUSG00000018339, ENSMUSG00000045007, ENSMUSG00000024513, ENSMUSG00000020098, ENSMUSG00000073411, ENSMUSG00000028271, ENSMUSG00000000058, ENSMUSG00000033249, ENSMUSG00000026879, ENSMUSG00000025630, ENSMUSG00000029684, ENSMUSG00000031314, ENSMUSG00000026202	857	227	14219	1.1694518836839913	1.0	0.9839755012759344	99.98553188021305
GOTERM_BP_ALL	GO:0034622~cellular macromolecular complex assembly	13	1.0236220472440944	0.6613250474711267	ENSMUSG00000028328, ENSMUSG00000045007, ENSMUSG00000024513, ENSMUSG00000024921, ENSMUSG00000001767, ENSMUSG00000022019, ENSMUSG00000018102, ENSMUSG00000041126, ENSMUSG00000026879, ENSMUSG00000026202, ENSMUSG00000041096, ENSMUSG00000022601, ENSMUSG00000027763	857	217	14219	0.9939667363915491	1.0	0.9978855711879007	99.9999995387819
GOTERM_BP_ALL	GO:0034621~cellular macromolecular complex subunit organization	14	1.1023622047244095	0.7206226029515758	ENSMUSG00000028328, ENSMUSG00000045007, ENSMUSG00000024513, ENSMUSG00000024921, ENSMUSG00000001767, ENSMUSG00000022019, ENSMUSG00000018102, ENSMUSG00000041126, ENSMUSG00000026879, ENSMUSG00000029684, ENSMUSG00000041096, ENSMUSG00000026202, ENSMUSG00000022601, ENSMUSG00000027763	857	245	14219	0.948091348558093	1.0	0.9988010563202059	99.9999999847954
GOTERM_BP_ALL	GO:0043623~cellular protein complex assembly	5	0.39370078740157477	0.896497035914527	ENSMUSG00000026879, ENSMUSG00000028328, ENSMUSG00000026202, ENSMUSG00000045007, ENSMUSG00000024513	857	108	14219	0.7681295648040105	1.0	0.9999209333778509	100.0
Annotation Cluster 81	Enrichment Score: 0.5134531155545549
Category	Term	Count	%	PValue	Genes	List Total	Pop Hits	Pop Total	Fold Enrichment	Bonferroni	Benjamini	FDR
GOTERM_MF_ALL	GO:0030552~cAMP binding	3	0.23622047244094488	0.20999939426840175	ENSMUSG00000020331, ENSMUSG00000020612, ENSMUSG00000021730	944	14	15404	3.496670702179177	1.0	0.8817068890653502	97.56146338725696
GOTERM_MF_ALL	GO:0016208~AMP binding	3	0.23622047244094488	0.348687101443823	ENSMUSG00000020331, ENSMUSG00000020612, ENSMUSG00000021730	944	20	15404	2.447669491525424	1.0	0.9602693718658976	99.88351415703485
GOTERM_MF_ALL	GO:0030551~cyclic nucleotide binding	3	0.23622047244094488	0.39353804964693767	ENSMUSG00000020331, ENSMUSG00000020612, ENSMUSG00000021730	944	22	15404	2.225154083204931	1.0	0.972577814857948	99.96214793278344
Annotation Cluster 82	Enrichment Score: 0.5120129126674108
Category	Term	Count	%	PValue	Genes	List Total	Pop Hits	Pop Total	Fold Enrichment	Bonferroni	Benjamini	FDR
GOTERM_BP_ALL	GO:0045732~positive regulation of protein catabolic process	3	0.23622047244094488	0.20469605052444206	ENSMUSG00000024425, ENSMUSG00000058709, ENSMUSG00000042303	857	14	14219	3.5553425570928487	1.0	0.9282351121719421	98.27562047308929
GOTERM_BP_ALL	GO:0042176~regulation of protein catabolic process	4	0.31496062992125984	0.30266183560533216	ENSMUSG00000024425, ENSMUSG00000051029, ENSMUSG00000058709, ENSMUSG00000042303	857	32	14219	2.0739498249708284	1.0	0.9644807445404608	99.83229891436463
GOTERM_BP_ALL	GO:0009894~regulation of catabolic process	5	0.39370078740157477	0.35499995629378533	ENSMUSG00000024425, ENSMUSG00000051029, ENSMUSG00000042429, ENSMUSG00000058709, ENSMUSG00000042303	857	50	14219	1.6591598599766626	1.0	0.9782734078843839	99.95794288600574
GOTERM_BP_ALL	GO:0009896~positive regulation of catabolic process	3	0.23622047244094488	0.4070548416339221	ENSMUSG00000024425, ENSMUSG00000058709, ENSMUSG00000042303	857	23	14219	2.1641215564912994	1.0	0.9853734399014555	99.99053852126791
Annotation Cluster 83	Enrichment Score: 0.5074770227033235
Category	Term	Count	%	PValue	Genes	List Total	Pop Hits	Pop Total	Fold Enrichment	Bonferroni	Benjamini	FDR
GOTERM_CC_ALL	GO:0005798~Golgi-associated vesicle	5	0.39370078740157477	0.18036550946569171	ENSMUSG00000056429, ENSMUSG00000040276, ENSMUSG00000025607, ENSMUSG00000015653, ENSMUSG00000031367	981	36	15855	2.2447332653754675	1.0	0.6386410625550838	93.96788063959835
GOTERM_CC_ALL	GO:0030140~trans-Golgi network transport vesicle	3	0.23622047244094488	0.30680875776013494	ENSMUSG00000056429, ENSMUSG00000015653, ENSMUSG00000031367	981	18	15855	2.693679918450561	1.0	0.7745756701504165	99.4335964207891
GOTERM_CC_ALL	GO:0030133~transport vesicle	3	0.23622047244094488	0.5426848364211125	ENSMUSG00000056429, ENSMUSG00000015653, ENSMUSG00000031367	981	29	15855	1.6719392597279341	1.0	0.9255768074148956	99.9984046956091
Annotation Cluster 84	Enrichment Score: 0.48486928961186876
Category	Term	Count	%	PValue	Genes	List Total	Pop Hits	Pop Total	Fold Enrichment	Bonferroni	Benjamini	FDR
GOTERM_BP_ALL	GO:0006310~DNA recombination	8	0.6299212598425197	0.16431040901574356	ENSMUSG00000005370, ENSMUSG00000041147, ENSMUSG00000018841, ENSMUSG00000027953, ENSMUSG00000026187, ENSMUSG00000021615, ENSMUSG00000024151, ENSMUSG00000031583	857	75	14219	1.7697705173084401	1.0	0.9073598239700027	95.85046885033759
GOTERM_BP_ALL	GO:0010165~response to X-ray	3	0.23622047244094488	0.18232435969892163	ENSMUSG00000041147, ENSMUSG00000021615, ENSMUSG00000024151	857	13	14219	3.828830446099991	1.0	0.9142158152177913	97.18018478022957
GOTERM_BP_ALL	GO:0006302~double-strand break repair	4	0.31496062992125984	0.48351986218365317	ENSMUSG00000041147, ENSMUSG00000026187, ENSMUSG00000021615, ENSMUSG00000024151	857	43	14219	1.5434045209085234	1.0	0.9915936651274667	99.99918160888993
GOTERM_BP_ALL	GO:0010212~response to ionizing radiation	3	0.23622047244094488	0.7935946820295398	ENSMUSG00000041147, ENSMUSG00000021615, ENSMUSG00000024151	857	48	14219	1.0369749124854142	1.0	0.9995002240864044	99.999999999929
Annotation Cluster 85	Enrichment Score: 0.4767440568446352
Category	Term	Count	%	PValue	Genes	List Total	Pop Hits	Pop Total	Fold Enrichment	Bonferroni	Benjamini	FDR
GOTERM_BP_ALL	GO:0042542~response to hydrogen peroxide	4	0.31496062992125984	0.1728944088384049	ENSMUSG00000025408, ENSMUSG00000028964, ENSMUSG00000018339, ENSMUSG00000024997	857	24	14219	2.7652664332944377	1.0	0.908766794111419	96.5445453641629
GOTERM_BP_ALL	GO:0010035~response to inorganic substance	9	0.7086614173228346	0.1888981341190069	ENSMUSG00000001986, ENSMUSG00000027610, ENSMUSG00000025408, ENSMUSG00000028964, ENSMUSG00000026826, ENSMUSG00000018339, ENSMUSG00000030987, ENSMUSG00000024997, ENSMUSG00000040584	857	92	14219	1.6230911673684745	1.0	0.919467393799309	97.55616620323133
GOTERM_BP_ALL	GO:0042743~hydrogen peroxide metabolic process	3	0.23622047244094488	0.34108850108212585	ENSMUSG00000028964, ENSMUSG00000018339, ENSMUSG00000024997	857	20	14219	2.4887397899649946	1.0	0.9757047956020772	99.93860504956508
GOTERM_BP_ALL	GO:0000302~response to reactive oxygen species	4	0.31496062992125984	0.3698648563331819	ENSMUSG00000025408, ENSMUSG00000028964, ENSMUSG00000018339, ENSMUSG00000024997	857	36	14219	1.8435109555296252	1.0	0.9808123862771985	99.97218218017032
GOTERM_BP_ALL	GO:0006979~response to oxidative stress	7	0.5511811023622047	0.42698687389723045	ENSMUSG00000032802, ENSMUSG00000038393, ENSMUSG00000025408, ENSMUSG00000028964, ENSMUSG00000018339, ENSMUSG00000002985, ENSMUSG00000024997	857	87	14219	1.3349562091766252	1.0	0.987465833401624	99.99483944746689
GOTERM_BP_ALL	GO:0006800~oxygen and reactive oxygen species metabolic process	3	0.23622047244094488	0.7837947878010691	ENSMUSG00000028964, ENSMUSG00000018339, ENSMUSG00000024997	857	47	14219	1.0590382084957422	1.0	0.9994404751645362	99.99999999983842
Annotation Cluster 86	Enrichment Score: 0.4753021670877195
Category	Term	Count	%	PValue	Genes	List Total	Pop Hits	Pop Total	Fold Enrichment	Bonferroni	Benjamini	FDR
GOTERM_BP_ALL	GO:0042391~regulation of membrane potential	13	1.0236220472440944	0.05450858569266696	ENSMUSG00000020331, ENSMUSG00000025232, ENSMUSG00000028964, ENSMUSG00000029470, ENSMUSG00000028161, ENSMUSG00000021703, ENSMUSG00000022770, ENSMUSG00000042429, ENSMUSG00000050947, ENSMUSG00000021665, ENSMUSG00000056966, ENSMUSG00000035200, ENSMUSG00000028020	857	119	14219	1.8125275781257661	1.0	0.7046413335249068	62.97857026020479
GOTERM_BP_ALL	GO:0019226~transmission of nerve impulse	20	1.574803149606299	0.08831699171508729	ENSMUSG00000073465, ENSMUSG00000023826, ENSMUSG00000025232, ENSMUSG00000028964, ENSMUSG00000052572, ENSMUSG00000001018, ENSMUSG00000029470, ENSMUSG00000028161, ENSMUSG00000021703, ENSMUSG00000022594, ENSMUSG00000042429, ENSMUSG00000021665, ENSMUSG00000028657, ENSMUSG00000009394, ENSMUSG00000050947, ENSMUSG00000033615, ENSMUSG00000032773, ENSMUSG00000056966, ENSMUSG00000019906, ENSMUSG00000035200,…	857	226	14219	1.4682830619262501	1.0	0.8086338120374684	80.58647325492039
GOTERM_BP_ALL	GO:0042592~homeostatic process	43	3.385826771653543	0.13254771690569275	ENSMUSG00000033208, ENSMUSG00000020331, ENSMUSG00000028158, ENSMUSG00000024588, ENSMUSG00000028964, ENSMUSG00000031543, ENSMUSG00000029470, ENSMUSG00000021703, ENSMUSG00000029359, ENSMUSG00000024614, ENSMUSG00000022508, ENSMUSG00000002985, ENSMUSG00000024997, ENSMUSG00000031583, ENSMUSG00000043733, ENSMUSG00000037003, ENSMUSG00000042429, ENSMUSG00000022105, ENSMUSG00000058709, ENSMUSG00000025408,…	857	584	14219	1.2216416777225427	1.0	0.8728787839164436	91.96092039564792
GOTERM_BP_ALL	GO:0019725~cellular homeostasis	27	2.1259842519685037	0.1341631726681368	ENSMUSG00000033208, ENSMUSG00000020331, ENSMUSG00000028964, ENSMUSG00000029470, ENSMUSG00000024614, ENSMUSG00000029359, ENSMUSG00000021703, ENSMUSG00000002985, ENSMUSG00000024997, ENSMUSG00000037003, ENSMUSG00000042429, ENSMUSG00000058709, ENSMUSG00000025408, ENSMUSG00000037996, ENSMUSG00000050947, ENSMUSG00000021665, ENSMUSG00000041809, ENSMUSG00000035200, ENSMUSG00000025232, ENSMUSG00000028161,…	857	343	14219	1.3060442046463527	1.0	0.8748331981685411	92.22223805740167
GOTERM_BP_ALL	GO:0006873~cellular ion homeostasis	21	1.6535433070866141	0.1599815212472021	ENSMUSG00000020331, ENSMUSG00000033208, ENSMUSG00000025232, ENSMUSG00000028964, ENSMUSG00000029470, ENSMUSG00000028161, ENSMUSG00000021703, ENSMUSG00000029359, ENSMUSG00000002985, ENSMUSG00000022770, ENSMUSG00000042429, ENSMUSG00000037996, ENSMUSG00000028657, ENSMUSG00000024661, ENSMUSG00000050947, ENSMUSG00000021665, ENSMUSG00000031618, ENSMUSG00000041809, ENSMUSG00000056966, ENSMUSG00000035200,…	857	261	14219	1.3349562091766252	1.0	0.9031171339464955	95.45244072213696
GOTERM_BP_ALL	GO:0050801~ion homeostasis	23	1.811023622047244	0.16862541105603174	ENSMUSG00000020331, ENSMUSG00000033208, ENSMUSG00000023845, ENSMUSG00000024588, ENSMUSG00000025232, ENSMUSG00000028964, ENSMUSG00000029470, ENSMUSG00000028161, ENSMUSG00000021703, ENSMUSG00000029359, ENSMUSG00000002985, ENSMUSG00000022770, ENSMUSG00000042429, ENSMUSG00000037996, ENSMUSG00000021665, ENSMUSG00000028657, ENSMUSG00000024661, ENSMUSG00000050947, ENSMUSG00000031618, ENSMUSG00000041809,…	857	293	14219	1.3024121767734897	1.0	0.9081004496079436	96.21433926441966
GOTERM_BP_ALL	GO:0055082~cellular chemical homeostasis	21	1.6535433070866141	0.18961982164133567	ENSMUSG00000020331, ENSMUSG00000033208, ENSMUSG00000025232, ENSMUSG00000028964, ENSMUSG00000029470, ENSMUSG00000028161, ENSMUSG00000021703, ENSMUSG00000029359, ENSMUSG00000002985, ENSMUSG00000022770, ENSMUSG00000042429, ENSMUSG00000037996, ENSMUSG00000028657, ENSMUSG00000024661, ENSMUSG00000050947, ENSMUSG00000021665, ENSMUSG00000031618, ENSMUSG00000041809, ENSMUSG00000056966, ENSMUSG00000035200,…	857	268	14219	1.3000879499817133	1.0	0.9193953659340737	97.59442936080289
GOTERM_BP_ALL	GO:0048878~chemical homeostasis	26	2.047244094488189	0.2810098033246957	ENSMUSG00000020331, ENSMUSG00000033208, ENSMUSG00000028158, ENSMUSG00000024588, ENSMUSG00000028964, ENSMUSG00000029470, ENSMUSG00000029359, ENSMUSG00000021703, ENSMUSG00000002985, ENSMUSG00000043733, ENSMUSG00000042429, ENSMUSG00000037996, ENSMUSG00000050947, ENSMUSG00000021665, ENSMUSG00000041809, ENSMUSG00000035200, ENSMUSG00000023845, ENSMUSG00000025232, ENSMUSG00000028161, ENSMUSG00000022770,…	857	365	14219	1.1818672975176228	1.0	0.9578647231277795	99.71162477108744
GOTERM_BP_ALL	GO:0006875~cellular metal ion homeostasis	7	0.5511811023622047	0.563193288289326	ENSMUSG00000033208, ENSMUSG00000037996, ENSMUSG00000021665, ENSMUSG00000031618, ENSMUSG00000041809, ENSMUSG00000029359, ENSMUSG00000002985	857	100	14219	1.161411901983664	1.0	0.9953903274729965	99.99995802590158
GOTERM_BP_ALL	GO:0055065~metal ion homeostasis	7	0.5511811023622047	0.6206596656551246	ENSMUSG00000033208, ENSMUSG00000037996, ENSMUSG00000021665, ENSMUSG00000031618, ENSMUSG00000041809, ENSMUSG00000029359, ENSMUSG00000002985	857	106	14219	1.095671605644966	1.0	0.9969869815941167	99.99999655691573
GOTERM_BP_ALL	GO:0065008~regulation of biological quality	66	5.196850393700787	0.652614966424032	ENSMUSG00000033208, ENSMUSG00000020331, ENSMUSG00000028158, ENSMUSG00000001018, ENSMUSG00000030739, ENSMUSG00000031543, ENSMUSG00000029470, ENSMUSG00000022508, ENSMUSG00000031583, ENSMUSG00000037003, ENSMUSG00000043733, ENSMUSG00000025408, ENSMUSG00000021665, ENSMUSG00000050947, ENSMUSG00000009394, ENSMUSG00000037996, ENSMUSG00000038290, ENSMUSG00000022912, ENSMUSG00000056666, ENSMUSG00000035200,…	857	1123	14219	0.9751073086238625	1.0	0.9976828071484486	99.99999927654216
GOTERM_BP_ALL	GO:0030003~cellular cation homeostasis	9	0.7086614173228346	0.7023157232873078	ENSMUSG00000033208, ENSMUSG00000037996, ENSMUSG00000024661, ENSMUSG00000021665, ENSMUSG00000028657, ENSMUSG00000031618, ENSMUSG00000041809, ENSMUSG00000029359, ENSMUSG00000002985	857	152	14219	0.9823972855124978	1.0	0.9985508652473601	99.99999995315687
GOTERM_BP_ALL	GO:0055080~cation homeostasis	10	0.7874015748031495	0.7847992166624824	ENSMUSG00000033208, ENSMUSG00000024588, ENSMUSG00000037996, ENSMUSG00000024661, ENSMUSG00000021665, ENSMUSG00000028657, ENSMUSG00000031618, ENSMUSG00000041809, ENSMUSG00000029359, ENSMUSG00000002985	857	184	14219	0.901717315204708	1.0	0.9994375251003963	99.99999999985123
GOTERM_BP_ALL	GO:0006874~cellular calcium ion homeostasis	5	0.39370078740157477	0.8054724496133876	ENSMUSG00000033208, ENSMUSG00000037996, ENSMUSG00000021665, ENSMUSG00000041809, ENSMUSG00000002985	857	91	14219	0.911626296690474	1.0	0.9995605486045507	99.99999999997517
GOTERM_BP_ALL	GO:0055074~calcium ion homeostasis	5	0.39370078740157477	0.8313917469174918	ENSMUSG00000033208, ENSMUSG00000037996, ENSMUSG00000021665, ENSMUSG00000041809, ENSMUSG00000002985	857	95	14219	0.8732420315666646	1.0	0.9996870662037701	99.99999999999804
GOTERM_BP_ALL	GO:0055066~di-, tri-valent inorganic cation homeostasis	7	0.5511811023622047	0.8799016618649654	ENSMUSG00000033208, ENSMUSG00000024588, ENSMUSG00000037996, ENSMUSG00000024661, ENSMUSG00000021665, ENSMUSG00000041809, ENSMUSG00000002985	857	146	14219	0.7954876040983999	1.0	0.9998745438234067	100.0
GOTERM_BP_ALL	GO:0030005~cellular di-, tri-valent inorganic cation homeostasis	6	0.47244094488188976	0.9120126159261053	ENSMUSG00000033208, ENSMUSG00000037996, ENSMUSG00000024661, ENSMUSG00000021665, ENSMUSG00000041809, ENSMUSG00000002985	857	134	14219	0.7429073999895506	1.0	0.9999550416648016	100.0
Annotation Cluster 87	Enrichment Score: 0.4657489445047934
Category	Term	Count	%	PValue	Genes	List Total	Pop Hits	Pop Total	Fold Enrichment	Bonferroni	Benjamini	FDR
GOTERM_BP_ALL	GO:0034637~cellular carbohydrate biosynthetic process	6	0.47244094488188976	0.246502789210662	ENSMUSG00000026628, ENSMUSG00000042505, ENSMUSG00000022474, ENSMUSG00000037722, ENSMUSG00000042032, ENSMUSG00000019528	857	56	14219	1.7776712785464244	1.0	0.9479715674148761	99.33796576566482
GOTERM_BP_ALL	GO:0046364~monosaccharide biosynthetic process	4	0.31496062992125984	0.2858849089930676	ENSMUSG00000026628, ENSMUSG00000042505, ENSMUSG00000022474, ENSMUSG00000037722	857	31	14219	2.1408514322279517	1.0	0.9591120222784745	99.74439140749509
GOTERM_BP_ALL	GO:0016051~carbohydrate biosynthetic process	7	0.5511811023622047	0.3833505005852888	ENSMUSG00000026628, ENSMUSG00000042505, ENSMUSG00000022474, ENSMUSG00000037722, ENSMUSG00000042032, ENSMUSG00000032252, ENSMUSG00000019528	857	83	14219	1.3992914481730891	1.0	0.9827309842969911	99.98104337029447
GOTERM_BP_ALL	GO:0046165~alcohol biosynthetic process	4	0.31496062992125984	0.3865346346516709	ENSMUSG00000026628, ENSMUSG00000042505, ENSMUSG00000022474, ENSMUSG00000037722	857	37	14219	1.7936863351099057	1.0	0.9830263292731058	99.98270573024776
GOTERM_BP_ALL	GO:0019319~hexose biosynthetic process	3	0.23622047244094488	0.44921863111068516	ENSMUSG00000026628, ENSMUSG00000042505, ENSMUSG00000022474	857	25	14219	1.9909918319719953	1.0	0.989185602687589	99.99744122874247
Annotation Cluster 88	Enrichment Score: 0.45999824700354863
Category	Term	Count	%	PValue	Genes	List Total	Pop Hits	Pop Total	Fold Enrichment	Bonferroni	Benjamini	FDR
GOTERM_BP_ALL	GO:0051789~response to protein stimulus	8	0.6299212598425197	0.26919363807115854	ENSMUSG00000025408, ENSMUSG00000021831, ENSMUSG00000054455, ENSMUSG00000025757, ENSMUSG00000026826, ENSMUSG00000024431, ENSMUSG00000007041, ENSMUSG00000021377	857	87	14219	1.5256642390590003	1.0	0.9560760144371202	99.61499887003471
GOTERM_BP_ALL	GO:0034620~cellular response to unfolded protein	3	0.23622047244094488	0.2730036710519935	ENSMUSG00000025408, ENSMUSG00000021831, ENSMUSG00000054455	857	17	14219	2.927929164664699	1.0	0.9557493221221498	99.64907264844707
GOTERM_BP_ALL	GO:0030968~endoplasmic reticulum unfolded protein response	3	0.23622047244094488	0.2730036710519935	ENSMUSG00000025408, ENSMUSG00000021831, ENSMUSG00000054455	857	17	14219	2.927929164664699	1.0	0.9557493221221498	99.64907264844707
GOTERM_BP_ALL	GO:0006986~response to unfolded protein	5	0.39370078740157477	0.41055428898449153	ENSMUSG00000025408, ENSMUSG00000021831, ENSMUSG00000054455, ENSMUSG00000025757, ENSMUSG00000007041	857	54	14219	1.536259129608021	1.0	0.9858717338500063	99.99148107301029
GOTERM_BP_ALL	GO:0006984~ER-nuclear signaling pathway	3	0.23622047244094488	0.44921863111068516	ENSMUSG00000025408, ENSMUSG00000021831, ENSMUSG00000054455	857	25	14219	1.9909918319719953	1.0	0.989185602687589	99.99744122874247
GOTERM_BP_ALL	GO:0034976~response to endoplasmic reticulum stress	3	0.23622047244094488	0.46965656621602814	ENSMUSG00000025408, ENSMUSG00000021831, ENSMUSG00000054455	857	26	14219	1.9144152230499956	1.0	0.9908238690780673	99.9986911243887
Annotation Cluster 89	Enrichment Score: 0.45926654266077654
Category	Term	Count	%	PValue	Genes	List Total	Pop Hits	Pop Total	Fold Enrichment	Bonferroni	Benjamini	FDR
GOTERM_BP_ALL	GO:0002474~antigen processing and presentation of peptide antigen via MHC class I	4	0.31496062992125984	0.078688740932669	ENSMUSG00000073411, ENSMUSG00000026471, ENSMUSG00000024308, ENSMUSG00000060802	857	17	14219	3.903905552886265	1.0	0.7807765989737198	76.6121870571148
GOTERM_BP_ALL	GO:0048002~antigen processing and presentation of peptide antigen	5	0.39370078740157477	0.15706100242371554	ENSMUSG00000073411, ENSMUSG00000026471, ENSMUSG00000016206, ENSMUSG00000024308, ENSMUSG00000060802	857	35	14219	2.370228371395233	1.0	0.9032565286838546	95.16384531722059
GOTERM_BP_ALL	GO:0002478~antigen processing and presentation of exogenous peptide antigen	3	0.23622047244094488	0.4070548416339221	ENSMUSG00000016206, ENSMUSG00000024308, ENSMUSG00000060802	857	23	14219	2.1641215564912994	1.0	0.9853734399014555	99.99053852126791
GOTERM_CC_ALL	GO:0042612~MHC class I protein complex	4	0.31496062992125984	0.4855296842232693	ENSMUSG00000073411, ENSMUSG00000026471, ENSMUSG00000016206, ENSMUSG00000060802	981	42	15855	1.5392456676860349	1.0	0.8973515767360102	99.9915876602968
GOTERM_BP_ALL	GO:0019884~antigen processing and presentation of exogenous antigen	3	0.23622047244094488	0.5091295807219611	ENSMUSG00000016206, ENSMUSG00000024308, ENSMUSG00000060802	857	28	14219	1.7776712785464244	1.0	0.9930409160845067	99.99966779770372
GOTERM_CC_ALL	GO:0042611~MHC protein complex	4	0.31496062992125984	0.6314916706560791	ENSMUSG00000073411, ENSMUSG00000026471, ENSMUSG00000016206, ENSMUSG00000060802	981	52	15855	1.2432368854387204	1.0	0.9550334206392601	99.99992431659996
GOTERM_BP_ALL	GO:0019882~antigen processing and presentation	5	0.39370078740157477	0.7764054428610192	ENSMUSG00000073411, ENSMUSG00000026471, ENSMUSG00000016206, ENSMUSG00000024308, ENSMUSG00000060802	857	87	14219	0.9535401494118753	1.0	0.9993932126939575	99.99999999970683
Annotation Cluster 90	Enrichment Score: 0.4534127128073531
Category	Term	Count	%	PValue	Genes	List Total	Pop Hits	Pop Total	Fold Enrichment	Bonferroni	Benjamini	FDR
GOTERM_BP_ALL	GO:0006887~exocytosis	10	0.7874015748031495	0.21711206100983216	ENSMUSG00000019124, ENSMUSG00000033595, ENSMUSG00000026173, ENSMUSG00000033615, ENSMUSG00000001018, ENSMUSG00000017978, ENSMUSG00000019906, ENSMUSG00000029763, ENSMUSG00000028020, ENSMUSG00000015653	857	110	14219	1.5083271454333298	1.0	0.9363699394710702	98.69537216786775
GOTERM_BP_ALL	GO:0046903~secretion	16	1.2598425196850394	0.35331966778658824	ENSMUSG00000019124, ENSMUSG00000023845, ENSMUSG00000033595, ENSMUSG00000001018, ENSMUSG00000017978, ENSMUSG00000029763, ENSMUSG00000015653, ENSMUSG00000026173, ENSMUSG00000042429, ENSMUSG00000028657, ENSMUSG00000009394, ENSMUSG00000031618, ENSMUSG00000033615, ENSMUSG00000019906, ENSMUSG00000035200, ENSMUSG00000028020	857	221	14219	1.2012017085803892	1.0	0.9780562413559143	99.95595762803708
GOTERM_BP_ALL	GO:0032940~secretion by cell	12	0.9448818897637795	0.5687351866351251	ENSMUSG00000019124, ENSMUSG00000033595, ENSMUSG00000026173, ENSMUSG00000009394, ENSMUSG00000028657, ENSMUSG00000033615, ENSMUSG00000001018, ENSMUSG00000017978, ENSMUSG00000019906, ENSMUSG00000029763, ENSMUSG00000028020, ENSMUSG00000015653	857	186	14219	1.0704257161139759	1.0	0.9955819940192078	99.99996652861637
Annotation Cluster 91	Enrichment Score: 0.4407375960662836
Category	Term	Count	%	PValue	Genes	List Total	Pop Hits	Pop Total	Fold Enrichment	Bonferroni	Benjamini	FDR
GOTERM_BP_ALL	GO:0009309~amine biosynthetic process	7	0.5511811023622047	0.27561726348430504	ENSMUSG00000026095, ENSMUSG00000021707, ENSMUSG00000070644, ENSMUSG00000042032, ENSMUSG00000026826, ENSMUSG00000054474, ENSMUSG00000028789	857	73	14219	1.5909752081967998	1.0	0.9562673767159059	99.67077857011665
GOTERM_BP_ALL	GO:0042398~cellular amino acid derivative biosynthetic process	5	0.39370078740157477	0.32714385235297144	ENSMUSG00000027610, ENSMUSG00000070644, ENSMUSG00000042032, ENSMUSG00000026826, ENSMUSG00000028789	857	48	14219	1.7282915208090237	1.0	0.9724610314806833	99.91100349223899
GOTERM_BP_ALL	GO:0042401~biogenic amine biosynthetic process	3	0.23622047244094488	0.5281314518947848	ENSMUSG00000070644, ENSMUSG00000026826, ENSMUSG00000028789	857	29	14219	1.7163722689413754	1.0	0.9943389929182793	99.99983501740427
Annotation Cluster 92	Enrichment Score: 0.42420484725443364
Category	Term	Count	%	PValue	Genes	List Total	Pop Hits	Pop Total	Fold Enrichment	Bonferroni	Benjamini	FDR
GOTERM_BP_ALL	GO:0040014~regulation of multicellular organism growth	8	0.6299212598425197	0.16431040901574356	ENSMUSG00000043733, ENSMUSG00000014599, ENSMUSG00000033735, ENSMUSG00000055737, ENSMUSG00000005069, ENSMUSG00000002985, ENSMUSG00000022770, ENSMUSG00000021190	857	75	14219	1.7697705173084401	1.0	0.9073598239700027	95.85046885033759
GOTERM_BP_ALL	GO:0040018~positive regulation of multicellular organism growth	3	0.23622047244094488	0.4896330673658847	ENSMUSG00000014599, ENSMUSG00000005069, ENSMUSG00000022770	857	27	14219	1.8435109555296254	1.0	0.99164882933027	99.99933734613444
GOTERM_BP_ALL	GO:0045927~positive regulation of growth	4	0.31496062992125984	0.6635133132324611	ENSMUSG00000037706, ENSMUSG00000014599, ENSMUSG00000005069, ENSMUSG00000022770	857	56	14219	1.1851141856976162	1.0	0.9979065971073986	99.9999995888521
Annotation Cluster 93	Enrichment Score: 0.41991054571606423
Category	Term	Count	%	PValue	Genes	List Total	Pop Hits	Pop Total	Fold Enrichment	Bonferroni	Benjamini	FDR
GOTERM_BP_ALL	GO:0032886~regulation of microtubule-based process	6	0.47244094488188976	0.13201250612434678	ENSMUSG00000032479, ENSMUSG00000030852, ENSMUSG00000020580, ENSMUSG00000025235, ENSMUSG00000068744, ENSMUSG00000028059	857	45	14219	2.21221314663555	1.0	0.8746621084116379	91.87253254047137
GOTERM_BP_ALL	GO:0070507~regulation of microtubule cytoskeleton organization	4	0.31496062992125984	0.3698648563331819	ENSMUSG00000032479, ENSMUSG00000020580, ENSMUSG00000068744, ENSMUSG00000028059	857	36	14219	1.8435109555296252	1.0	0.9808123862771985	99.97218218017032
GOTERM_BP_ALL	GO:0051493~regulation of cytoskeleton organization	8	0.6299212598425197	0.386944885903866	ENSMUSG00000032479, ENSMUSG00000026879, ENSMUSG00000039103, ENSMUSG00000044042, ENSMUSG00000020580, ENSMUSG00000068744, ENSMUSG00000022770, ENSMUSG00000028059	857	99	14219	1.3407352403851818	1.0	0.9828999414189232	99.982909621669
GOTERM_BP_ALL	GO:0031110~regulation of microtubule polymerization or depolymerization	3	0.23622047244094488	0.5091295807219611	ENSMUSG00000032479, ENSMUSG00000068744, ENSMUSG00000028059	857	28	14219	1.7776712785464244	1.0	0.9930409160845067	99.99966779770372
GOTERM_BP_ALL	GO:0033043~regulation of organelle organization	8	0.6299212598425197	0.8266309967962397	ENSMUSG00000032479, ENSMUSG00000026879, ENSMUSG00000039103, ENSMUSG00000044042, ENSMUSG00000020580, ENSMUSG00000068744, ENSMUSG00000022770, ENSMUSG00000028059	857	154	14219	0.8619012259619027	1.0	0.9996780202347731	99.99999999999677
Annotation Cluster 94	Enrichment Score: 0.417564670820967
Category	Term	Count	%	PValue	Genes	List Total	Pop Hits	Pop Total	Fold Enrichment	Bonferroni	Benjamini	FDR
GOTERM_BP_ALL	GO:0006733~oxidoreduction coenzyme metabolic process	5	0.39370078740157477	0.19330649145406575	ENSMUSG00000039450, ENSMUSG00000020321, ENSMUSG00000030652, ENSMUSG00000025503, ENSMUSG00000037847	857	38	14219	2.1831050789166615	1.0	0.9209666833395068	97.78123189464559
GOTERM_BP_ALL	GO:0019362~pyridine nucleotide metabolic process	4	0.31496062992125984	0.23617839380142103	ENSMUSG00000039450, ENSMUSG00000020321, ENSMUSG00000025503, ENSMUSG00000037847	857	28	14219	2.3702283713952323	1.0	0.9413709693856432	99.1573268097605
GOTERM_BP_ALL	GO:0043603~cellular amide metabolic process	4	0.31496062992125984	0.41952800221540687	ENSMUSG00000039450, ENSMUSG00000020321, ENSMUSG00000025503, ENSMUSG00000055737	857	39	14219	1.7017024204888849	1.0	0.9864790001631106	99.9935096192458
GOTERM_BP_ALL	GO:0006769~nicotinamide metabolic process	3	0.23622047244094488	0.428342153701479	ENSMUSG00000039450, ENSMUSG00000020321, ENSMUSG00000025503	857	24	14219	2.0739498249708284	1.0	0.9875335340995522	99.99505160334623
GOTERM_BP_ALL	GO:0009820~alkaloid metabolic process	3	0.23622047244094488	0.428342153701479	ENSMUSG00000039450, ENSMUSG00000020321, ENSMUSG00000025503	857	24	14219	2.0739498249708284	1.0	0.9875335340995522	99.99505160334623
GOTERM_BP_ALL	GO:0046496~nicotinamide nucleotide metabolic process	3	0.23622047244094488	0.428342153701479	ENSMUSG00000039450, ENSMUSG00000020321, ENSMUSG00000025503	857	24	14219	2.0739498249708284	1.0	0.9875335340995522	99.99505160334623
GOTERM_BP_ALL	GO:0019748~secondary metabolic process	4	0.31496062992125984	0.7932814505971298	ENSMUSG00000039450, ENSMUSG00000020321, ENSMUSG00000025503, ENSMUSG00000056666	857	69	14219	0.9618318028850218	1.0	0.9995035772838464	99.99999999992707
Annotation Cluster 95	Enrichment Score: 0.41554403123302763
Category	Term	Count	%	PValue	Genes	List Total	Pop Hits	Pop Total	Fold Enrichment	Bonferroni	Benjamini	FDR
GOTERM_BP_ALL	GO:0060079~regulation of excitatory postsynaptic membrane potential	3	0.23622047244094488	0.34108850108212585	ENSMUSG00000042429, ENSMUSG00000028161, ENSMUSG00000029470	857	20	14219	2.4887397899649946	1.0	0.9757047956020772	99.93860504956508
GOTERM_BP_ALL	GO:0051899~membrane depolarization	4	0.31496062992125984	0.3698648563331819	ENSMUSG00000042429, ENSMUSG00000028964, ENSMUSG00000028161, ENSMUSG00000029470	857	36	14219	1.8435109555296252	1.0	0.9808123862771985	99.97218218017032
GOTERM_BP_ALL	GO:0060078~regulation of postsynaptic membrane potential	3	0.23622047244094488	0.44921863111068516	ENSMUSG00000042429, ENSMUSG00000028161, ENSMUSG00000029470	857	25	14219	1.9909918319719953	1.0	0.989185602687589	99.99744122874247
Annotation Cluster 96	Enrichment Score: 0.4129441570537244
Category	Term	Count	%	PValue	Genes	List Total	Pop Hits	Pop Total	Fold Enrichment	Bonferroni	Benjamini	FDR
GOTERM_CC_ALL	GO:0000932~cytoplasmic mRNA processing body	4	0.31496062992125984	0.12274751326246036	ENSMUSG00000028842, ENSMUSG00000024472, ENSMUSG00000025586, ENSMUSG00000047888	981	20	15855	3.232415902140673	1.0	0.5417684447517741	84.25945471477019
GOTERM_BP_ALL	GO:0017148~negative regulation of translation	3	0.23622047244094488	0.3853897402256289	ENSMUSG00000026511, ENSMUSG00000027680, ENSMUSG00000028842	857	22	14219	2.262490718149995	1.0	0.9829831761862853	99.98212451828306
GOTERM_BP_ALL	GO:0006417~regulation of translation	8	0.6299212598425197	0.3969543018919124	ENSMUSG00000024423, ENSMUSG00000050192, ENSMUSG00000026511, ENSMUSG00000027680, ENSMUSG00000028842, ENSMUSG00000025586, ENSMUSG00000021838, ENSMUSG00000047888	857	100	14219	1.32732788798133	1.0	0.9844820561139425	99.98723538797395
GOTERM_BP_ALL	GO:0032269~negative regulation of cellular protein metabolic process	6	0.47244094488188976	0.4383316264767302	ENSMUSG00000034570, ENSMUSG00000024423, ENSMUSG00000026511, ENSMUSG00000027680, ENSMUSG00000028842, ENSMUSG00000006127	857	72	14219	1.382633216647219	1.0	0.988391667759109	99.9963797881715
GOTERM_BP_ALL	GO:0051248~negative regulation of protein metabolic process	6	0.47244094488188976	0.5089268608782714	ENSMUSG00000034570, ENSMUSG00000024423, ENSMUSG00000026511, ENSMUSG00000027680, ENSMUSG00000028842, ENSMUSG00000006127	857	78	14219	1.2762768153666637	1.0	0.9931131082417445	99.9996653571006
GOTERM_BP_ALL	GO:0010608~posttranscriptional regulation of gene expression	8	0.6299212598425197	0.7947371475367141	ENSMUSG00000024423, ENSMUSG00000050192, ENSMUSG00000026511, ENSMUSG00000027680, ENSMUSG00000028842, ENSMUSG00000025586, ENSMUSG00000021838, ENSMUSG00000047888	857	148	14219	0.8968431675549529	1.0	0.9995065263183253	99.99999999993565
Annotation Cluster 97	Enrichment Score: 0.4039184527195736
Category	Term	Count	%	PValue	Genes	List Total	Pop Hits	Pop Total	Fold Enrichment	Bonferroni	Benjamini	FDR
GOTERM_CC_ALL	GO:0034358~plasma lipoprotein particle	4	0.31496062992125984	0.231569462840278	ENSMUSG00000021340, ENSMUSG00000034088, ENSMUSG00000002985, ENSMUSG00000049313	981	27	15855	2.394382149733832	1.0	0.7006429061855733	97.57373115806702
GOTERM_CC_ALL	GO:0032994~protein-lipid complex	4	0.31496062992125984	0.231569462840278	ENSMUSG00000021340, ENSMUSG00000034088, ENSMUSG00000002985, ENSMUSG00000049313	981	27	15855	2.394382149733832	1.0	0.7006429061855733	97.57373115806702
GOTERM_CC_ALL	GO:0034364~high-density lipoprotein particle	3	0.23622047244094488	0.2599089182600942	ENSMUSG00000021340, ENSMUSG00000034088, ENSMUSG00000002985	981	16	15855	3.030389908256881	1.0	0.733530833774853	98.57262808032503
GOTERM_BP_ALL	GO:0008203~cholesterol metabolic process	5	0.39370078740157477	0.6147078224592699	ENSMUSG00000024588, ENSMUSG00000020553, ENSMUSG00000034088, ENSMUSG00000002985, ENSMUSG00000049313	857	70	14219	1.1851141856976164	1.0	0.9968208919387078	99.99999546255968
GOTERM_BP_ALL	GO:0008202~steroid metabolic process	10	0.7874015748031495	0.6389402958492072	ENSMUSG00000024588, ENSMUSG00000018865, ENSMUSG00000020553, ENSMUSG00000034308, ENSMUSG00000024431, ENSMUSG00000034088, ENSMUSG00000002985, ENSMUSG00000039050, ENSMUSG00000049313, ENSMUSG00000029311	857	161	14219	1.0305340745196663	1.0	0.9972899633162576	99.99999856557442
GOTERM_BP_ALL	GO:0016125~sterol metabolic process	5	0.39370078740157477	0.6889322372734004	ENSMUSG00000024588, ENSMUSG00000020553, ENSMUSG00000034088, ENSMUSG00000002985, ENSMUSG00000049313	857	77	14219	1.0773765324523785	1.0	0.9983695629276075	99.99999989784996
Annotation Cluster 98	Enrichment Score: 0.400311273927616
Category	Term	Count	%	PValue	Genes	List Total	Pop Hits	Pop Total	Fold Enrichment	Bonferroni	Benjamini	FDR
GOTERM_BP_ALL	GO:0002829~negative regulation of T-helper 2 type immune response	3	0.23622047244094488	0.020020641078641845	ENSMUSG00000024425, ENSMUSG00000022508, ENSMUSG00000002147	857	4	14219	12.443698949824972	1.0	0.5197231369194959	30.129788101498654
GOTERM_BP_ALL	GO:0048293~regulation of isotype switching to IgE isotypes	3	0.23622047244094488	0.03204534700593685	ENSMUSG00000024425, ENSMUSG00000022508, ENSMUSG00000002147	857	5	14219	9.954959159859978	1.0	0.5953305845939081	43.864835445060194
GOTERM_BP_ALL	GO:0000018~regulation of DNA recombination	5	0.39370078740157477	0.05298854188888466	ENSMUSG00000024425, ENSMUSG00000005370, ENSMUSG00000022508, ENSMUSG00000002147, ENSMUSG00000024151	857	24	14219	3.4565830416180474	1.0	0.6971650403464955	61.90910711509865
GOTERM_BP_ALL	GO:0002828~regulation of T-helper 2 type immune response	3	0.23622047244094488	0.0983507700320847	ENSMUSG00000024425, ENSMUSG00000022508, ENSMUSG00000002147	857	9	14219	5.530532866588876	1.0	0.8192899201207513	84.0449402148995
GOTERM_BP_ALL	GO:0002683~negative regulation of immune system process	8	0.6299212598425197	0.17226761231536036	ENSMUSG00000024425, ENSMUSG00000042429, ENSMUSG00000024907, ENSMUSG00000022508, ENSMUSG00000002147, ENSMUSG00000022770, ENSMUSG00000016496, ENSMUSG00000036461	857	76	14219	1.7464840631333292	1.0	0.9089510316387662	96.49782673147965
GOTERM_BP_ALL	GO:0002820~negative regulation of adaptive immune response	3	0.23622047244094488	0.18232435969892163	ENSMUSG00000024425, ENSMUSG00000022508, ENSMUSG00000002147	857	13	14219	3.828830446099991	1.0	0.9142158152177913	97.18018478022957
GOTERM_BP_ALL	GO:0002823~negative regulation of adaptive immune response based on somatic recombination of immune receptors built from immunoglobulin superfamily domains	3	0.23622047244094488	0.18232435969892163	ENSMUSG00000024425, ENSMUSG00000022508, ENSMUSG00000002147	857	13	14219	3.828830446099991	1.0	0.9142158152177913	97.18018478022957
GOTERM_BP_ALL	GO:0045191~regulation of isotype switching	3	0.23622047244094488	0.20469605052444206	ENSMUSG00000024425, ENSMUSG00000022508, ENSMUSG00000002147	857	14	14219	3.5553425570928487	1.0	0.9282351121719421	98.27562047308929
GOTERM_BP_ALL	GO:0051052~regulation of DNA metabolic process	6	0.47244094488188976	0.26966639442717727	ENSMUSG00000024425, ENSMUSG00000005370, ENSMUSG00000041147, ENSMUSG00000022508, ENSMUSG00000002147, ENSMUSG00000024151	857	58	14219	1.7163722689413754	1.0	0.9558355805078009	99.61939037286668
GOTERM_BP_ALL	GO:0050864~regulation of B cell activation	5	0.39370078740157477	0.4243136475801428	ENSMUSG00000024425, ENSMUSG00000037706, ENSMUSG00000022508, ENSMUSG00000002147, ENSMUSG00000023067	857	55	14219	1.5083271454333298	1.0	0.9871679961342322	99.9943955717672
GOTERM_BP_ALL	GO:0002819~regulation of adaptive immune response	5	0.39370078740157477	0.4379914059152597	ENSMUSG00000024425, ENSMUSG00000016206, ENSMUSG00000022508, ENSMUSG00000002147, ENSMUSG00000060802	857	56	14219	1.4813927321220204	1.0	0.9884902771375514	99.9963407148236
GOTERM_BP_ALL	GO:0002822~regulation of adaptive immune response based on somatic recombination of immune receptors built from immunoglobulin superfamily domains	5	0.39370078740157477	0.4379914059152597	ENSMUSG00000024425, ENSMUSG00000016206, ENSMUSG00000022508, ENSMUSG00000002147, ENSMUSG00000060802	857	56	14219	1.4813927321220204	1.0	0.9884902771375514	99.9963407148236
GOTERM_BP_ALL	GO:0002637~regulation of immunoglobulin production	3	0.23622047244094488	0.44921863111068516	ENSMUSG00000024425, ENSMUSG00000022508, ENSMUSG00000002147	857	25	14219	1.9909918319719953	1.0	0.989185602687589	99.99744122874247
GOTERM_BP_ALL	GO:0050777~negative regulation of immune response	3	0.23622047244094488	0.46965656621602814	ENSMUSG00000024425, ENSMUSG00000022508, ENSMUSG00000002147	857	26	14219	1.9144152230499956	1.0	0.9908238690780673	99.9986911243887
GOTERM_BP_ALL	GO:0002700~regulation of production of molecular mediator of immune response	3	0.23622047244094488	0.5466275247824796	ENSMUSG00000024425, ENSMUSG00000022508, ENSMUSG00000002147	857	30	14219	1.6591598599766628	1.0	0.9949879975590035	99.99991879691218
GOTERM_BP_ALL	GO:0002712~regulation of B cell mediated immunity	3	0.23622047244094488	0.5466275247824796	ENSMUSG00000024425, ENSMUSG00000022508, ENSMUSG00000002147	857	30	14219	1.6591598599766628	1.0	0.9949879975590035	99.99991879691218
GOTERM_BP_ALL	GO:0002889~regulation of immunoglobulin mediated immune response	3	0.23622047244094488	0.5466275247824796	ENSMUSG00000024425, ENSMUSG00000022508, ENSMUSG00000002147	857	30	14219	1.6591598599766628	1.0	0.9949879975590035	99.99991879691218
GOTERM_BP_ALL	GO:0002706~regulation of lymphocyte mediated immunity	5	0.39370078740157477	0.5554372809002763	ENSMUSG00000024425, ENSMUSG00000016206, ENSMUSG00000022508, ENSMUSG00000002147, ENSMUSG00000060802	857	65	14219	1.2762768153666637	1.0	0.9952283386330565	99.99994265560412
GOTERM_BP_ALL	GO:0051241~negative regulation of multicellular organismal process	7	0.5511811023622047	0.563193288289326	ENSMUSG00000024425, ENSMUSG00000000440, ENSMUSG00000042429, ENSMUSG00000037996, ENSMUSG00000022508, ENSMUSG00000021190, ENSMUSG00000032231	857	100	14219	1.161411901983664	1.0	0.9953903274729965	99.99995802590158
GOTERM_BP_ALL	GO:0002703~regulation of leukocyte mediated immunity	5	0.39370078740157477	0.6147078224592699	ENSMUSG00000024425, ENSMUSG00000016206, ENSMUSG00000022508, ENSMUSG00000002147, ENSMUSG00000060802	857	70	14219	1.1851141856976164	1.0	0.9968208919387078	99.99999546255968
GOTERM_BP_ALL	GO:0002697~regulation of immune effector process	6	0.47244094488188976	0.6173907567740319	ENSMUSG00000024425, ENSMUSG00000037523, ENSMUSG00000016206, ENSMUSG00000022508, ENSMUSG00000002147, ENSMUSG00000060802	857	88	14219	1.1312453590749976	1.0	0.9968697893609361	99.99999599123505
GOTERM_BP_ALL	GO:0051249~regulation of lymphocyte activation	9	0.7086614173228346	0.6435227265637833	ENSMUSG00000024425, ENSMUSG00000037706, ENSMUSG00000024907, ENSMUSG00000022508, ENSMUSG00000038855, ENSMUSG00000002147, ENSMUSG00000023067, ENSMUSG00000022770, ENSMUSG00000016496	857	144	14219	1.0369749124854144	1.0	0.9974160139614234	99.99999885623534
GOTERM_BP_ALL	GO:0001817~regulation of cytokine production	8	0.6299212598425197	0.7388971455499381	ENSMUSG00000024425, ENSMUSG00000037523, ENSMUSG00000033208, ENSMUSG00000000440, ENSMUSG00000031639, ENSMUSG00000016206, ENSMUSG00000022508, ENSMUSG00000036461	857	139	14219	0.9549121496268562	1.0	0.999060809360659	99.99999999541724
GOTERM_BP_ALL	GO:0048585~negative regulation of response to stimulus	4	0.31496062992125984	0.7585852884567994	ENSMUSG00000024425, ENSMUSG00000042429, ENSMUSG00000022508, ENSMUSG00000002147	857	65	14219	1.021021452293331	1.0	0.999236554983618	99.99999999885839
GOTERM_BP_ALL	GO:0050727~regulation of inflammatory response	3	0.23622047244094488	0.8654562946443798	ENSMUSG00000024425, ENSMUSG00000042429, ENSMUSG00000022508	857	57	14219	0.8732420315666647	1.0	0.9998333911120233	99.99999999999997
GOTERM_BP_ALL	GO:0031347~regulation of defense response	5	0.39370078740157477	0.8746327135472006	ENSMUSG00000024425, ENSMUSG00000037523, ENSMUSG00000042429, ENSMUSG00000016206, ENSMUSG00000022508	857	103	14219	0.8054174077556615	1.0	0.9998679145296988	99.99999999999999
GOTERM_BP_ALL	GO:0032101~regulation of response to external stimulus	5	0.39370078740157477	0.8746327135472006	ENSMUSG00000024425, ENSMUSG00000042429, ENSMUSG00000050711, ENSMUSG00000022508, ENSMUSG00000032231	857	103	14219	0.8054174077556615	1.0	0.9998679145296988	99.99999999999999
GOTERM_BP_ALL	GO:0080134~regulation of response to stress	9	0.7086614173228346	0.8853614970712251	ENSMUSG00000024425, ENSMUSG00000037523, ENSMUSG00000034457, ENSMUSG00000042429, ENSMUSG00000024588, ENSMUSG00000031639, ENSMUSG00000016206, ENSMUSG00000022508, ENSMUSG00000032231	857	188	14219	0.7942786563718066	1.0	0.9998890961095986	100.0
GOTERM_BP_ALL	GO:0001819~positive regulation of cytokine production	3	0.23622047244094488	0.8946741689240145	ENSMUSG00000037523, ENSMUSG00000031639, ENSMUSG00000016206	857	62	14219	0.802819287085482	1.0	0.9999174833143654	100.0
GOTERM_BP_ALL	GO:0002684~positive regulation of immune system process	8	0.6299212598425197	0.9683037174135544	ENSMUSG00000037706, ENSMUSG00000016206, ENSMUSG00000026399, ENSMUSG00000022508, ENSMUSG00000038855, ENSMUSG00000002147, ENSMUSG00000023067, ENSMUSG00000060802	857	206	14219	0.6443339262045291	1.0	0.9999981752989769	100.0
GOTERM_BP_ALL	GO:0050776~regulation of immune response	7	0.5511811023622047	0.976207629702937	ENSMUSG00000024425, ENSMUSG00000037523, ENSMUSG00000016206, ENSMUSG00000026399, ENSMUSG00000022508, ENSMUSG00000002147, ENSMUSG00000060802	857	191	14219	0.6080690586301905	1.0	0.9999992362660778	100.0
GOTERM_BP_ALL	GO:0048583~regulation of response to stimulus	13	1.0236220472440944	0.9811488398866892	ENSMUSG00000024425, ENSMUSG00000034457, ENSMUSG00000024588, ENSMUSG00000050711, ENSMUSG00000026399, ENSMUSG00000002147, ENSMUSG00000022508, ENSMUSG00000032231, ENSMUSG00000037523, ENSMUSG00000042429, ENSMUSG00000031639, ENSMUSG00000016206, ENSMUSG00000060802	857	330	14219	0.6536084296877763	1.0	0.9999996231331646	100.0
GOTERM_BP_ALL	GO:0050778~positive regulation of immune response	3	0.23622047244094488	0.9979773206305693	ENSMUSG00000016206, ENSMUSG00000026399, ENSMUSG00000060802	857	136	14219	0.3659911455830874	1.0	0.9999999997467709	100.0
Annotation Cluster 99	Enrichment Score: 0.3967115466272275
Category	Term	Count	%	PValue	Genes	List Total	Pop Hits	Pop Total	Fold Enrichment	Bonferroni	Benjamini	FDR
GOTERM_BP_ALL	GO:0045190~isotype switching	3	0.23622047244094488	0.16035273413611895	ENSMUSG00000005370, ENSMUSG00000021615, ENSMUSG00000024151	857	12	14219	4.147899649941657	1.0	0.9025320159236792	95.48793615122204
GOTERM_BP_ALL	GO:0002208~somatic diversification of immunoglobulins during immune response	3	0.23622047244094488	0.16035273413611895	ENSMUSG00000005370, ENSMUSG00000021615, ENSMUSG00000024151	857	12	14219	4.147899649941657	1.0	0.9025320159236792	95.48793615122204
GOTERM_BP_ALL	GO:0002204~somatic recombination of immunoglobulin genes during immune response	3	0.23622047244094488	0.16035273413611895	ENSMUSG00000005370, ENSMUSG00000021615, ENSMUSG00000024151	857	12	14219	4.147899649941657	1.0	0.9025320159236792	95.48793615122204
GOTERM_BP_ALL	GO:0006310~DNA recombination	8	0.6299212598425197	0.16431040901574356	ENSMUSG00000005370, ENSMUSG00000041147, ENSMUSG00000018841, ENSMUSG00000027953, ENSMUSG00000026187, ENSMUSG00000021615, ENSMUSG00000024151, ENSMUSG00000031583	857	75	14219	1.7697705173084401	1.0	0.9073598239700027	95.85046885033759
GOTERM_BP_ALL	GO:0002381~immunoglobulin production during immune response	3	0.23622047244094488	0.22734020192087115	ENSMUSG00000005370, ENSMUSG00000021615, ENSMUSG00000024151	857	15	14219	3.3183197199533256	1.0	0.9395486193939894	98.96667749688672
GOTERM_BP_ALL	GO:0016447~somatic recombination of immunoglobulin gene segments	3	0.23622047244094488	0.2958324600168144	ENSMUSG00000005370, ENSMUSG00000021615, ENSMUSG00000024151	857	18	14219	2.765266433294438	1.0	0.9624605765299585	99.80067048039236
GOTERM_BP_ALL	GO:0002440~production of molecular mediator of immune response	4	0.31496062992125984	0.30266183560533216	ENSMUSG00000005370, ENSMUSG00000022770, ENSMUSG00000021615, ENSMUSG00000024151	857	32	14219	2.0739498249708284	1.0	0.9644807445404608	99.83229891436463
GOTERM_BP_ALL	GO:0016445~somatic diversification of immunoglobulins	3	0.23622047244094488	0.34108850108212585	ENSMUSG00000005370, ENSMUSG00000021615, ENSMUSG00000024151	857	20	14219	2.4887397899649946	1.0	0.9757047956020772	99.93860504956508
GOTERM_BP_ALL	GO:0002562~somatic diversification of immune receptors via germline recombination within a single locus	3	0.23622047244094488	0.3853897402256289	ENSMUSG00000005370, ENSMUSG00000021615, ENSMUSG00000024151	857	22	14219	2.262490718149995	1.0	0.9829831761862853	99.98212451828306
GOTERM_BP_ALL	GO:0016444~somatic cell DNA recombination	3	0.23622047244094488	0.3853897402256289	ENSMUSG00000005370, ENSMUSG00000021615, ENSMUSG00000024151	857	22	14219	2.262490718149995	1.0	0.9829831761862853	99.98212451828306
GOTERM_BP_ALL	GO:0002200~somatic diversification of immune receptors	3	0.23622047244094488	0.428342153701479	ENSMUSG00000005370, ENSMUSG00000021615, ENSMUSG00000024151	857	24	14219	2.0739498249708284	1.0	0.9875335340995522	99.99505160334623
GOTERM_BP_ALL	GO:0042113~B cell activation	6	0.47244094488188976	0.5089268608782714	ENSMUSG00000005370, ENSMUSG00000004698, ENSMUSG00000022508, ENSMUSG00000021615, ENSMUSG00000024151, ENSMUSG00000059182	857	78	14219	1.2762768153666637	1.0	0.9931131082417445	99.9996653571006
GOTERM_BP_ALL	GO:0002377~immunoglobulin production	3	0.23622047244094488	0.5466275247824796	ENSMUSG00000005370, ENSMUSG00000021615, ENSMUSG00000024151	857	30	14219	1.6591598599766628	1.0	0.9949879975590035	99.99991879691218
GOTERM_BP_ALL	GO:0002250~adaptive immune response	6	0.47244094488188976	0.5756705692958652	ENSMUSG00000005370, ENSMUSG00000026399, ENSMUSG00000022508, ENSMUSG00000022770, ENSMUSG00000021615, ENSMUSG00000024151	857	84	14219	1.1851141856976164	1.0	0.9957429894740006	99.9999748897068
GOTERM_BP_ALL	GO:0002460~adaptive immune response based on somatic recombination of immune receptors built from immunoglobulin superfamily domains	6	0.47244094488188976	0.5756705692958652	ENSMUSG00000005370, ENSMUSG00000026399, ENSMUSG00000022508, ENSMUSG00000022770, ENSMUSG00000021615, ENSMUSG00000024151	857	84	14219	1.1851141856976164	1.0	0.9957429894740006	99.9999748897068
GOTERM_BP_ALL	GO:0009314~response to radiation	9	0.7086614173228346	0.6357303667575083	ENSMUSG00000005370, ENSMUSG00000024588, ENSMUSG00000041147, ENSMUSG00000022676, ENSMUSG00000029076, ENSMUSG00000023067, ENSMUSG00000021615, ENSMUSG00000024151, ENSMUSG00000026048	857	143	14219	1.0442264852999976	1.0	0.997184139921962	99.99999832187531
GOTERM_BP_ALL	GO:0002449~lymphocyte mediated immunity	5	0.39370078740157477	0.6789818360032965	ENSMUSG00000005370, ENSMUSG00000026399, ENSMUSG00000022770, ENSMUSG00000021615, ENSMUSG00000024151	857	76	14219	1.0915525394583308	1.0	0.9981860952677244	99.99999982148923
GOTERM_BP_ALL	GO:0016064~immunoglobulin mediated immune response	4	0.31496062992125984	0.7395437090827102	ENSMUSG00000005370, ENSMUSG00000026399, ENSMUSG00000021615, ENSMUSG00000024151	857	63	14219	1.0534348317312143	1.0	0.9990598829274336	99.9999999956143
GOTERM_BP_ALL	GO:0019724~B cell mediated immunity	4	0.31496062992125984	0.7585852884567994	ENSMUSG00000005370, ENSMUSG00000026399, ENSMUSG00000021615, ENSMUSG00000024151	857	65	14219	1.021021452293331	1.0	0.999236554983618	99.99999999885839
GOTERM_BP_ALL	GO:0002443~leukocyte mediated immunity	5	0.39370078740157477	0.791344290758544	ENSMUSG00000005370, ENSMUSG00000026399, ENSMUSG00000022770, ENSMUSG00000021615, ENSMUSG00000024151	857	89	14219	0.9321122808857655	1.0	0.9994879417878464	99.99999999991395
GOTERM_BP_ALL	GO:0002252~immune effector process	6	0.47244094488188976	0.8828067448397967	ENSMUSG00000005370, ENSMUSG00000026399, ENSMUSG00000022770, ENSMUSG00000021615, ENSMUSG00000022051, ENSMUSG00000024151	857	126	14219	0.7900761237984109	1.0	0.9998835367541025	100.0
Annotation Cluster 100	Enrichment Score: 0.38179568548678006
Category	Term	Count	%	PValue	Genes	List Total	Pop Hits	Pop Total	Fold Enrichment	Bonferroni	Benjamini	FDR
GOTERM_MF_ALL	GO:0008168~methyltransferase activity	13	1.0236220472440944	0.31079755356805433	ENSMUSG00000055660, ENSMUSG00000019795, ENSMUSG00000040557, ENSMUSG00000051730, ENSMUSG00000021638, ENSMUSG00000053286, ENSMUSG00000036983, ENSMUSG00000033624, ENSMUSG00000042599, ENSMUSG00000057234, ENSMUSG00000006920, ENSMUSG00000029726, ENSMUSG00000041975	944	165	15404	1.2856445814072932	1.0	0.9481605954441086	99.71609794104835
GOTERM_MF_ALL	GO:0016741~transferase activity, transferring one-carbon groups	13	1.0236220472440944	0.3327824982347143	ENSMUSG00000055660, ENSMUSG00000019795, ENSMUSG00000040557, ENSMUSG00000051730, ENSMUSG00000021638, ENSMUSG00000053286, ENSMUSG00000036983, ENSMUSG00000033624, ENSMUSG00000042599, ENSMUSG00000057234, ENSMUSG00000006920, ENSMUSG00000029726, ENSMUSG00000041975	944	168	15404	1.2626866424535916	1.0	0.9556676414607767	99.82964724277859
GOTERM_MF_ALL	GO:0008757~S-adenosylmethionine-dependent methyltransferase activity	5	0.39370078740157477	0.6917909467108646	ENSMUSG00000019795, ENSMUSG00000006920, ENSMUSG00000021638, ENSMUSG00000053286, ENSMUSG00000036983	944	76	15404	1.0735392506690455	1.0	0.9982083791222803	99.99999911528144
Annotation Cluster 101	Enrichment Score: 0.3748398179820413
Category	Term	Count	%	PValue	Genes	List Total	Pop Hits	Pop Total	Fold Enrichment	Bonferroni	Benjamini	FDR
GOTERM_BP_ALL	GO:0021756~striatum development	3	0.23622047244094488	0.11819746443280964	ENSMUSG00000025630, ENSMUSG00000025235, ENSMUSG00000017491	857	10	14219	4.977479579929989	1.0	0.8534874857979071	89.2469184349954
GOTERM_BP_ALL	GO:0021544~subpallium development	3	0.23622047244094488	0.18232435969892163	ENSMUSG00000025630, ENSMUSG00000025235, ENSMUSG00000017491	857	13	14219	3.828830446099991	1.0	0.9142158152177913	97.18018478022957
GOTERM_BP_ALL	GO:0021537~telencephalon development	7	0.5511811023622047	0.26520285893123197	ENSMUSG00000040040, ENSMUSG00000025630, ENSMUSG00000030852, ENSMUSG00000004892, ENSMUSG00000025235, ENSMUSG00000005069, ENSMUSG00000017491	857	72	14219	1.6130720860884222	1.0	0.955246882694948	99.57597484389146
GOTERM_BP_ALL	GO:0021543~pallium development	4	0.31496062992125984	0.6263496743796144	ENSMUSG00000030852, ENSMUSG00000004892, ENSMUSG00000025235, ENSMUSG00000005069	857	53	14219	1.2521961207371037	1.0	0.9970183931295088	99.99999736618115
GOTERM_BP_ALL	GO:0021987~cerebral cortex development	3	0.23622047244094488	0.661579284379507	ENSMUSG00000030852, ENSMUSG00000025235, ENSMUSG00000005069	857	37	14219	1.3452647513324294	1.0	0.997866185452082	99.99999954488152
GOTERM_BP_ALL	GO:0007420~brain development	17	1.3385826771653544	0.6669605202714872	ENSMUSG00000006024, ENSMUSG00000021224, ENSMUSG00000030852, ENSMUSG00000004892, ENSMUSG00000025235, ENSMUSG00000017491, ENSMUSG00000009376, ENSMUSG00000066129, ENSMUSG00000027796, ENSMUSG00000041147, ENSMUSG00000040040, ENSMUSG00000028657, ENSMUSG00000025630, ENSMUSG00000032238, ENSMUSG00000029076, ENSMUSG00000005069, ENSMUSG00000026640	857	288	14219	0.9793651951251136	1.0	0.9979713558070457	99.99999965745734
GOTERM_BP_ALL	GO:0007417~central nervous system development	21	1.6535433070866141	0.7196718821814551	ENSMUSG00000006024, ENSMUSG00000021224, ENSMUSG00000030852, ENSMUSG00000004892, ENSMUSG00000025235, ENSMUSG00000038718, ENSMUSG00000021662, ENSMUSG00000017491, ENSMUSG00000021615, ENSMUSG00000009376, ENSMUSG00000066129, ENSMUSG00000027796, ENSMUSG00000041147, ENSMUSG00000040040, ENSMUSG00000028657, ENSMUSG00000025630, ENSMUSG00000032238, ENSMUSG00000026826, ENSMUSG00000029076, ENSMUSG00000005069,…	857	369	14219	0.9442373186859055	1.0	0.9987958419141422	99.99999998385154
GOTERM_BP_ALL	GO:0030900~forebrain development	8	0.6299212598425197	0.8823014260878145	ENSMUSG00000040040, ENSMUSG00000021224, ENSMUSG00000025630, ENSMUSG00000030852, ENSMUSG00000004892, ENSMUSG00000025235, ENSMUSG00000005069, ENSMUSG00000017491	857	167	14219	0.7948071185516947	1.0	0.9998831252777151	100.0
Annotation Cluster 102	Enrichment Score: 0.3675500783851421
Category	Term	Count	%	PValue	Genes	List Total	Pop Hits	Pop Total	Fold Enrichment	Bonferroni	Benjamini	FDR
GOTERM_BP_ALL	GO:0034656~nucleobase, nucleoside and nucleotide catabolic process	4	0.31496062992125984	0.3698648563331819	ENSMUSG00000023960, ENSMUSG00000031767, ENSMUSG00000033308, ENSMUSG00000025584	857	36	14219	1.8435109555296252	1.0	0.9808123862771985	99.97218218017032
GOTERM_BP_ALL	GO:0034655~nucleobase, nucleoside, nucleotide and nucleic acid catabolic process	4	0.31496062992125984	0.3698648563331819	ENSMUSG00000023960, ENSMUSG00000031767, ENSMUSG00000033308, ENSMUSG00000025584	857	36	14219	1.8435109555296252	1.0	0.9808123862771985	99.97218218017032
GOTERM_BP_ALL	GO:0044270~nitrogen compound catabolic process	4	0.31496062992125984	0.467818998470163	ENSMUSG00000023960, ENSMUSG00000031767, ENSMUSG00000033308, ENSMUSG00000025584	857	42	14219	1.5801522475968217	1.0	0.9907100319283298	99.99860835285807
GOTERM_BP_ALL	GO:0046700~heterocycle catabolic process	4	0.31496062992125984	0.5292193271518949	ENSMUSG00000045589, ENSMUSG00000031767, ENSMUSG00000033308, ENSMUSG00000025584	857	46	14219	1.4427477043275327	1.0	0.9943516766070906	99.99984163204894
Annotation Cluster 103	Enrichment Score: 0.35282127623272247
Category	Term	Count	%	PValue	Genes	List Total	Pop Hits	Pop Total	Fold Enrichment	Bonferroni	Benjamini	FDR
GOTERM_MF_ALL	GO:0019842~vitamin binding	11	0.8661417322834646	0.2065897733402133	ENSMUSG00000033009, ENSMUSG00000020829, ENSMUSG00000022680, ENSMUSG00000055923, ENSMUSG00000058709, ENSMUSG00000021913, ENSMUSG00000040272, ENSMUSG00000073725, ENSMUSG00000040213, ENSMUSG00000054474, ENSMUSG00000020432	944	121	15404	1.483436055469954	1.0	0.8817707513449212	97.39026273292785
GOTERM_MF_ALL	GO:0070279~vitamin B6 binding	4	0.31496062992125984	0.6504496376221924	ENSMUSG00000022680, ENSMUSG00000040272, ENSMUSG00000040213, ENSMUSG00000054474	944	54	15404	1.2087256748273696	1.0	0.9970935241670608	99.99999357257097
GOTERM_MF_ALL	GO:0030170~pyridoxal phosphate binding	4	0.31496062992125984	0.6504496376221924	ENSMUSG00000022680, ENSMUSG00000040272, ENSMUSG00000040213, ENSMUSG00000054474	944	54	15404	1.2087256748273696	1.0	0.9970935241670608	99.99999357257097
Annotation Cluster 104	Enrichment Score: 0.34949094203237435
Category	Term	Count	%	PValue	Genes	List Total	Pop Hits	Pop Total	Fold Enrichment	Bonferroni	Benjamini	FDR
GOTERM_CC_ALL	GO:0005938~cell cortex	10	0.7874015748031495	0.3767369337091446	ENSMUSG00000024425, ENSMUSG00000061665, ENSMUSG00000019820, ENSMUSG00000018398, ENSMUSG00000028328, ENSMUSG00000022443, ENSMUSG00000075415, ENSMUSG00000031543, ENSMUSG00000029763, ENSMUSG00000029007	981	126	15855	1.2827047230716957	1.0	0.8353698936244012	99.8737817416869
GOTERM_CC_ALL	GO:0044448~cell cortex part	6	0.47244094488188976	0.4734881394646888	ENSMUSG00000019820, ENSMUSG00000018398, ENSMUSG00000028328, ENSMUSG00000022443, ENSMUSG00000031543, ENSMUSG00000029763	981	73	15855	1.3283900967701394	1.0	0.8927245382163065	99.98833795958772
GOTERM_CC_ALL	GO:0030863~cortical cytoskeleton	4	0.31496062992125984	0.5013948518858383	ENSMUSG00000019820, ENSMUSG00000028328, ENSMUSG00000022443, ENSMUSG00000031543	981	43	15855	1.5034492568096154	1.0	0.9060611512923039	99.99459421860169
Annotation Cluster 105	Enrichment Score: 0.3425181344430415
Category	Term	Count	%	PValue	Genes	List Total	Pop Hits	Pop Total	Fold Enrichment	Bonferroni	Benjamini	FDR
GOTERM_BP_ALL	GO:0016053~organic acid biosynthetic process	11	0.8661417322834646	0.3429954006411293	ENSMUSG00000038633, ENSMUSG00000026095, ENSMUSG00000015889, ENSMUSG00000021707, ENSMUSG00000067713, ENSMUSG00000026189, ENSMUSG00000042032, ENSMUSG00000031641, ENSMUSG00000054474, ENSMUSG00000027695, ENSMUSG00000025068	857	141	14219	1.2943800326059072	1.0	0.9757156868735992	99.94167985502708
GOTERM_BP_ALL	GO:0046394~carboxylic acid biosynthetic process	11	0.8661417322834646	0.3429954006411293	ENSMUSG00000038633, ENSMUSG00000026095, ENSMUSG00000015889, ENSMUSG00000021707, ENSMUSG00000067713, ENSMUSG00000026189, ENSMUSG00000042032, ENSMUSG00000031641, ENSMUSG00000054474, ENSMUSG00000027695, ENSMUSG00000025068	857	141	14219	1.2943800326059072	1.0	0.9757156868735992	99.94167985502708
GOTERM_BP_ALL	GO:0008652~cellular amino acid biosynthetic process	4	0.31496062992125984	0.4989957818301862	ENSMUSG00000026095, ENSMUSG00000021707, ENSMUSG00000042032, ENSMUSG00000054474	857	44	14219	1.5083271454333298	1.0	0.9923817775969371	99.99952276553685
GOTERM_BP_ALL	GO:0006633~fatty acid biosynthetic process	5	0.39370078740157477	0.726530740987348	ENSMUSG00000038633, ENSMUSG00000015889, ENSMUSG00000067713, ENSMUSG00000026189, ENSMUSG00000031641	857	81	14219	1.0241727530720142	1.0	0.9988990008558516	99.999999989591
Annotation Cluster 106	Enrichment Score: 0.33553504168334236
Category	Term	Count	%	PValue	Genes	List Total	Pop Hits	Pop Total	Fold Enrichment	Bonferroni	Benjamini	FDR
GOTERM_BP_ALL	GO:0000723~telomere maintenance	3	0.23622047244094488	0.4070548416339221	ENSMUSG00000038290, ENSMUSG00000054509, ENSMUSG00000031583	857	23	14219	2.1641215564912994	1.0	0.9853734399014555	99.99053852126791
GOTERM_BP_ALL	GO:0032200~telomere organization	3	0.23622047244094488	0.428342153701479	ENSMUSG00000038290, ENSMUSG00000054509, ENSMUSG00000031583	857	24	14219	2.0739498249708284	1.0	0.9875335340995522	99.99505160334623
GOTERM_BP_ALL	GO:0060249~anatomical structure homeostasis	6	0.47244094488188976	0.5648734130427125	ENSMUSG00000014599, ENSMUSG00000038290, ENSMUSG00000025235, ENSMUSG00000028833, ENSMUSG00000054509, ENSMUSG00000031583	857	83	14219	1.1993926698626478	1.0	0.9954435796525914	99.99996079783817
Annotation Cluster 107	Enrichment Score: 0.3244153685314058
Category	Term	Count	%	PValue	Genes	List Total	Pop Hits	Pop Total	Fold Enrichment	Bonferroni	Benjamini	FDR
GOTERM_BP_ALL	GO:0030099~myeloid cell differentiation	9	0.7086614173228346	0.2205328796940558	ENSMUSG00000022105, ENSMUSG00000024588, ENSMUSG00000022443, ENSMUSG00000032750, ENSMUSG00000035158, ENSMUSG00000031543, ENSMUSG00000022508, ENSMUSG00000029359, ENSMUSG00000024997	857	96	14219	1.5554623687281213	1.0	0.9364817468571407	98.79282249041503
GOTERM_BP_ALL	GO:0030218~erythrocyte differentiation	4	0.31496062992125984	0.5583972205957413	ENSMUSG00000022105, ENSMUSG00000024588, ENSMUSG00000031543, ENSMUSG00000022508	857	48	14219	1.3826332166472188	1.0	0.9953715472871273	99.99994906020167
GOTERM_BP_ALL	GO:0034101~erythrocyte homeostasis	4	0.31496062992125984	0.6000539429723958	ENSMUSG00000022105, ENSMUSG00000024588, ENSMUSG00000031543, ENSMUSG00000022508	857	51	14219	1.3013018509620884	1.0	0.9964117390807482	99.99999120559202
GOTERM_BP_ALL	GO:0048872~homeostasis of number of cells	7	0.5511811023622047	0.6819171855809307	ENSMUSG00000022105, ENSMUSG00000024588, ENSMUSG00000014599, ENSMUSG00000019996, ENSMUSG00000031543, ENSMUSG00000022508, ENSMUSG00000004221	857	113	14219	1.0277981433483752	1.0	0.9982292305283259	99.99999984831607
Annotation Cluster 108	Enrichment Score: 0.31350182446122815
Category	Term	Count	%	PValue	Genes	List Total	Pop Hits	Pop Total	Fold Enrichment	Bonferroni	Benjamini	FDR
GOTERM_BP_ALL	GO:0032774~RNA biosynthetic process	11	0.8661417322834646	0.22744527793333544	ENSMUSG00000038225, ENSMUSG00000028271, ENSMUSG00000025408, ENSMUSG00000030291, ENSMUSG00000020228, ENSMUSG00000059540, ENSMUSG00000001542, ENSMUSG00000031314, ENSMUSG00000054321, ENSMUSG00000025395, ENSMUSG00000003847	857	126	14219	1.4484728936304199	1.0	0.9389307312835523	98.96916590476421
GOTERM_BP_ALL	GO:0006351~transcription, DNA-dependent	8	0.6299212598425197	0.6069752678918623	ENSMUSG00000028271, ENSMUSG00000025408, ENSMUSG00000030291, ENSMUSG00000059540, ENSMUSG00000001542, ENSMUSG00000031314, ENSMUSG00000054321, ENSMUSG00000003847	857	122	14219	1.0879736786732215	1.0	0.9965995281926794	99.9999935464354
GOTERM_BP_ALL	GO:0006366~transcription from RNA polymerase II promoter	4	0.31496062992125984	0.8307045829036889	ENSMUSG00000025408, ENSMUSG00000030291, ENSMUSG00000001542, ENSMUSG00000054321	857	74	14219	0.8968431675549529	1.0	0.9996856753269379	99.9999999999979
Annotation Cluster 109	Enrichment Score: 0.3101822168195383
Category	Term	Count	%	PValue	Genes	List Total	Pop Hits	Pop Total	Fold Enrichment	Bonferroni	Benjamini	FDR
GOTERM_BP_ALL	GO:0051146~striated muscle cell differentiation	9	0.7086614173228346	0.16653972134763462	ENSMUSG00000022105, ENSMUSG00000015846, ENSMUSG00000000058, ENSMUSG00000019820, ENSMUSG00000028328, ENSMUSG00000022443, ENSMUSG00000028161, ENSMUSG00000017491, ENSMUSG00000009376	857	89	14219	1.6778021055943781	1.0	0.9083859102631151	96.04239169405857
GOTERM_BP_ALL	GO:0042692~muscle cell differentiation	10	0.7874015748031495	0.27203809990667904	ENSMUSG00000022105, ENSMUSG00000015846, ENSMUSG00000000058, ENSMUSG00000019820, ENSMUSG00000028328, ENSMUSG00000022443, ENSMUSG00000028161, ENSMUSG00000017491, ENSMUSG00000009376, ENSMUSG00000027763	857	117	14219	1.418085350407404	1.0	0.9556914500783774	99.64071729298087
GOTERM_BP_ALL	GO:0007519~skeletal muscle tissue development	6	0.47244094488188976	0.4383316264767302	ENSMUSG00000000058, ENSMUSG00000019820, ENSMUSG00000028161, ENSMUSG00000009376, ENSMUSG00000027763, ENSMUSG00000041975	857	72	14219	1.382633216647219	1.0	0.988391667759109	99.9963797881715
GOTERM_BP_ALL	GO:0060538~skeletal muscle organ development	6	0.47244094488188976	0.4621923146113384	ENSMUSG00000000058, ENSMUSG00000019820, ENSMUSG00000028161, ENSMUSG00000009376, ENSMUSG00000027763, ENSMUSG00000041975	857	74	14219	1.3452647513324294	1.0	0.9900870575239848	99.9983231080999
GOTERM_BP_ALL	GO:0060537~muscle tissue development	9	0.7086614173228346	0.5786721367181924	ENSMUSG00000015846, ENSMUSG00000000058, ENSMUSG00000019820, ENSMUSG00000028161, ENSMUSG00000017491, ENSMUSG00000022770, ENSMUSG00000009376, ENSMUSG00000027763, ENSMUSG00000041975	857	136	14219	1.0979734367492622	1.0	0.9957651692423678	99.99997785905023
GOTERM_BP_ALL	GO:0048741~skeletal muscle fiber development	3	0.23622047244094488	0.5820729700391991	ENSMUSG00000000058, ENSMUSG00000019820, ENSMUSG00000028161	857	32	14219	1.5554623687281215	1.0	0.9957580858305183	99.99998082223527
GOTERM_BP_ALL	GO:0007517~muscle organ development	11	0.8661417322834646	0.6209445975519229	ENSMUSG00000015846, ENSMUSG00000000058, ENSMUSG00000019820, ENSMUSG00000028161, ENSMUSG00000027680, ENSMUSG00000017491, ENSMUSG00000022770, ENSMUSG00000019818, ENSMUSG00000009376, ENSMUSG00000027763, ENSMUSG00000041975	857	176	14219	1.0369749124854142	1.0	0.9969603688793057	99.9999966024772
GOTERM_BP_ALL	GO:0055002~striated muscle cell development	4	0.31496062992125984	0.6390435205792211	ENSMUSG00000000058, ENSMUSG00000019820, ENSMUSG00000028328, ENSMUSG00000028161	857	54	14219	1.2290073036864166	1.0	0.9972587534429983	99.99999857282727
GOTERM_BP_ALL	GO:0014706~striated muscle tissue development	8	0.6299212598425197	0.6492225275684379	ENSMUSG00000015846, ENSMUSG00000000058, ENSMUSG00000019820, ENSMUSG00000028161, ENSMUSG00000017491, ENSMUSG00000009376, ENSMUSG00000027763, ENSMUSG00000041975	857	127	14219	1.045140069276638	1.0	0.9975821398559134	99.99999914051827
GOTERM_BP_ALL	GO:0048747~muscle fiber development	3	0.23622047244094488	0.6759394086829044	ENSMUSG00000000058, ENSMUSG00000019820, ENSMUSG00000028161	857	38	14219	1.309863047349997	1.0	0.9981389655894337	99.99999978899635
GOTERM_BP_ALL	GO:0055001~muscle cell development	4	0.31496062992125984	0.7193295159660642	ENSMUSG00000000058, ENSMUSG00000019820, ENSMUSG00000028328, ENSMUSG00000028161	857	61	14219	1.0879736786732215	1.0	0.9988044455335681	99.99999998349831
Annotation Cluster 110	Enrichment Score: 0.3100590710913432
Category	Term	Count	%	PValue	Genes	List Total	Pop Hits	Pop Total	Fold Enrichment	Bonferroni	Benjamini	FDR
GOTERM_CC_ALL	GO:0030173~integral to Golgi membrane	4	0.31496062992125984	0.3170384595192618	ENSMUSG00000024425, ENSMUSG00000026811, ENSMUSG00000025425, ENSMUSG00000015653	981	32	15855	2.0202599388379205	1.0	0.7847293174606749	99.54083678354309
GOTERM_CC_ALL	GO:0031228~intrinsic to Golgi membrane	4	0.31496062992125984	0.3170384595192618	ENSMUSG00000024425, ENSMUSG00000026811, ENSMUSG00000025425, ENSMUSG00000015653	981	32	15855	2.0202599388379205	1.0	0.7847293174606749	99.54083678354309
GOTERM_CC_ALL	GO:0000139~Golgi membrane	11	0.8661417322834646	0.3402465683945578	ENSMUSG00000074582, ENSMUSG00000074513, ENSMUSG00000024425, ENSMUSG00000026811, ENSMUSG00000025425, ENSMUSG00000025607, ENSMUSG00000015653, ENSMUSG00000021712, ENSMUSG00000040584, ENSMUSG00000031950, ENSMUSG00000031367	981	137	15855	1.2976852161878611	1.0	0.8069203264338358	99.71816978204366
GOTERM_CC_ALL	GO:0031300~intrinsic to organelle membrane	9	0.7086614173228346	0.3892748345364926	ENSMUSG00000024425, ENSMUSG00000019428, ENSMUSG00000029020, ENSMUSG00000021831, ENSMUSG00000026811, ENSMUSG00000027963, ENSMUSG00000025425, ENSMUSG00000030987, ENSMUSG00000015653	981	112	15855	1.2987385321100917	1.0	0.842630049059732	99.905262785004
GOTERM_CC_ALL	GO:0031301~integral to organelle membrane	7	0.5511811023622047	0.4742172849413431	ENSMUSG00000024425, ENSMUSG00000019428, ENSMUSG00000021831, ENSMUSG00000026811, ENSMUSG00000025425, ENSMUSG00000030987, ENSMUSG00000015653	981	89	15855	1.271174792976669	1.0	0.8913281640318574	99.98856391371426
GOTERM_CC_ALL	GO:0044432~endoplasmic reticulum part	15	1.1811023622047243	0.5699252276821322	ENSMUSG00000029314, ENSMUSG00000019428, ENSMUSG00000054455, ENSMUSG00000020311, ENSMUSG00000005973, ENSMUSG00000022770, ENSMUSG00000021831, ENSMUSG00000030101, ENSMUSG00000038991, ENSMUSG00000027963, ENSMUSG00000034064, ENSMUSG00000035227, ENSMUSG00000056666, ENSMUSG00000030987, ENSMUSG00000037321	981	231	15855	1.0494856825132053	1.0	0.9366945940743078	99.99932967235425
GOTERM_CC_ALL	GO:0030176~integral to endoplasmic reticulum membrane	3	0.23622047244094488	0.6137186869114444	ENSMUSG00000019428, ENSMUSG00000021831, ENSMUSG00000030987	981	33	15855	1.4692799555184877	1.0	0.9512085345978802	99.99985283355835
GOTERM_CC_ALL	GO:0031227~intrinsic to endoplasmic reticulum membrane	4	0.31496062992125984	0.6314916706560791	ENSMUSG00000019428, ENSMUSG00000021831, ENSMUSG00000027963, ENSMUSG00000030987	981	52	15855	1.2432368854387204	1.0	0.9550334206392601	99.99992431659996
GOTERM_CC_ALL	GO:0005789~endoplasmic reticulum membrane	9	0.7086614173228346	0.7296888612824026	ENSMUSG00000019428, ENSMUSG00000029314, ENSMUSG00000021831, ENSMUSG00000054455, ENSMUSG00000027963, ENSMUSG00000035227, ENSMUSG00000056666, ENSMUSG00000030987, ENSMUSG00000022770	981	152	15855	0.9569652341863835	1.0	0.9769157029471294	99.99999904737746
GOTERM_CC_ALL	GO:0042175~nuclear envelope-endoplasmic reticulum network	9	0.7086614173228346	0.7795883790333997	ENSMUSG00000019428, ENSMUSG00000029314, ENSMUSG00000021831, ENSMUSG00000054455, ENSMUSG00000027963, ENSMUSG00000035227, ENSMUSG00000056666, ENSMUSG00000030987, ENSMUSG00000022770	981	160	15855	0.9091169724770642	1.0	0.985255344452391	99.99999994658918
Annotation Cluster 111	Enrichment Score: 0.3079255539800754
Category	Term	Count	%	PValue	Genes	List Total	Pop Hits	Pop Total	Fold Enrichment	Bonferroni	Benjamini	FDR
GOTERM_MF_ALL	GO:0016879~ligase activity, forming carbon-nitrogen bonds	14	1.1023622047244095	0.4019911071932999	ENSMUSG00000026792, ENSMUSG00000073465, ENSMUSG00000027394, ENSMUSG00000023826, ENSMUSG00000026095, ENSMUSG00000029798, ENSMUSG00000021712, ENSMUSG00000027823, ENSMUSG00000031667, ENSMUSG00000027610, ENSMUSG00000011148, ENSMUSG00000031930, ENSMUSG00000040820, ENSMUSG00000029577, ENSMUSG00000036745	944	193	15404	1.1836743655045228	1.0	0.9738460813043489	99.96965766527006
GOTERM_MF_ALL	GO:0016874~ligase activity	24	1.889763779527559	0.42729382618369455	ENSMUSG00000026792, ENSMUSG00000026618, ENSMUSG00000026095, ENSMUSG00000043572, ENSMUSG00000027823, ENSMUSG00000040746, ENSMUSG00000031667, ENSMUSG00000027610, ENSMUSG00000011148, ENSMUSG00000038068, ENSMUSG00000040820, ENSMUSG00000036745, ENSMUSG00000027394, ENSMUSG00000023826, ENSMUSG00000073465, ENSMUSG00000029798, ENSMUSG00000025217, ENSMUSG00000021712, ENSMUSG00000022110, ENSMUSG00000018995,…	944	358	15404	1.093930499005776	1.0	0.9778967014485433	99.98464540693587
GOTERM_MF_ALL	GO:0016881~acid-amino acid ligase activity	10	0.7874015748031495	0.6938734566998968	ENSMUSG00000026792, ENSMUSG00000073465, ENSMUSG00000023826, ENSMUSG00000027394, ENSMUSG00000029798, ENSMUSG00000027610, ENSMUSG00000031667, ENSMUSG00000031930, ENSMUSG00000021712, ENSMUSG00000036745, ENSMUSG00000029577	944	166	15404	0.9829997957933428	1.0	0.9982113719716657	99.99999920490995
Annotation Cluster 112	Enrichment Score: 0.30756976300670913
Category	Term	Count	%	PValue	Genes	List Total	Pop Hits	Pop Total	Fold Enrichment	Bonferroni	Benjamini	FDR
GOTERM_MF_ALL	GO:0008094~DNA-dependent ATPase activity	5	0.39370078740157477	0.2013165238796353	ENSMUSG00000020228, ENSMUSG00000018841, ENSMUSG00000026187, ENSMUSG00000029191, ENSMUSG00000031583	944	38	15404	2.147078501338091	1.0	0.8767774880774921	97.10317557468063
GOTERM_MF_ALL	GO:0004003~ATP-dependent DNA helicase activity	3	0.23622047244094488	0.20999939426840175	ENSMUSG00000020228, ENSMUSG00000026187, ENSMUSG00000031583	944	14	15404	3.496670702179177	1.0	0.8817068890653502	97.56146338725696
GOTERM_MF_ALL	GO:0003678~DNA helicase activity	3	0.23622047244094488	0.4579841171925629	ENSMUSG00000020228, ENSMUSG00000026187, ENSMUSG00000031583	944	25	15404	1.9581355932203393	1.0	0.9830032597599895	99.99355262106079
GOTERM_MF_ALL	GO:0004386~helicase activity	6	0.47244094488188976	0.902556363388382	ENSMUSG00000002428, ENSMUSG00000020228, ENSMUSG00000026187, ENSMUSG00000031583, ENSMUSG00000018425, ENSMUSG00000024921	944	129	15404	0.7589672841939299	1.0	0.9999665118634851	99.99999999999999
GOTERM_MF_ALL	GO:0070035~purine NTP-dependent helicase activity	4	0.31496062992125984	0.9038151228495769	ENSMUSG00000020228, ENSMUSG00000026187, ENSMUSG00000031583, ENSMUSG00000018425	944	86	15404	0.7589672841939298	1.0	0.9999668736812565	99.99999999999999
GOTERM_MF_ALL	GO:0008026~ATP-dependent helicase activity	4	0.31496062992125984	0.9038151228495769	ENSMUSG00000020228, ENSMUSG00000026187, ENSMUSG00000031583, ENSMUSG00000018425	944	86	15404	0.7589672841939298	1.0	0.9999668736812565	99.99999999999999
Annotation Cluster 113	Enrichment Score: 0.3069360848934649
Category	Term	Count	%	PValue	Genes	List Total	Pop Hits	Pop Total	Fold Enrichment	Bonferroni	Benjamini	FDR
GOTERM_MF_ALL	GO:0016209~antioxidant activity	4	0.31496062992125984	0.4467523072088443	ENSMUSG00000032802, ENSMUSG00000029864, ENSMUSG00000018339, ENSMUSG00000024997	944	40	15404	1.631779661016949	1.0	0.9810367154539525	99.99109320186717
GOTERM_MF_ALL	GO:0004601~peroxidase activity	3	0.23622047244094488	0.5182776377464625	ENSMUSG00000029864, ENSMUSG00000018339, ENSMUSG00000024997	944	28	15404	1.7483353510895885	1.0	0.9914525772578118	99.99899424490724
GOTERM_MF_ALL	GO:0016684~oxidoreductase activity, acting on peroxide as acceptor	3	0.23622047244094488	0.5182776377464625	ENSMUSG00000029864, ENSMUSG00000018339, ENSMUSG00000024997	944	28	15404	1.7483353510895885	1.0	0.9914525772578118	99.99899424490724
Annotation Cluster 114	Enrichment Score: 0.30588874373781516
Category	Term	Count	%	PValue	Genes	List Total	Pop Hits	Pop Total	Fold Enrichment	Bonferroni	Benjamini	FDR
GOTERM_BP_ALL	GO:0042158~lipoprotein biosynthetic process	5	0.39370078740157477	0.4243136475801428	ENSMUSG00000021619, ENSMUSG00000028158, ENSMUSG00000039199, ENSMUSG00000033906, ENSMUSG00000002985	857	55	14219	1.5083271454333298	1.0	0.9871679961342322	99.9943955717672
GOTERM_BP_ALL	GO:0042157~lipoprotein metabolic process	6	0.47244094488188976	0.4857461438600353	ENSMUSG00000021619, ENSMUSG00000028158, ENSMUSG00000028657, ENSMUSG00000039199, ENSMUSG00000033906, ENSMUSG00000002985	857	76	14219	1.309863047349997	1.0	0.9914112410485646	99.9992419434155
GOTERM_BP_ALL	GO:0006497~protein amino acid lipidation	4	0.31496062992125984	0.5864586638792226	ENSMUSG00000021619, ENSMUSG00000028158, ENSMUSG00000039199, ENSMUSG00000033906	857	50	14219	1.32732788798133	1.0	0.9958150657442388	99.99998409346105
Annotation Cluster 115	Enrichment Score: 0.2987236737261668
Category	Term	Count	%	PValue	Genes	List Total	Pop Hits	Pop Total	Fold Enrichment	Bonferroni	Benjamini	FDR
GOTERM_MF_ALL	GO:0008565~protein transporter activity	7	0.5511811023622047	0.2159459543437106	ENSMUSG00000002957, ENSMUSG00000032382, ENSMUSG00000034484, ENSMUSG00000063801, ENSMUSG00000027706, ENSMUSG00000009090, ENSMUSG00000031367	944	66	15404	1.7306753980482796	1.0	0.8804872666119509	97.83513540673732
GOTERM_CC_ALL	GO:0048475~coated membrane	6	0.47244094488188976	0.28788173461629535	ENSMUSG00000002957, ENSMUSG00000063801, ENSMUSG00000030327, ENSMUSG00000009090, ENSMUSG00000025607, ENSMUSG00000031367	981	58	15855	1.6719392597279341	1.0	0.7550121654019886	99.17149324038284
GOTERM_CC_ALL	GO:0030117~membrane coat	6	0.47244094488188976	0.28788173461629535	ENSMUSG00000002957, ENSMUSG00000063801, ENSMUSG00000030327, ENSMUSG00000009090, ENSMUSG00000025607, ENSMUSG00000031367	981	58	15855	1.6719392597279341	1.0	0.7550121654019886	99.17149324038284
GOTERM_CC_ALL	GO:0030118~clathrin coat	4	0.31496062992125984	0.3515991101253824	ENSMUSG00000002957, ENSMUSG00000030327, ENSMUSG00000009090, ENSMUSG00000031367	981	34	15855	1.9014211189062782	1.0	0.8141279919929457	99.77942133400461
GOTERM_CC_ALL	GO:0030131~clathrin adaptor complex	3	0.23622047244094488	0.46305931615228946	ENSMUSG00000002957, ENSMUSG00000009090, ENSMUSG00000031367	981	25	15855	1.9394495412844037	1.0	0.8891179246688414	99.98461718433033
GOTERM_CC_ALL	GO:0030119~AP-type membrane coat adaptor complex	3	0.23622047244094488	0.46305931615228946	ENSMUSG00000002957, ENSMUSG00000009090, ENSMUSG00000031367	981	25	15855	1.9394495412844037	1.0	0.8891179246688414	99.98461718433033
GOTERM_CC_ALL	GO:0030120~vesicle coat	3	0.23622047244094488	0.5235617645176065	ENSMUSG00000030327, ENSMUSG00000025607, ENSMUSG00000031367	981	28	15855	1.731651376146789	1.0	0.9163317719667871	99.99715540014708
GOTERM_CC_ALL	GO:0005905~coated pit	3	0.23622047244094488	0.5967859972571439	ENSMUSG00000002957, ENSMUSG00000030327, ENSMUSG00000031367	981	32	15855	1.5151949541284404	1.0	0.9452613561884639	99.9997303139686
GOTERM_CC_ALL	GO:0030662~coated vesicle membrane	4	0.31496062992125984	0.6444012192422554	ENSMUSG00000009394, ENSMUSG00000030327, ENSMUSG00000025607, ENSMUSG00000031367	981	53	15855	1.2197795857134615	1.0	0.9588220575893108	99.99995425423786
GOTERM_CC_ALL	GO:0030665~clathrin coated vesicle membrane	3	0.23622047244094488	0.661230190081241	ENSMUSG00000009394, ENSMUSG00000030327, ENSMUSG00000031367	981	36	15855	1.3468399592252804	1.0	0.9611210881469155	99.99997692809495
GOTERM_CC_ALL	GO:0044433~cytoplasmic vesicle part	5	0.39370078740157477	0.8464163567600056	ENSMUSG00000009394, ENSMUSG00000030327, ENSMUSG00000025607, ENSMUSG00000030695, ENSMUSG00000031367	981	95	15855	0.8506357637212297	1.0	0.9938641409454528	99.99999999967444
GOTERM_CC_ALL	GO:0030659~cytoplasmic vesicle membrane	4	0.31496062992125984	0.9113814208514355	ENSMUSG00000009394, ENSMUSG00000030327, ENSMUSG00000025607, ENSMUSG00000031367	981	87	15855	0.7430841154346375	1.0	0.9981170406047564	99.99999999999987
GOTERM_CC_ALL	GO:0012506~vesicle membrane	4	0.31496062992125984	0.9438829371196313	ENSMUSG00000009394, ENSMUSG00000030327, ENSMUSG00000025607, ENSMUSG00000031367	981	97	15855	0.666477505596015	1.0	0.9992226664663965	100.0
Annotation Cluster 116	Enrichment Score: 0.2966609033703279
Category	Term	Count	%	PValue	Genes	List Total	Pop Hits	Pop Total	Fold Enrichment	Bonferroni	Benjamini	FDR
GOTERM_BP_ALL	GO:0001933~negative regulation of protein amino acid phosphorylation	3	0.23622047244094488	0.4070548416339221	ENSMUSG00000034570, ENSMUSG00000024423, ENSMUSG00000006127	857	23	14219	2.1641215564912994	1.0	0.9853734399014555	99.99053852126791
GOTERM_BP_ALL	GO:0032269~negative regulation of cellular protein metabolic process	6	0.47244094488188976	0.4383316264767302	ENSMUSG00000034570, ENSMUSG00000024423, ENSMUSG00000026511, ENSMUSG00000027680, ENSMUSG00000028842, ENSMUSG00000006127	857	72	14219	1.382633216647219	1.0	0.988391667759109	99.9963797881715
GOTERM_BP_ALL	GO:0042326~negative regulation of phosphorylation	3	0.23622047244094488	0.4896330673658847	ENSMUSG00000034570, ENSMUSG00000024423, ENSMUSG00000006127	857	27	14219	1.8435109555296254	1.0	0.99164882933027	99.99933734613444
GOTERM_BP_ALL	GO:0051248~negative regulation of protein metabolic process	6	0.47244094488188976	0.5089268608782714	ENSMUSG00000034570, ENSMUSG00000024423, ENSMUSG00000026511, ENSMUSG00000027680, ENSMUSG00000028842, ENSMUSG00000006127	857	78	14219	1.2762768153666637	1.0	0.9931131082417445	99.9996653571006
GOTERM_BP_ALL	GO:0045936~negative regulation of phosphate metabolic process	3	0.23622047244094488	0.5281314518947848	ENSMUSG00000034570, ENSMUSG00000024423, ENSMUSG00000006127	857	29	14219	1.7163722689413754	1.0	0.9943389929182793	99.99983501740427
GOTERM_BP_ALL	GO:0010563~negative regulation of phosphorus metabolic process	3	0.23622047244094488	0.5281314518947848	ENSMUSG00000034570, ENSMUSG00000024423, ENSMUSG00000006127	857	29	14219	1.7163722689413754	1.0	0.9943389929182793	99.99983501740427
GOTERM_BP_ALL	GO:0031400~negative regulation of protein modification process	3	0.23622047244094488	0.6759394086829044	ENSMUSG00000034570, ENSMUSG00000024423, ENSMUSG00000006127	857	38	14219	1.309863047349997	1.0	0.9981389655894337	99.99999978899635
Annotation Cluster 117	Enrichment Score: 0.2957971180450201
Category	Term	Count	%	PValue	Genes	List Total	Pop Hits	Pop Total	Fold Enrichment	Bonferroni	Benjamini	FDR
GOTERM_BP_ALL	GO:0030004~cellular monovalent inorganic cation homeostasis	3	0.23622047244094488	0.2730036710519935	ENSMUSG00000028657, ENSMUSG00000031618, ENSMUSG00000029359	857	17	14219	2.927929164664699	1.0	0.9557493221221498	99.64907264844707
GOTERM_BP_ALL	GO:0055067~monovalent inorganic cation homeostasis	3	0.23622047244094488	0.6759394086829044	ENSMUSG00000028657, ENSMUSG00000031618, ENSMUSG00000029359	857	38	14219	1.309863047349997	1.0	0.9981389655894337	99.99999978899635
GOTERM_BP_ALL	GO:0030003~cellular cation homeostasis	9	0.7086614173228346	0.7023157232873078	ENSMUSG00000033208, ENSMUSG00000037996, ENSMUSG00000024661, ENSMUSG00000021665, ENSMUSG00000028657, ENSMUSG00000031618, ENSMUSG00000041809, ENSMUSG00000029359, ENSMUSG00000002985	857	152	14219	0.9823972855124978	1.0	0.9985508652473601	99.99999995315687
Annotation Cluster 118	Enrichment Score: 0.27600965643073716
Category	Term	Count	%	PValue	Genes	List Total	Pop Hits	Pop Total	Fold Enrichment	Bonferroni	Benjamini	FDR
GOTERM_BP_ALL	GO:0002683~negative regulation of immune system process	8	0.6299212598425197	0.17226761231536036	ENSMUSG00000024425, ENSMUSG00000042429, ENSMUSG00000024907, ENSMUSG00000022508, ENSMUSG00000002147, ENSMUSG00000022770, ENSMUSG00000016496, ENSMUSG00000036461	857	76	14219	1.7464840631333292	1.0	0.9089510316387662	96.49782673147965
GOTERM_BP_ALL	GO:0050670~regulation of lymphocyte proliferation	7	0.5511811023622047	0.3506092529710275	ENSMUSG00000024425, ENSMUSG00000037706, ENSMUSG00000024907, ENSMUSG00000022508, ENSMUSG00000023067, ENSMUSG00000022770, ENSMUSG00000016496	857	80	14219	1.45176487747958	1.0	0.977811578392259	99.9525678347606
GOTERM_BP_ALL	GO:0032944~regulation of mononuclear cell proliferation	7	0.5511811023622047	0.3506092529710275	ENSMUSG00000024425, ENSMUSG00000037706, ENSMUSG00000024907, ENSMUSG00000022508, ENSMUSG00000023067, ENSMUSG00000022770, ENSMUSG00000016496	857	80	14219	1.45176487747958	1.0	0.977811578392259	99.9525678347606
GOTERM_BP_ALL	GO:0070664~negative regulation of leukocyte proliferation	4	0.31496062992125984	0.3531137230571566	ENSMUSG00000024425, ENSMUSG00000024907, ENSMUSG00000022770, ENSMUSG00000016496	857	35	14219	1.896182697116186	1.0	0.9782758943074473	99.95570831024727
GOTERM_BP_ALL	GO:0050672~negative regulation of lymphocyte proliferation	4	0.31496062992125984	0.3531137230571566	ENSMUSG00000024425, ENSMUSG00000024907, ENSMUSG00000022770, ENSMUSG00000016496	857	35	14219	1.896182697116186	1.0	0.9782758943074473	99.95570831024727
GOTERM_BP_ALL	GO:0032945~negative regulation of mononuclear cell proliferation	4	0.31496062992125984	0.3531137230571566	ENSMUSG00000024425, ENSMUSG00000024907, ENSMUSG00000022770, ENSMUSG00000016496	857	35	14219	1.896182697116186	1.0	0.9782758943074473	99.95570831024727
GOTERM_BP_ALL	GO:0070663~regulation of leukocyte proliferation	7	0.5511811023622047	0.3724239451543816	ENSMUSG00000024425, ENSMUSG00000037706, ENSMUSG00000024907, ENSMUSG00000022508, ENSMUSG00000023067, ENSMUSG00000022770, ENSMUSG00000016496	857	82	14219	1.4163559780288586	1.0	0.9812262128402546	99.9741183827222
GOTERM_BP_ALL	GO:0051250~negative regulation of lymphocyte activation	5	0.39370078740157477	0.382849016528115	ENSMUSG00000024425, ENSMUSG00000024907, ENSMUSG00000022508, ENSMUSG00000022770, ENSMUSG00000016496	857	52	14219	1.5953460192083295	1.0	0.9828385145454004	99.98076820045523
GOTERM_BP_ALL	GO:0030890~positive regulation of B cell proliferation	3	0.23622047244094488	0.3853897402256289	ENSMUSG00000037706, ENSMUSG00000022508, ENSMUSG00000023067	857	22	14219	2.262490718149995	1.0	0.9829831761862853	99.98212451828306
GOTERM_BP_ALL	GO:0050871~positive regulation of B cell activation	4	0.31496062992125984	0.3865346346516709	ENSMUSG00000037706, ENSMUSG00000022508, ENSMUSG00000002147, ENSMUSG00000023067	857	37	14219	1.7936863351099057	1.0	0.9830263292731058	99.98270573024776
GOTERM_BP_ALL	GO:0002695~negative regulation of leukocyte activation	5	0.39370078740157477	0.3967276936424929	ENSMUSG00000024425, ENSMUSG00000024907, ENSMUSG00000022508, ENSMUSG00000022770, ENSMUSG00000016496	857	53	14219	1.5652451509213798	1.0	0.9846376679064314	99.98715008523523
GOTERM_BP_ALL	GO:0050866~negative regulation of cell activation	5	0.39370078740157477	0.3967276936424929	ENSMUSG00000024425, ENSMUSG00000024907, ENSMUSG00000022508, ENSMUSG00000022770, ENSMUSG00000016496	857	53	14219	1.5652451509213798	1.0	0.9846376679064314	99.98715008523523
GOTERM_BP_ALL	GO:0050864~regulation of B cell activation	5	0.39370078740157477	0.4243136475801428	ENSMUSG00000024425, ENSMUSG00000037706, ENSMUSG00000022508, ENSMUSG00000002147, ENSMUSG00000023067	857	55	14219	1.5083271454333298	1.0	0.9871679961342322	99.9943955717672
GOTERM_BP_ALL	GO:0050868~negative regulation of T cell activation	4	0.31496062992125984	0.467818998470163	ENSMUSG00000024425, ENSMUSG00000022508, ENSMUSG00000022770, ENSMUSG00000016496	857	42	14219	1.5801522475968217	1.0	0.9907100319283298	99.99860835285807
GOTERM_BP_ALL	GO:0042130~negative regulation of T cell proliferation	3	0.23622047244094488	0.5091295807219611	ENSMUSG00000024425, ENSMUSG00000022770, ENSMUSG00000016496	857	28	14219	1.7776712785464244	1.0	0.9930409160845067	99.99966779770372
GOTERM_BP_ALL	GO:0002682~regulation of immune system process	20	1.574803149606299	0.5704278923256079	ENSMUSG00000024425, ENSMUSG00000026399, ENSMUSG00000035158, ENSMUSG00000022508, ENSMUSG00000038855, ENSMUSG00000002147, ENSMUSG00000029359, ENSMUSG00000022770, ENSMUSG00000037523, ENSMUSG00000042429, ENSMUSG00000022105, ENSMUSG00000037706, ENSMUSG00000014599, ENSMUSG00000016206, ENSMUSG00000032238, ENSMUSG00000024907, ENSMUSG00000023067, ENSMUSG00000016496, ENSMUSG00000036461, ENSMUSG00000060802	857	322	14219	1.0305340745196663	1.0	0.995634416069316	99.99996878273953
GOTERM_BP_ALL	GO:0030888~regulation of B cell proliferation	3	0.23622047244094488	0.5820729700391991	ENSMUSG00000037706, ENSMUSG00000022508, ENSMUSG00000023067	857	32	14219	1.5554623687281215	1.0	0.9957580858305183	99.99998082223527
GOTERM_BP_ALL	GO:0002694~regulation of leukocyte activation	10	0.7874015748031495	0.585395001215652	ENSMUSG00000024425, ENSMUSG00000037706, ENSMUSG00000032238, ENSMUSG00000024907, ENSMUSG00000022508, ENSMUSG00000038855, ENSMUSG00000002147, ENSMUSG00000023067, ENSMUSG00000022770, ENSMUSG00000016496	857	154	14219	1.0773765324523785	1.0	0.9958027836804181	99.99998335233263
GOTERM_BP_ALL	GO:0050865~regulation of cell activation	10	0.7874015748031495	0.6010709038446884	ENSMUSG00000024425, ENSMUSG00000037706, ENSMUSG00000032238, ENSMUSG00000024907, ENSMUSG00000022508, ENSMUSG00000038855, ENSMUSG00000002147, ENSMUSG00000023067, ENSMUSG00000022770, ENSMUSG00000016496	857	156	14219	1.063564012805553	1.0	0.9964202991955885	99.99999159370869
GOTERM_BP_ALL	GO:0051249~regulation of lymphocyte activation	9	0.7086614173228346	0.6435227265637833	ENSMUSG00000024425, ENSMUSG00000037706, ENSMUSG00000024907, ENSMUSG00000022508, ENSMUSG00000038855, ENSMUSG00000002147, ENSMUSG00000023067, ENSMUSG00000022770, ENSMUSG00000016496	857	144	14219	1.0369749124854144	1.0	0.9974160139614234	99.99999885623534
GOTERM_BP_ALL	GO:0050671~positive regulation of lymphocyte proliferation	3	0.23622047244094488	0.812022492206603	ENSMUSG00000037706, ENSMUSG00000022508, ENSMUSG00000023067	857	50	14219	0.9954959159859976	1.0	0.9996043693805826	99.99999999998647
GOTERM_BP_ALL	GO:0032946~positive regulation of mononuclear cell proliferation	3	0.23622047244094488	0.812022492206603	ENSMUSG00000037706, ENSMUSG00000022508, ENSMUSG00000023067	857	50	14219	0.9954959159859976	1.0	0.9996043693805826	99.99999999998647
GOTERM_BP_ALL	GO:0051251~positive regulation of lymphocyte activation	5	0.39370078740157477	0.8251961116940552	ENSMUSG00000037706, ENSMUSG00000022508, ENSMUSG00000038855, ENSMUSG00000002147, ENSMUSG00000023067	857	94	14219	0.8825318404131184	1.0	0.9996749168046637	99.99999999999628
GOTERM_BP_ALL	GO:0070665~positive regulation of leukocyte proliferation	3	0.23622047244094488	0.828967152368806	ENSMUSG00000037706, ENSMUSG00000022508, ENSMUSG00000023067	857	52	14219	0.9572076115249978	1.0	0.9996843183211034	99.99999999999747
GOTERM_BP_ALL	GO:0002696~positive regulation of leukocyte activation	5	0.39370078740157477	0.8543701423295735	ENSMUSG00000037706, ENSMUSG00000022508, ENSMUSG00000038855, ENSMUSG00000002147, ENSMUSG00000023067	857	99	14219	0.8379595252407387	1.0	0.9997901232112979	99.99999999999986
GOTERM_BP_ALL	GO:0050867~positive regulation of cell activation	5	0.39370078740157477	0.8648264210248628	ENSMUSG00000037706, ENSMUSG00000022508, ENSMUSG00000038855, ENSMUSG00000002147, ENSMUSG00000023067	857	101	14219	0.8213662673151796	1.0	0.999834830113008	99.99999999999996
GOTERM_BP_ALL	GO:0045619~regulation of lymphocyte differentiation	3	0.23622047244094488	0.8718384727837817	ENSMUSG00000024425, ENSMUSG00000022508, ENSMUSG00000038855	857	58	14219	0.8581861344706877	1.0	0.9998568795169707	99.99999999999999
GOTERM_BP_ALL	GO:0042129~regulation of T cell proliferation	3	0.23622047244094488	0.8779409799026194	ENSMUSG00000024425, ENSMUSG00000022770, ENSMUSG00000016496	857	59	14219	0.8436406067677946	1.0	0.9998750838521399	99.99999999999999
GOTERM_BP_ALL	GO:0050863~regulation of T cell activation	5	0.39370078740157477	0.896497035914527	ENSMUSG00000024425, ENSMUSG00000022508, ENSMUSG00000038855, ENSMUSG00000022770, ENSMUSG00000016496	857	108	14219	0.7681295648040105	1.0	0.9999209333778509	100.0
GOTERM_BP_ALL	GO:0002684~positive regulation of immune system process	8	0.6299212598425197	0.9683037174135544	ENSMUSG00000037706, ENSMUSG00000016206, ENSMUSG00000026399, ENSMUSG00000022508, ENSMUSG00000038855, ENSMUSG00000002147, ENSMUSG00000023067, ENSMUSG00000060802	857	206	14219	0.6443339262045291	1.0	0.9999981752989769	100.0
Annotation Cluster 119	Enrichment Score: 0.2577778642557222
Category	Term	Count	%	PValue	Genes	List Total	Pop Hits	Pop Total	Fold Enrichment	Bonferroni	Benjamini	FDR
GOTERM_BP_ALL	GO:0060562~epithelial tube morphogenesis	10	0.7874015748031495	0.22468509211577672	ENSMUSG00000047407, ENSMUSG00000038564, ENSMUSG00000014599, ENSMUSG00000036180, ENSMUSG00000025217, ENSMUSG00000025235, ENSMUSG00000024431, ENSMUSG00000022770, ENSMUSG00000005087, ENSMUSG00000017858	857	111	14219	1.494738612591588	1.0	0.9379726389412043	98.90188539291087
GOTERM_BP_ALL	GO:0007224~smoothened signaling pathway	4	0.31496062992125984	0.23617839380142103	ENSMUSG00000019428, ENSMUSG00000038564, ENSMUSG00000040040, ENSMUSG00000017858	857	28	14219	2.3702283713952323	1.0	0.9413709693856432	99.1573268097605
GOTERM_BP_ALL	GO:0007368~determination of left/right symmetry	5	0.39370078740157477	0.2584741489257604	ENSMUSG00000047407, ENSMUSG00000038564, ENSMUSG00000040040, ENSMUSG00000024253, ENSMUSG00000017858	857	43	14219	1.9292556511356544	1.0	0.9537661903570909	99.50160388733404
GOTERM_BP_ALL	GO:0009855~determination of bilateral symmetry	5	0.39370078740157477	0.2720156270127727	ENSMUSG00000047407, ENSMUSG00000038564, ENSMUSG00000040040, ENSMUSG00000024253, ENSMUSG00000017858	857	44	14219	1.8854089317916622	1.0	0.9561961746452124	99.6405206116493
GOTERM_BP_ALL	GO:0009799~determination of symmetry	5	0.39370078740157477	0.2720156270127727	ENSMUSG00000047407, ENSMUSG00000038564, ENSMUSG00000040040, ENSMUSG00000024253, ENSMUSG00000017858	857	44	14219	1.8854089317916622	1.0	0.9561961746452124	99.6405206116493
GOTERM_BP_ALL	GO:0001841~neural tube formation	5	0.39370078740157477	0.3689341984846838	ENSMUSG00000047407, ENSMUSG00000038564, ENSMUSG00000036180, ENSMUSG00000025235, ENSMUSG00000017858	857	51	14219	1.6266273137026106	1.0	0.98081870343174	99.97144475657633
GOTERM_BP_ALL	GO:0001838~embryonic epithelial tube formation	5	0.39370078740157477	0.41055428898449153	ENSMUSG00000047407, ENSMUSG00000038564, ENSMUSG00000036180, ENSMUSG00000025235, ENSMUSG00000017858	857	54	14219	1.536259129608021	1.0	0.9858717338500063	99.99148107301029
GOTERM_BP_ALL	GO:0035239~tube morphogenesis	12	0.9448818897637795	0.4550382772172261	ENSMUSG00000047407, ENSMUSG00000038564, ENSMUSG00000014599, ENSMUSG00000036180, ENSMUSG00000025217, ENSMUSG00000025235, ENSMUSG00000008999, ENSMUSG00000024431, ENSMUSG00000030123, ENSMUSG00000022770, ENSMUSG00000005087, ENSMUSG00000017858	857	171	14219	1.164322708755553	1.0	0.9894806858492996	99.99788043349636
GOTERM_BP_ALL	GO:0002009~morphogenesis of an epithelium	12	0.9448818897637795	0.4705712473910178	ENSMUSG00000047407, ENSMUSG00000038564, ENSMUSG00000014599, ENSMUSG00000036180, ENSMUSG00000025217, ENSMUSG00000025235, ENSMUSG00000024431, ENSMUSG00000030123, ENSMUSG00000022770, ENSMUSG00000005087, ENSMUSG00000044221, ENSMUSG00000017858	857	173	14219	1.1508623306196506	1.0	0.9908190962306678	99.99873057210014
GOTERM_BP_ALL	GO:0035148~tube lumen formation	5	0.39370078740157477	0.4784033224927209	ENSMUSG00000047407, ENSMUSG00000038564, ENSMUSG00000036180, ENSMUSG00000025235, ENSMUSG00000017858	857	59	14219	1.4060676779463244	1.0	0.9913216108325292	99.9990253275905
GOTERM_BP_ALL	GO:0016331~morphogenesis of embryonic epithelium	6	0.47244094488188976	0.5089268608782714	ENSMUSG00000047407, ENSMUSG00000038564, ENSMUSG00000036180, ENSMUSG00000025235, ENSMUSG00000044221, ENSMUSG00000017858	857	78	14219	1.2762768153666637	1.0	0.9931131082417445	99.9996653571006
GOTERM_BP_ALL	GO:0009953~dorsal/ventral pattern formation	5	0.39370078740157477	0.543011520142423	ENSMUSG00000019428, ENSMUSG00000047407, ENSMUSG00000038564, ENSMUSG00000040040, ENSMUSG00000017858	857	64	14219	1.2962186406067677	1.0	0.9950621345080847	99.99990651614776
GOTERM_BP_ALL	GO:0021915~neural tube development	6	0.47244094488188976	0.5648734130427125	ENSMUSG00000019428, ENSMUSG00000047407, ENSMUSG00000038564, ENSMUSG00000036180, ENSMUSG00000025235, ENSMUSG00000017858	857	83	14219	1.1993926698626478	1.0	0.9954435796525914	99.99996079783817
GOTERM_BP_ALL	GO:0048729~tissue morphogenesis	15	1.1811023622047243	0.5752783409573938	ENSMUSG00000047407, ENSMUSG00000036180, ENSMUSG00000025217, ENSMUSG00000025235, ENSMUSG00000024431, ENSMUSG00000030123, ENSMUSG00000022770, ENSMUSG00000044221, ENSMUSG00000038564, ENSMUSG00000015846, ENSMUSG00000014599, ENSMUSG00000020612, ENSMUSG00000008999, ENSMUSG00000005087, ENSMUSG00000017858	857	238	14219	1.0456889873802495	1.0	0.99577458406997	99.99997447502699
GOTERM_BP_ALL	GO:0022612~gland morphogenesis	6	0.47244094488188976	0.5756705692958652	ENSMUSG00000014599, ENSMUSG00000025217, ENSMUSG00000008999, ENSMUSG00000024431, ENSMUSG00000030123, ENSMUSG00000005087	857	84	14219	1.1851141856976164	1.0	0.9957429894740006	99.9999748897068
GOTERM_BP_ALL	GO:0035295~tube development	16	1.2598425196850394	0.6297062135990702	ENSMUSG00000047407, ENSMUSG00000036180, ENSMUSG00000025217, ENSMUSG00000025235, ENSMUSG00000024431, ENSMUSG00000030123, ENSMUSG00000017491, ENSMUSG00000022770, ENSMUSG00000038564, ENSMUSG00000014599, ENSMUSG00000040040, ENSMUSG00000036585, ENSMUSG00000008999, ENSMUSG00000025856, ENSMUSG00000005087, ENSMUSG00000017858	857	264	14219	1.0055514302888864	1.0	0.9969813747199758	99.99999775554868
GOTERM_BP_ALL	GO:0048754~branching morphogenesis of a tube	6	0.47244094488188976	0.6659796702423921	ENSMUSG00000014599, ENSMUSG00000025217, ENSMUSG00000008999, ENSMUSG00000030123, ENSMUSG00000022770, ENSMUSG00000005087	857	93	14219	1.0704257161139759	1.0	0.9979648551217623	99.99999963912502
GOTERM_BP_ALL	GO:0001843~neural tube closure	3	0.23622047244094488	0.6897994847154048	ENSMUSG00000047407, ENSMUSG00000036180, ENSMUSG00000025235	857	39	14219	1.2762768153666637	1.0	0.9983725424203782	99.99999990278276
GOTERM_BP_ALL	GO:0060606~tube closure	3	0.23622047244094488	0.6897994847154048	ENSMUSG00000047407, ENSMUSG00000036180, ENSMUSG00000025235	857	39	14219	1.2762768153666637	1.0	0.9983725424203782	99.99999990278276
GOTERM_BP_ALL	GO:0014020~primary neural tube formation	3	0.23622047244094488	0.7284643672034679	ENSMUSG00000047407, ENSMUSG00000036180, ENSMUSG00000025235	857	42	14219	1.1851141856976164	1.0	0.9989246001291885	99.99999999082141
GOTERM_BP_ALL	GO:0060429~epithelium development	15	1.1811023622047243	0.760649196008014	ENSMUSG00000000440, ENSMUSG00000047407, ENSMUSG00000036180, ENSMUSG00000025217, ENSMUSG00000025235, ENSMUSG00000024431, ENSMUSG00000030123, ENSMUSG00000022770, ENSMUSG00000044221, ENSMUSG00000038564, ENSMUSG00000015846, ENSMUSG00000014599, ENSMUSG00000008999, ENSMUSG00000005087, ENSMUSG00000017858	857	271	14219	0.9183541660387432	1.0	0.9992483234182479	99.99999999901958
GOTERM_BP_ALL	GO:0001763~morphogenesis of a branching structure	6	0.47244094488188976	0.87862719778493	ENSMUSG00000014599, ENSMUSG00000025217, ENSMUSG00000008999, ENSMUSG00000030123, ENSMUSG00000022770, ENSMUSG00000005087	857	125	14219	0.7963967327887982	1.0	0.9998725680373838	99.99999999999999
GOTERM_BP_ALL	GO:0048732~gland development	9	0.7086614173228346	0.9125463589766856	ENSMUSG00000015846, ENSMUSG00000041147, ENSMUSG00000014599, ENSMUSG00000025217, ENSMUSG00000008999, ENSMUSG00000024431, ENSMUSG00000030123, ENSMUSG00000005087, ENSMUSG00000009376	857	197	14219	0.7579918142025363	1.0	0.9999554558490545	100.0
GOTERM_BP_ALL	GO:0048598~embryonic morphogenesis	17	1.3385826771653544	0.9203786713771782	ENSMUSG00000047407, ENSMUSG00000075256, ENSMUSG00000062252, ENSMUSG00000038982, ENSMUSG00000036180, ENSMUSG00000025235, ENSMUSG00000017491, ENSMUSG00000022770, ENSMUSG00000040913, ENSMUSG00000044221, ENSMUSG00000038564, ENSMUSG00000040040, ENSMUSG00000020612, ENSMUSG00000008999, ENSMUSG00000045288, ENSMUSG00000027763, ENSMUSG00000017858	857	359	14219	0.7856745855042693	1.0	0.9999655283864998	100.0
GOTERM_BP_ALL	GO:0009888~tissue development	30	2.3622047244094486	0.9587525155274231	ENSMUSG00000000440, ENSMUSG00000047407, ENSMUSG00000000058, ENSMUSG00000015846, ENSMUSG00000019820, ENSMUSG00000020612, ENSMUSG00000014599, ENSMUSG00000008999, ENSMUSG00000025856, ENSMUSG00000005087, ENSMUSG00000027763, ENSMUSG00000063065, ENSMUSG00000036180, ENSMUSG00000025217, ENSMUSG00000025235, ENSMUSG00000028161, ENSMUSG00000024431, ENSMUSG00000030123, ENSMUSG00000017491, ENSMUSG00000022770,…	857	638	14219	0.7801692131551706	1.0	0.9999955929063545	100.0
GOTERM_BP_ALL	GO:0009887~organ morphogenesis	27	2.1259842519685037	0.9693467419131848	ENSMUSG00000047407, ENSMUSG00000020003, ENSMUSG00000038982, ENSMUSG00000029020, ENSMUSG00000015846, ENSMUSG00000020612, ENSMUSG00000014599, ENSMUSG00000044042, ENSMUSG00000008999, ENSMUSG00000025856, ENSMUSG00000005087, ENSMUSG00000063065, ENSMUSG00000055053, ENSMUSG00000062252, ENSMUSG00000004637, ENSMUSG00000036180, ENSMUSG00000025217, ENSMUSG00000025235, ENSMUSG00000024431, ENSMUSG00000030123,…	857	594	14219	0.7541635727166649	1.0	0.9999982648190572	100.0
GOTERM_BP_ALL	GO:0007389~pattern specification process	10	0.7874015748031495	0.9904320570259693	ENSMUSG00000019428, ENSMUSG00000047407, ENSMUSG00000038564, ENSMUSG00000040040, ENSMUSG00000022485, ENSMUSG00000024253, ENSMUSG00000008999, ENSMUSG00000030123, ENSMUSG00000044221, ENSMUSG00000017858	857	284	14219	0.5842112183016418	1.0	0.9999999556365274	100.0
GOTERM_BP_ALL	GO:0003002~regionalization	7	0.5511811023622047	0.9905400737774642	ENSMUSG00000019428, ENSMUSG00000047407, ENSMUSG00000038564, ENSMUSG00000040040, ENSMUSG00000022485, ENSMUSG00000044221, ENSMUSG00000017858	857	214	14219	0.542715842048441	1.0	0.9999999553755478	100.0
Annotation Cluster 120	Enrichment Score: 0.2569867253821724
Category	Term	Count	%	PValue	Genes	List Total	Pop Hits	Pop Total	Fold Enrichment	Bonferroni	Benjamini	FDR
GOTERM_BP_ALL	GO:0015837~amine transport	7	0.5511811023622047	0.48078964231997134	ENSMUSG00000020829, ENSMUSG00000020261, ENSMUSG00000073465, ENSMUSG00000023826, ENSMUSG00000015342, ENSMUSG00000028964, ENSMUSG00000047789, ENSMUSG00000069072	857	92	14219	1.2624042412865912	1.0	0.991381165190054	99.99910142663532
GOTERM_BP_ALL	GO:0046942~carboxylic acid transport	7	0.5511811023622047	0.5532189491107232	ENSMUSG00000020829, ENSMUSG00000020261, ENSMUSG00000000440, ENSMUSG00000015342, ENSMUSG00000047789, ENSMUSG00000069072, ENSMUSG00000028494	857	99	14219	1.1731433353370342	1.0	0.9952003272837778	99.99993736543044
GOTERM_BP_ALL	GO:0015849~organic acid transport	7	0.5511811023622047	0.563193288289326	ENSMUSG00000020829, ENSMUSG00000020261, ENSMUSG00000000440, ENSMUSG00000015342, ENSMUSG00000047789, ENSMUSG00000069072, ENSMUSG00000028494	857	100	14219	1.161411901983664	1.0	0.9953903274729965	99.99995802590158
GOTERM_BP_ALL	GO:0006865~amino acid transport	5	0.39370078740157477	0.625955525578421	ENSMUSG00000020829, ENSMUSG00000020261, ENSMUSG00000015342, ENSMUSG00000047789, ENSMUSG00000069072	857	71	14219	1.1684224366032836	1.0	0.9970390270377746	99.99999731648977
Annotation Cluster 121	Enrichment Score: 0.2559070776809043
Category	Term	Count	%	PValue	Genes	List Total	Pop Hits	Pop Total	Fold Enrichment	Bonferroni	Benjamini	FDR
GOTERM_BP_ALL	GO:0048523~negative regulation of cellular process	84	6.6141732283464565	0.08843962772293604	ENSMUSG00000024425, ENSMUSG00000005370, ENSMUSG00000034570, ENSMUSG00000000440, ENSMUSG00000024423, ENSMUSG00000040276, ENSMUSG00000019775, ENSMUSG00000050711, ENSMUSG00000027206, ENSMUSG00000016349, ENSMUSG00000027018, ENSMUSG00000022508, ENSMUSG00000038387, ENSMUSG00000002459, ENSMUSG00000028842, ENSMUSG00000028059, ENSMUSG00000024921, ENSMUSG00000029020, ENSMUSG00000043733, ENSMUSG00000037996,…	857	1192	14219	1.169206612735232	1.0	0.8069309037830462	80.63271714469478
GOTERM_BP_ALL	GO:0048519~negative regulation of biological process	89	7.007874015748032	0.17666156293660026	ENSMUSG00000024425, ENSMUSG00000005370, ENSMUSG00000034570, ENSMUSG00000000440, ENSMUSG00000024423, ENSMUSG00000040276, ENSMUSG00000019775, ENSMUSG00000050711, ENSMUSG00000027206, ENSMUSG00000016349, ENSMUSG00000027018, ENSMUSG00000002147, ENSMUSG00000022508, ENSMUSG00000038387, ENSMUSG00000002459, ENSMUSG00000028842, ENSMUSG00000028059, ENSMUSG00000024921, ENSMUSG00000029020, ENSMUSG00000043733,…	857	1326	14219	1.1136140839964026	1.0	0.9108014097476514	96.81317735160148
GOTERM_BP_ALL	GO:0009892~negative regulation of metabolic process	33	2.5984251968503935	0.5378724046840876	ENSMUSG00000024425, ENSMUSG00000005370, ENSMUSG00000034570, ENSMUSG00000000440, ENSMUSG00000024423, ENSMUSG00000047407, ENSMUSG00000027206, ENSMUSG00000026511, ENSMUSG00000027018, ENSMUSG00000022508, ENSMUSG00000028842, ENSMUSG00000027630, ENSMUSG00000042429, ENSMUSG00000022105, ENSMUSG00000030256, ENSMUSG00000024151, ENSMUSG00000038393, ENSMUSG00000055053, ENSMUSG00000036180, ENSMUSG00000027680,…	857	534	14219	1.0253235089743422	1.0	0.9948876417842275	99.99988601801681
GOTERM_BP_ALL	GO:0031324~negative regulation of cellular metabolic process	30	2.3622047244094486	0.5618759757171263	ENSMUSG00000024425, ENSMUSG00000005370, ENSMUSG00000034570, ENSMUSG00000000440, ENSMUSG00000024423, ENSMUSG00000047407, ENSMUSG00000027206, ENSMUSG00000026511, ENSMUSG00000027018, ENSMUSG00000022508, ENSMUSG00000028842, ENSMUSG00000027630, ENSMUSG00000022105, ENSMUSG00000030256, ENSMUSG00000024151, ENSMUSG00000038393, ENSMUSG00000055053, ENSMUSG00000036180, ENSMUSG00000027680, ENSMUSG00000017491,…	857	489	14219	1.0178894846482593	1.0	0.9954849608965581	99.99995572427473
GOTERM_BP_ALL	GO:0010605~negative regulation of macromolecule metabolic process	31	2.440944881889764	0.5626633700408958	ENSMUSG00000024425, ENSMUSG00000005370, ENSMUSG00000034570, ENSMUSG00000000440, ENSMUSG00000024423, ENSMUSG00000047407, ENSMUSG00000027206, ENSMUSG00000026511, ENSMUSG00000027018, ENSMUSG00000022508, ENSMUSG00000028842, ENSMUSG00000027630, ENSMUSG00000022105, ENSMUSG00000030256, ENSMUSG00000024151, ENSMUSG00000038393, ENSMUSG00000055053, ENSMUSG00000036180, ENSMUSG00000027680, ENSMUSG00000017491,…	857	506	14219	1.0164813371398527	1.0	0.995415707642889	99.99995711393748
GOTERM_BP_ALL	GO:0051172~negative regulation of nitrogen compound metabolic process	24	1.889763779527559	0.6266809864377914	ENSMUSG00000038393, ENSMUSG00000024425, ENSMUSG00000005370, ENSMUSG00000000440, ENSMUSG00000047407, ENSMUSG00000055053, ENSMUSG00000027206, ENSMUSG00000036180, ENSMUSG00000027018, ENSMUSG00000022508, ENSMUSG00000017491, ENSMUSG00000027630, ENSMUSG00000024513, ENSMUSG00000022091, ENSMUSG00000035011, ENSMUSG00000043991, ENSMUSG00000015149, ENSMUSG00000022105, ENSMUSG00000004698, ENSMUSG00000033249,…	857	401	14219	0.9930133825296735	1.0	0.9969947490972946	99.99999740727759
GOTERM_MF_ALL	GO:0016564~transcription repressor activity	13	1.0236220472440944	0.6459674356375309	ENSMUSG00000026628, ENSMUSG00000000440, ENSMUSG00000047407, ENSMUSG00000027206, ENSMUSG00000036180, ENSMUSG00000022508, ENSMUSG00000027630, ENSMUSG00000035011, ENSMUSG00000004698, ENSMUSG00000022105, ENSMUSG00000030256, ENSMUSG00000029191, ENSMUSG00000036461	944	211	15404	1.0053618764559402	1.0	0.9971773276863551	99.99999214373071
GOTERM_BP_ALL	GO:0045892~negative regulation of transcription, DNA-dependent	18	1.4173228346456692	0.680199795853509	ENSMUSG00000038393, ENSMUSG00000000440, ENSMUSG00000055053, ENSMUSG00000047407, ENSMUSG00000036180, ENSMUSG00000027018, ENSMUSG00000022508, ENSMUSG00000017491, ENSMUSG00000027630, ENSMUSG00000024513, ENSMUSG00000035011, ENSMUSG00000043991, ENSMUSG00000022091, ENSMUSG00000015149, ENSMUSG00000022105, ENSMUSG00000004698, ENSMUSG00000033249, ENSMUSG00000030256	857	308	14219	0.9696388792071406	1.0	0.9981999557240326	99.99999983312262
GOTERM_BP_ALL	GO:0045934~negative regulation of nucleobase, nucleoside, nucleotide and nucleic acid metabolic process	23	1.811023622047244	0.6884064161757697	ENSMUSG00000038393, ENSMUSG00000024425, ENSMUSG00000005370, ENSMUSG00000000440, ENSMUSG00000047407, ENSMUSG00000055053, ENSMUSG00000027206, ENSMUSG00000036180, ENSMUSG00000027018, ENSMUSG00000022508, ENSMUSG00000017491, ENSMUSG00000027630, ENSMUSG00000024513, ENSMUSG00000035011, ENSMUSG00000043991, ENSMUSG00000022091, ENSMUSG00000015149, ENSMUSG00000022105, ENSMUSG00000004698, ENSMUSG00000033249,…	857	397	14219	0.961226115351719	1.0	0.9983983569652527	99.99999989474514
GOTERM_BP_ALL	GO:0051253~negative regulation of RNA metabolic process	18	1.4173228346456692	0.6903457709570514	ENSMUSG00000038393, ENSMUSG00000000440, ENSMUSG00000055053, ENSMUSG00000047407, ENSMUSG00000036180, ENSMUSG00000027018, ENSMUSG00000022508, ENSMUSG00000017491, ENSMUSG00000027630, ENSMUSG00000024513, ENSMUSG00000035011, ENSMUSG00000043991, ENSMUSG00000022091, ENSMUSG00000015149, ENSMUSG00000022105, ENSMUSG00000004698, ENSMUSG00000033249, ENSMUSG00000030256	857	310	14219	0.9633831445025784	1.0	0.9983442468823494	99.99999990577365
GOTERM_BP_ALL	GO:0000122~negative regulation of transcription from RNA polymerase II promoter	13	1.0236220472440944	0.7418144504337852	ENSMUSG00000038393, ENSMUSG00000000440, ENSMUSG00000055053, ENSMUSG00000047407, ENSMUSG00000022508, ENSMUSG00000017491, ENSMUSG00000024513, ENSMUSG00000035011, ENSMUSG00000022091, ENSMUSG00000004698, ENSMUSG00000022105, ENSMUSG00000033249, ENSMUSG00000030256	857	231	14219	0.9337263281253946	1.0	0.9990635007322746	99.99999999624492
GOTERM_BP_ALL	GO:0031327~negative regulation of cellular biosynthetic process	24	1.889763779527559	0.7525431260637634	ENSMUSG00000038393, ENSMUSG00000000440, ENSMUSG00000047407, ENSMUSG00000055053, ENSMUSG00000027206, ENSMUSG00000036180, ENSMUSG00000026511, ENSMUSG00000027018, ENSMUSG00000022508, ENSMUSG00000027680, ENSMUSG00000028842, ENSMUSG00000017491, ENSMUSG00000027630, ENSMUSG00000024513, ENSMUSG00000022091, ENSMUSG00000035011, ENSMUSG00000043991, ENSMUSG00000015149, ENSMUSG00000022105, ENSMUSG00000004698,…	857	430	14219	0.9260427125451142	1.0	0.9991584082654541	99.99999999823052
GOTERM_BP_ALL	GO:0009890~negative regulation of biosynthetic process	24	1.889763779527559	0.7675576608775944	ENSMUSG00000038393, ENSMUSG00000000440, ENSMUSG00000047407, ENSMUSG00000055053, ENSMUSG00000027206, ENSMUSG00000036180, ENSMUSG00000026511, ENSMUSG00000027018, ENSMUSG00000022508, ENSMUSG00000027680, ENSMUSG00000028842, ENSMUSG00000017491, ENSMUSG00000027630, ENSMUSG00000024513, ENSMUSG00000022091, ENSMUSG00000035011, ENSMUSG00000043991, ENSMUSG00000015149, ENSMUSG00000022105, ENSMUSG00000004698,…	857	434	14219	0.9175077566691223	1.0	0.9993327655323201	99.99999999941667
GOTERM_BP_ALL	GO:0010558~negative regulation of macromolecule biosynthetic process	23	1.811023622047244	0.774242116271322	ENSMUSG00000038393, ENSMUSG00000000440, ENSMUSG00000047407, ENSMUSG00000055053, ENSMUSG00000027206, ENSMUSG00000036180, ENSMUSG00000026511, ENSMUSG00000027018, ENSMUSG00000022508, ENSMUSG00000027680, ENSMUSG00000028842, ENSMUSG00000017491, ENSMUSG00000027630, ENSMUSG00000024513, ENSMUSG00000035011, ENSMUSG00000043991, ENSMUSG00000022091, ENSMUSG00000015149, ENSMUSG00000022105, ENSMUSG00000004698,…	857	418	14219	0.9129348511833312	1.0	0.9993811831574969	99.99999999965226
GOTERM_BP_ALL	GO:0010629~negative regulation of gene expression	22	1.7322834645669292	0.8092804128685122	ENSMUSG00000038393, ENSMUSG00000000440, ENSMUSG00000047407, ENSMUSG00000055053, ENSMUSG00000027206, ENSMUSG00000036180, ENSMUSG00000027018, ENSMUSG00000022508, ENSMUSG00000028842, ENSMUSG00000017491, ENSMUSG00000027630, ENSMUSG00000024513, ENSMUSG00000035011, ENSMUSG00000043991, ENSMUSG00000022091, ENSMUSG00000015149, ENSMUSG00000022105, ENSMUSG00000004698, ENSMUSG00000033249, ENSMUSG00000030256,…	857	410	14219	0.8902809004752824	1.0	0.9995882662786751	99.99999999998252
GOTERM_BP_ALL	GO:0016481~negative regulation of transcription	19	1.4960629921259843	0.861808315781757	ENSMUSG00000038393, ENSMUSG00000000440, ENSMUSG00000055053, ENSMUSG00000047407, ENSMUSG00000027206, ENSMUSG00000036180, ENSMUSG00000027018, ENSMUSG00000022508, ENSMUSG00000017491, ENSMUSG00000027630, ENSMUSG00000024513, ENSMUSG00000035011, ENSMUSG00000043991, ENSMUSG00000022091, ENSMUSG00000015149, ENSMUSG00000022105, ENSMUSG00000004698, ENSMUSG00000033249, ENSMUSG00000030256	857	372	14219	0.8474203585902309	1.0	0.9998207663798143	99.99999999999994
Annotation Cluster 122	Enrichment Score: 0.255033395914229
Category	Term	Count	%	PValue	Genes	List Total	Pop Hits	Pop Total	Fold Enrichment	Bonferroni	Benjamini	FDR
GOTERM_BP_ALL	GO:0033077~T cell differentiation in the thymus	4	0.31496062992125984	0.30266183560533216	ENSMUSG00000020827, ENSMUSG00000028150, ENSMUSG00000038855, ENSMUSG00000021615	857	32	14219	2.0739498249708284	1.0	0.9644807445404608	99.83229891436463
GOTERM_BP_ALL	GO:0046649~lymphocyte activation	14	1.1023622047244095	0.3646012403784531	ENSMUSG00000005370, ENSMUSG00000022443, ENSMUSG00000028150, ENSMUSG00000038855, ENSMUSG00000022508, ENSMUSG00000021615, ENSMUSG00000022770, ENSMUSG00000020827, ENSMUSG00000004698, ENSMUSG00000025630, ENSMUSG00000016206, ENSMUSG00000021998, ENSMUSG00000024151, ENSMUSG00000059182	857	191	14219	1.216138117260381	1.0	0.9801756548210712	99.96776193084767
GOTERM_BP_ALL	GO:0030097~hemopoiesis	17	1.3385826771653544	0.4455604865369145	ENSMUSG00000024588, ENSMUSG00000022443, ENSMUSG00000032750, ENSMUSG00000031543, ENSMUSG00000035158, ENSMUSG00000022508, ENSMUSG00000038855, ENSMUSG00000028150, ENSMUSG00000029359, ENSMUSG00000021615, ENSMUSG00000024997, ENSMUSG00000020827, ENSMUSG00000004698, ENSMUSG00000022105, ENSMUSG00000041147, ENSMUSG00000026187, ENSMUSG00000024151	857	251	14219	1.1237337697053096	1.0	0.9890675071666913	99.99712260948024
GOTERM_BP_ALL	GO:0045321~leukocyte activation	15	1.1811023622047243	0.44789079061869597	ENSMUSG00000005370, ENSMUSG00000022443, ENSMUSG00000022508, ENSMUSG00000028150, ENSMUSG00000038855, ENSMUSG00000021615, ENSMUSG00000022770, ENSMUSG00000020827, ENSMUSG00000004698, ENSMUSG00000025630, ENSMUSG00000016206, ENSMUSG00000021998, ENSMUSG00000005125, ENSMUSG00000024151, ENSMUSG00000059182	857	219	14219	1.136410862997714	1.0	0.9892727341813675	99.99732963442347
GOTERM_BP_ALL	GO:0002521~leukocyte differentiation	10	0.7874015748031495	0.4862376592271841	ENSMUSG00000020827, ENSMUSG00000004698, ENSMUSG00000022443, ENSMUSG00000032750, ENSMUSG00000035158, ENSMUSG00000022508, ENSMUSG00000028150, ENSMUSG00000038855, ENSMUSG00000021615, ENSMUSG00000024151	857	142	14219	1.1684224366032836	1.0	0.9913580294090926	99.99925468598936
GOTERM_BP_ALL	GO:0042113~B cell activation	6	0.47244094488188976	0.5089268608782714	ENSMUSG00000005370, ENSMUSG00000004698, ENSMUSG00000022508, ENSMUSG00000021615, ENSMUSG00000024151, ENSMUSG00000059182	857	78	14219	1.2762768153666637	1.0	0.9931131082417445	99.9996653571006
GOTERM_BP_ALL	GO:0042110~T cell activation	8	0.6299212598425197	0.5529616640782179	ENSMUSG00000020827, ENSMUSG00000022443, ENSMUSG00000016206, ENSMUSG00000021998, ENSMUSG00000028150, ENSMUSG00000038855, ENSMUSG00000022770, ENSMUSG00000021615	857	116	14219	1.14424817929425	1.0	0.9953113652740556	99.99993672290357
GOTERM_BP_ALL	GO:0002520~immune system development	18	1.4173228346456692	0.6100517286495778	ENSMUSG00000005370, ENSMUSG00000024588, ENSMUSG00000022443, ENSMUSG00000032750, ENSMUSG00000031543, ENSMUSG00000035158, ENSMUSG00000022508, ENSMUSG00000038855, ENSMUSG00000028150, ENSMUSG00000029359, ENSMUSG00000021615, ENSMUSG00000024997, ENSMUSG00000020827, ENSMUSG00000004698, ENSMUSG00000022105, ENSMUSG00000041147, ENSMUSG00000026187, ENSMUSG00000024151	857	295	14219	1.0123687281213536	1.0	0.9967148405406041	99.99999438570188
GOTERM_BP_ALL	GO:0001775~cell activation	15	1.1811023622047243	0.6254196944964391	ENSMUSG00000005370, ENSMUSG00000022443, ENSMUSG00000022508, ENSMUSG00000028150, ENSMUSG00000038855, ENSMUSG00000021615, ENSMUSG00000022770, ENSMUSG00000020827, ENSMUSG00000004698, ENSMUSG00000025630, ENSMUSG00000016206, ENSMUSG00000021998, ENSMUSG00000005125, ENSMUSG00000024151, ENSMUSG00000059182	857	246	14219	1.0116828414491845	1.0	0.9970530219406901	99.99999724751602
GOTERM_BP_ALL	GO:0048534~hemopoietic or lymphoid organ development	17	1.3385826771653544	0.6281724389232964	ENSMUSG00000024588, ENSMUSG00000022443, ENSMUSG00000032750, ENSMUSG00000031543, ENSMUSG00000035158, ENSMUSG00000022508, ENSMUSG00000038855, ENSMUSG00000028150, ENSMUSG00000029359, ENSMUSG00000021615, ENSMUSG00000024997, ENSMUSG00000020827, ENSMUSG00000004698, ENSMUSG00000022105, ENSMUSG00000041147, ENSMUSG00000026187, ENSMUSG00000024151	857	281	14219	1.0037621928684437	1.0	0.9969868870233877	99.99999758490063
GOTERM_BP_ALL	GO:0030098~lymphocyte differentiation	7	0.5511811023622047	0.6901206079578521	ENSMUSG00000020827, ENSMUSG00000004698, ENSMUSG00000022508, ENSMUSG00000028150, ENSMUSG00000038855, ENSMUSG00000021615, ENSMUSG00000024151	857	114	14219	1.0187823701611087	1.0	0.9983598130633731	99.99999990455157
GOTERM_BP_ALL	GO:0030183~B cell differentiation	3	0.23622047244094488	0.7735883664060209	ENSMUSG00000004698, ENSMUSG00000022508, ENSMUSG00000024151	857	46	14219	1.0820607782456497	1.0	0.9993896574123563	99.99999999963396
GOTERM_BP_ALL	GO:0002376~immune system process	43	3.385826771653543	0.826235179174144	ENSMUSG00000001166, ENSMUSG00000005370, ENSMUSG00000024588, ENSMUSG00000050711, ENSMUSG00000024308, ENSMUSG00000032750, ENSMUSG00000026399, ENSMUSG00000031543, ENSMUSG00000029359, ENSMUSG00000028150, ENSMUSG00000022508, ENSMUSG00000024997, ENSMUSG00000037523, ENSMUSG00000022105, ENSMUSG00000026471, ENSMUSG00000025630, ENSMUSG00000025779, ENSMUSG00000040253, ENSMUSG00000024151, ENSMUSG00000006342,…	857	791	14219	0.9019453094689822	1.0	0.9996792009206684	99.99999999999665
GOTERM_BP_ALL	GO:0030217~T cell differentiation	4	0.31496062992125984	0.8439625220039435	ENSMUSG00000020827, ENSMUSG00000028150, ENSMUSG00000038855, ENSMUSG00000021615	857	76	14219	0.8732420315666646	1.0	0.9997457122412388	99.9999999999995
Annotation Cluster 123	Enrichment Score: 0.24682047782184513
Category	Term	Count	%	PValue	Genes	List Total	Pop Hits	Pop Total	Fold Enrichment	Bonferroni	Benjamini	FDR
GOTERM_BP_ALL	GO:0002237~response to molecule of bacterial origin	6	0.47244094488188976	0.17054480253243262	ENSMUSG00000016206, ENSMUSG00000025779, ENSMUSG00000026104, ENSMUSG00000024997, ENSMUSG00000063065, ENSMUSG00000060802	857	49	14219	2.0316243183387708	1.0	0.908666698854175	96.36632650729436
GOTERM_BP_ALL	GO:0032496~response to lipopolysaccharide	4	0.31496062992125984	0.4030970469204002	ENSMUSG00000025779, ENSMUSG00000026104, ENSMUSG00000024997, ENSMUSG00000063065	857	38	14219	1.7464840631333292	1.0	0.9851572464467659	99.98935417553089
GOTERM_BP_ALL	GO:0009617~response to bacterium	9	0.7086614173228346	0.7357069076383022	ENSMUSG00000037523, ENSMUSG00000016206, ENSMUSG00000029684, ENSMUSG00000025779, ENSMUSG00000027695, ENSMUSG00000026104, ENSMUSG00000024997, ENSMUSG00000063065, ENSMUSG00000060802	857	157	14219	0.9511107477573227	1.0	0.9990403074740442	99.99999999431633
GOTERM_BP_ALL	GO:0009607~response to biotic stimulus	17	1.3385826771653544	0.7897638809247999	ENSMUSG00000054455, ENSMUSG00000027695, ENSMUSG00000026104, ENSMUSG00000024997, ENSMUSG00000037523, ENSMUSG00000025408, ENSMUSG00000031639, ENSMUSG00000021831, ENSMUSG00000016206, ENSMUSG00000025757, ENSMUSG00000029684, ENSMUSG00000029826, ENSMUSG00000007041, ENSMUSG00000025779, ENSMUSG00000022051, ENSMUSG00000063065, ENSMUSG00000060802	857	314	14219	0.8982712617708047	1.0	0.9994762925415527	99.99999999990163
GOTERM_BP_ALL	GO:0051707~response to other organism	12	0.9448818897637795	0.8516080905574033	ENSMUSG00000037523, ENSMUSG00000031639, ENSMUSG00000016206, ENSMUSG00000029684, ENSMUSG00000029826, ENSMUSG00000025779, ENSMUSG00000027695, ENSMUSG00000026104, ENSMUSG00000022051, ENSMUSG00000024997, ENSMUSG00000063065, ENSMUSG00000060802	857	237	14219	0.8400809417603357	1.0	0.9997846528441923	99.9999999999998
GOTERM_BP_ALL	GO:0051704~multi-organism process	15	1.1811023622047243	0.9713755050085645	ENSMUSG00000033863, ENSMUSG00000054455, ENSMUSG00000027695, ENSMUSG00000024997, ENSMUSG00000026104, ENSMUSG00000037523, ENSMUSG00000031639, ENSMUSG00000016206, ENSMUSG00000021665, ENSMUSG00000029684, ENSMUSG00000029826, ENSMUSG00000025779, ENSMUSG00000022051, ENSMUSG00000063065, ENSMUSG00000060802	857	358	14219	0.6951787122807246	1.0	0.9999986093099319	100.0
Annotation Cluster 124	Enrichment Score: 0.24612386536179537
Category	Term	Count	%	PValue	Genes	List Total	Pop Hits	Pop Total	Fold Enrichment	Bonferroni	Benjamini	FDR
GOTERM_BP_ALL	GO:0051098~regulation of binding	7	0.5511811023622047	0.45941881324185657	ENSMUSG00000034457, ENSMUSG00000031639, ENSMUSG00000021690, ENSMUSG00000025408, ENSMUSG00000031667, ENSMUSG00000020098, ENSMUSG00000063065	857	90	14219	1.2904576688707377	1.0	0.9898341776014807	99.99816300287286
GOTERM_BP_ALL	GO:0051090~regulation of transcription factor activity	5	0.39370078740157477	0.4784033224927209	ENSMUSG00000034457, ENSMUSG00000031639, ENSMUSG00000021690, ENSMUSG00000025408, ENSMUSG00000063065	857	59	14219	1.4060676779463244	1.0	0.9913216108325292	99.9990253275905
GOTERM_BP_ALL	GO:0051099~positive regulation of binding	4	0.31496062992125984	0.5142330185332269	ENSMUSG00000034457, ENSMUSG00000031639, ENSMUSG00000021690, ENSMUSG00000031667	857	45	14219	1.4748087644237	1.0	0.9934430385599127	99.9997239824516
GOTERM_BP_ALL	GO:0051091~positive regulation of transcription factor activity	3	0.23622047244094488	0.615433443909138	ENSMUSG00000034457, ENSMUSG00000031639, ENSMUSG00000021690	857	34	14219	1.4639645823323495	1.0	0.9968148120037856	99.99999561169064
GOTERM_BP_ALL	GO:0051101~regulation of DNA binding	5	0.39370078740157477	0.6584222218928685	ENSMUSG00000034457, ENSMUSG00000031639, ENSMUSG00000021690, ENSMUSG00000025408, ENSMUSG00000063065	857	74	14219	1.121053959443691	1.0	0.9978098021927126	99.99999946344234
GOTERM_BP_ALL	GO:0043388~positive regulation of DNA binding	3	0.23622047244094488	0.7284643672034679	ENSMUSG00000034457, ENSMUSG00000031639, ENSMUSG00000021690	857	42	14219	1.1851141856976164	1.0	0.9989246001291885	99.99999999082141
Annotation Cluster 125	Enrichment Score: 0.2368511018898211
Category	Term	Count	%	PValue	Genes	List Total	Pop Hits	Pop Total	Fold Enrichment	Bonferroni	Benjamini	FDR
GOTERM_BP_ALL	GO:0001654~eye development	11	0.8661417322834646	0.47397797610898584	ENSMUSG00000019428, ENSMUSG00000029020, ENSMUSG00000047407, ENSMUSG00000033249, ENSMUSG00000025235, ENSMUSG00000035158, ENSMUSG00000056966, ENSMUSG00000008999, ENSMUSG00000022601, ENSMUSG00000017491, ENSMUSG00000022770	857	157	14219	1.1624686917033944	1.0	0.9911283676197227	99.9988678463537
GOTERM_BP_ALL	GO:0043010~camera-type eye development	9	0.7086614173228346	0.5266991171837632	ENSMUSG00000019428, ENSMUSG00000029020, ENSMUSG00000047407, ENSMUSG00000033249, ENSMUSG00000035158, ENSMUSG00000056966, ENSMUSG00000008999, ENSMUSG00000022601, ENSMUSG00000022770	857	130	14219	1.1486491338299973	1.0	0.9943754350742613	99.99982591014825
GOTERM_BP_ALL	GO:0007423~sensory organ development	14	1.1023622047244095	0.7800562874388283	ENSMUSG00000019428, ENSMUSG00000047407, ENSMUSG00000062252, ENSMUSG00000038982, ENSMUSG00000025235, ENSMUSG00000035158, ENSMUSG00000017491, ENSMUSG00000022770, ENSMUSG00000029020, ENSMUSG00000033249, ENSMUSG00000056966, ENSMUSG00000008999, ENSMUSG00000022601, ENSMUSG00000045288	857	257	14219	0.9038224918160809	1.0	0.9994082553704806	99.99999999978102
Annotation Cluster 126	Enrichment Score: 0.2266733749080583
Category	Term	Count	%	PValue	Genes	List Total	Pop Hits	Pop Total	Fold Enrichment	Bonferroni	Benjamini	FDR
GOTERM_MF_ALL	GO:0004620~phospholipase activity	5	0.39370078740157477	0.5438712347940101	ENSMUSG00000026173, ENSMUSG00000021340, ENSMUSG00000036257, ENSMUSG00000027695, ENSMUSG00000051177	944	63	15404	1.2950632230293246	1.0	0.9927097801892096	99.99957444702864
GOTERM_MF_ALL	GO:0016298~lipase activity	6	0.47244094488188976	0.590795055116879	ENSMUSG00000026173, ENSMUSG00000021340, ENSMUSG00000036257, ENSMUSG00000032046, ENSMUSG00000027695, ENSMUSG00000051177	944	84	15404	1.1655569007263924	1.0	0.9956074008094126	99.99992305801756
GOTERM_MF_ALL	GO:0008081~phosphoric diester hydrolase activity	5	0.39370078740157477	0.6501999532154559	ENSMUSG00000026173, ENSMUSG00000021340, ENSMUSG00000027695, ENSMUSG00000025584, ENSMUSG00000051177	944	72	15404	1.1331803201506592	1.0	0.997177689955812	99.99999349985582
Annotation Cluster 127	Enrichment Score: 0.22356795400235618
Category	Term	Count	%	PValue	Genes	List Total	Pop Hits	Pop Total	Fold Enrichment	Bonferroni	Benjamini	FDR
GOTERM_MF_ALL	GO:0004869~cysteine-type endopeptidase inhibitor activity	5	0.39370078740157477	0.2143085453136281	ENSMUSG00000029535, ENSMUSG00000027447, ENSMUSG00000005054, ENSMUSG00000055177, ENSMUSG00000021585	944	39	15404	2.092025206431986	1.0	0.8828626705141426	97.76279823765998
GOTERM_MF_ALL	GO:0004866~endopeptidase inhibitor activity	10	0.7874015748031495	0.6586856532241443	ENSMUSG00000051029, ENSMUSG00000060147, ENSMUSG00000029535, ENSMUSG00000027447, ENSMUSG00000005054, ENSMUSG00000047557, ENSMUSG00000055177, ENSMUSG00000025780, ENSMUSG00000021091, ENSMUSG00000021585	944	161	15404	1.01352773976208	1.0	0.9972774697246211	99.9999955853951
GOTERM_MF_ALL	GO:0004857~enzyme inhibitor activity	14	1.1023622047244095	0.7316573362684868	ENSMUSG00000038393, ENSMUSG00000060147, ENSMUSG00000047557, ENSMUSG00000029359, ENSMUSG00000025780, ENSMUSG00000032231, ENSMUSG00000051029, ENSMUSG00000029535, ENSMUSG00000027447, ENSMUSG00000005054, ENSMUSG00000055177, ENSMUSG00000021091, ENSMUSG00000023067, ENSMUSG00000021585	944	243	15404	0.9401199693101766	1.0	0.9988538128381732	99.99999990021666
GOTERM_MF_ALL	GO:0030414~peptidase inhibitor activity	10	0.7874015748031495	0.7571173065332498	ENSMUSG00000051029, ENSMUSG00000060147, ENSMUSG00000029535, ENSMUSG00000027447, ENSMUSG00000005054, ENSMUSG00000047557, ENSMUSG00000055177, ENSMUSG00000025780, ENSMUSG00000021091, ENSMUSG00000021585	944	176	15404	0.9271475346687211	1.0	0.99928719126205	99.99999997925191
GOTERM_MF_ALL	GO:0004867~serine-type endopeptidase inhibitor activity	4	0.31496062992125984	0.9749259541625852	ENSMUSG00000051029, ENSMUSG00000060147, ENSMUSG00000025780, ENSMUSG00000021091	944	115	15404	0.5675755342667649	1.0	0.9999995675449542	100.0
Annotation Cluster 128	Enrichment Score: 0.22332578217715837
Category	Term	Count	%	PValue	Genes	List Total	Pop Hits	Pop Total	Fold Enrichment	Bonferroni	Benjamini	FDR
GOTERM_MF_ALL	GO:0005540~hyaluronic acid binding	3	0.23622047244094488	0.348687101443823	ENSMUSG00000021476, ENSMUSG00000004892, ENSMUSG00000005087	944	20	15404	2.447669491525424	1.0	0.9602693718658976	99.88351415703485
GOTERM_MF_ALL	GO:0030247~polysaccharide binding	9	0.7086614173228346	0.5281475407952563	ENSMUSG00000006342, ENSMUSG00000021476, ENSMUSG00000004892, ENSMUSG00000036585, ENSMUSG00000008999, ENSMUSG00000022523, ENSMUSG00000002985, ENSMUSG00000005087, ENSMUSG00000058297	944	128	15404	1.1473450741525424	1.0	0.99203472883152	99.99927415082047
GOTERM_MF_ALL	GO:0001871~pattern binding	9	0.7086614173228346	0.5281475407952563	ENSMUSG00000006342, ENSMUSG00000021476, ENSMUSG00000004892, ENSMUSG00000036585, ENSMUSG00000008999, ENSMUSG00000022523, ENSMUSG00000002985, ENSMUSG00000005087, ENSMUSG00000058297	944	128	15404	1.1473450741525424	1.0	0.99203472883152	99.99927415082047
GOTERM_MF_ALL	GO:0005539~glycosaminoglycan binding	8	0.6299212598425197	0.5522947670537438	ENSMUSG00000021476, ENSMUSG00000004892, ENSMUSG00000036585, ENSMUSG00000008999, ENSMUSG00000022523, ENSMUSG00000002985, ENSMUSG00000005087, ENSMUSG00000058297	944	114	15404	1.1451085340469818	1.0	0.9930866950502273	99.99968274165828
GOTERM_MF_ALL	GO:0008201~heparin binding	4	0.31496062992125984	0.8903221193730609	ENSMUSG00000036585, ENSMUSG00000008999, ENSMUSG00000022523, ENSMUSG00000002985	944	83	15404	0.7863998366346743	1.0	0.9999569812470299	99.99999999999993
GOTERM_MF_ALL	GO:0030246~carbohydrate binding	14	1.1023622047244095	0.955830334203177	ENSMUSG00000041556, ENSMUSG00000006342, ENSMUSG00000007458, ENSMUSG00000004892, ENSMUSG00000022523, ENSMUSG00000002985, ENSMUSG00000058297, ENSMUSG00000005142, ENSMUSG00000057554, ENSMUSG00000021476, ENSMUSG00000036585, ENSMUSG00000008999, ENSMUSG00000029119, ENSMUSG00000005087	944	317	15404	0.7206597871999144	1.0	0.9999974355562574	100.0
Annotation Cluster 129	Enrichment Score: 0.22040737493437815
Category	Term	Count	%	PValue	Genes	List Total	Pop Hits	Pop Total	Fold Enrichment	Bonferroni	Benjamini	FDR
GOTERM_BP_ALL	GO:0048518~positive regulation of biological process	102	8.031496062992126	0.11290835790960739	ENSMUSG00000019428, ENSMUSG00000033278, ENSMUSG00000033208, ENSMUSG00000004071, ENSMUSG00000050711, ENSMUSG00000026399, ENSMUSG00000022508, ENSMUSG00000002147, ENSMUSG00000025408, ENSMUSG00000050192, ENSMUSG00000050947, ENSMUSG00000042303, ENSMUSG00000005069, ENSMUSG00000003847, ENSMUSG00000055053, ENSMUSG00000004085, ENSMUSG00000020085, ENSMUSG00000022770, ENSMUSG00000040040, ENSMUSG00000016206,…	857	1493	14219	1.1335184575861996	1.0	0.8446384390075166	88.04428375894493
GOTERM_BP_ALL	GO:0048522~positive regulation of cellular process	89	7.007874015748032	0.1708333220828958	ENSMUSG00000019428, ENSMUSG00000033208, ENSMUSG00000005370, ENSMUSG00000000440, ENSMUSG00000004071, ENSMUSG00000050711, ENSMUSG00000030291, ENSMUSG00000017978, ENSMUSG00000002147, ENSMUSG00000022508, ENSMUSG00000043733, ENSMUSG00000025408, ENSMUSG00000050192, ENSMUSG00000060376, ENSMUSG00000037996, ENSMUSG00000050947, ENSMUSG00000025856, ENSMUSG00000044167, ENSMUSG00000023067, ENSMUSG00000003847,…	857	1320	14219	1.1186759661963863	1.0	0.9080027474680666	96.38866888983668
GOTERM_BP_ALL	GO:0009893~positive regulation of metabolic process	44	3.4645669291338583	0.40166622806554386	ENSMUSG00000024425, ENSMUSG00000000440, ENSMUSG00000029313, ENSMUSG00000030291, ENSMUSG00000029359, ENSMUSG00000002147, ENSMUSG00000002985, ENSMUSG00000020098, ENSMUSG00000028565, ENSMUSG00000042429, ENSMUSG00000022105, ENSMUSG00000058709, ENSMUSG00000031667, ENSMUSG00000031902, ENSMUSG00000015846, ENSMUSG00000025408, ENSMUSG00000037706, ENSMUSG00000050192, ENSMUSG00000060376, ENSMUSG00000025630,…	857	683	14219	1.0688584749483625	1.0	0.9850619753586781	99.98889258812639
GOTERM_BP_ALL	GO:0010604~positive regulation of macromolecule metabolic process	40	3.149606299212598	0.4453389357014029	ENSMUSG00000024425, ENSMUSG00000000440, ENSMUSG00000029313, ENSMUSG00000030291, ENSMUSG00000029359, ENSMUSG00000002147, ENSMUSG00000020098, ENSMUSG00000028565, ENSMUSG00000042429, ENSMUSG00000022105, ENSMUSG00000058709, ENSMUSG00000031667, ENSMUSG00000031902, ENSMUSG00000015846, ENSMUSG00000025408, ENSMUSG00000037706, ENSMUSG00000060376, ENSMUSG00000050192, ENSMUSG00000032238, ENSMUSG00000008999,…	857	633	14219	1.0484422495903083	1.0	0.9891786072540119	99.99710215754108
GOTERM_MF_ALL	GO:0016563~transcription activator activity	17	1.3385826771653544	0.513289156252632	ENSMUSG00000064128, ENSMUSG00000029313, ENSMUSG00000000440, ENSMUSG00000055053, ENSMUSG00000021690, ENSMUSG00000030291, ENSMUSG00000035158, ENSMUSG00000030557, ENSMUSG00000017491, ENSMUSG00000027544, ENSMUSG00000020098, ENSMUSG00000028565, ENSMUSG00000002428, ENSMUSG00000026826, ENSMUSG00000044167, ENSMUSG00000044475, ENSMUSG00000033016	944	259	15404	1.071052287153982	1.0	0.9914206752625316	99.99881700449683
GOTERM_BP_ALL	GO:0031325~positive regulation of cellular metabolic process	39	3.0708661417322833	0.576706879580985	ENSMUSG00000000440, ENSMUSG00000029313, ENSMUSG00000030291, ENSMUSG00000029359, ENSMUSG00000002147, ENSMUSG00000002985, ENSMUSG00000020098, ENSMUSG00000028565, ENSMUSG00000042429, ENSMUSG00000022105, ENSMUSG00000031667, ENSMUSG00000031902, ENSMUSG00000025408, ENSMUSG00000015846, ENSMUSG00000037706, ENSMUSG00000060376, ENSMUSG00000050192, ENSMUSG00000025630, ENSMUSG00000032238, ENSMUSG00000008999,…	857	644	14219	1.0047707226566747	1.0	0.9956958838771266	99.99997595496396
GOTERM_BP_ALL	GO:0009891~positive regulation of biosynthetic process	30	2.3622047244094486	0.8188471900612576	ENSMUSG00000029313, ENSMUSG00000000440, ENSMUSG00000030291, ENSMUSG00000029359, ENSMUSG00000002147, ENSMUSG00000020098, ENSMUSG00000028565, ENSMUSG00000022105, ENSMUSG00000025408, ENSMUSG00000015846, ENSMUSG00000031902, ENSMUSG00000060376, ENSMUSG00000050192, ENSMUSG00000024030, ENSMUSG00000032238, ENSMUSG00000008999, ENSMUSG00000026826, ENSMUSG00000044167, ENSMUSG00000003847, ENSMUSG00000055053,…	857	557	14219	0.8936229048348273	1.0	0.9996376996760387	99.99999999999297
[truncated: 472 more rows]

## Sheet: Sheet2
DAVID functional clustering analysis of up-regulated genes during sympathetic neuronal maturation, under positive selection with p < 0.05.
[truncated: 1,528 more rows]
