# Supplementary material for: Microarray Analysis Reveals Increased Transcriptional Repression and Reduced Metabolic Activity but Not Major Changes in the Core Apoptotic Machinery during Maturation of Sympathetic Neurons
Source: Front Cell Neurosci. 2016 Mar 16;10:66. doi: 10.3389/fncel.2016.00066 (PMC4792887; doi:10.3389/fncel.2016.00066)
Supplement: Supplementary file 2 [file DataSheet2.xlsx]

## Sheet: Sheet1
	Primer name	Origin	Sequence of 5'-primer (F)	Sequence of 3'-primer (R)	Location on mRNA	Product size	Tm5/Tm3	Tm provider	Additional notes					Notes for PCR
A	Apaf1 m-r F and R	rat NM_023979.1	Apaf1 m-r F GATTCAGTAATGGGTCCTAAG	Apaf1 m-r R CTGGCAGATCTTCTTTCTTCAT	1438-1539	112 bp			Several transcripts; primer pair recognize all variants, not discriminate between
A	Apaf1 m-r F and R	mus NM_001042558.1	Apaf1 m-r F GATTCAGTAATGGGTCCTAAG	Apaf1 m-r R CTGGCAGATCTTCTTTCTTCAT	1499-1590	112 bp			Several transcripts; primer pair recognize all variants, not discriminate between
	Coro1a h-m-r F and h-m-r R	hum NM_007074.3 v2	Coro1a h-m-r F CGCTGTGGGACACAAAGCA	Coro1a h-m-r R ACCCTTGCCACAGAGGTAGA	1178-1299				NM_001193333.2 v1; NM_007074.3, v2
		rat NM_130411.2			847-968	122bp
		mus NM_009898.2			847-968
	Crebrf h-m-r F and R	hum NM_153607.2	Crebrf h-m-r F TGATGAGCACAGATCTCTTAGC	Crebrf h-m-r R AAGTTGTCTCTAGGATTCTGTTG	399-495	97 bp
		mus NM_029870.2			391-487	97 bp
		rat NM_001277157.1			317-413	97 bp
	CycloG uni145	hum NM_004792.2	CycloG uni145 F GGAAAAACAGAGAGAGAGAAAG	CycG h/r/m R GATCTGGAAGGAGTTCGATAAC	1116-1260	145 bp	62/64	/58,4	JP, CycloG uni145 is aplicon 145 bp;
		rat NM_031793.1			1227-1371	145 bp	62/64
		mus NM_001081086.1			1251-1395	145 bp	62/64
	Dcx hum F (hum F not ordered) and h-m-r R	hum NM_000555.3 v1	Dcx hum F ACAGAAGCCATCAAACTGGAG (not ordered)	Dcx h-m-r R CACCAAAGAAATCATGGAGACA	1058-1148	91bp
	Dcx m-r F and h-m-r R	mus NM_001110222.1 v1	Dcx m-r F ACAGAAGCGATCAAACTGGAA	Dcx h-m-r R CACCAAAGAAATCATGGAGACA	893-983
		rat NM_053379.3			709-799
	Faim2 h F and Faim2 h-m-r R (hum primer not ordered)	hum NM_012306.3	Faim2 h F CCCTGGCTTGCTGTTCTGG (not ordered)	Faim2 h-m-r R GACAGCATCCCAGTGAGGTAG	646-745	100 bp
	Faim2 m-r F and Faim2 h-m-r R	mus NM_028224.4 v2	Faim2 m-r F CTCTGGCTTGCTGTTCTGG	Faim2 h-m-r R GACAGCATCCCAGTGAGGTAG	1035-?				NM_028224.4, v1; NM_001038658.2 v3
		rat NM_144756.2
	Foxo1 h-m-r F and R	hum NM_002015.3	Foxo1 h-m-r F CTCGGCGGGCTGGAAGAATT	Foxo1 h-m-r R GATTGAGCATCCACCAAGAACT	1000-1106	107 bp
		mus NM_019739.3			1071-1177	107 bp
		rat NM_001191846.2
	Igf2bp3 h-m-r F and R	hum NM_006547.2			1599-1669
		mus NM_023670.3	Igf2bp3 h-m-r F GAAGCACCAGATGCTAAAGTG	Igf2bp3 h-m-r R CCCTGAGCCTTGAACTGAG		71 bp
		rat XM_006236473.1 v2
	Mvp h-m-r F and h-m-r R	hum NM_017458.3 v1	Mvp h-m-r F CCTGGAGTATGTGCCATCTGC	Mvp h-m-r R GTAGGTGCTTCCAATCACAGC	1279-1411	133 bp			NM_017458.3 v1; NM_017458.3 v2; NM_001293204.1 v3; NM_001293205.1 v4
		mus NM_080638.3			1187-1319
		rat NM_022715.2
	NefH h-m-r F / m-r R (Neurofilament H)	rat NM_012607.2	NefH h-m-r F GAGTGTCGGATTGGCTTTGG	NefH m-r R TCTTCGCTTTTGACTTTTATGTG	1280-1377	98 bp
	NefH h-m-r F / m-r R (Neurofilament H)	mus NM_010904.3	NefH h-m-r F GAGTGTCGGATTGGCTTTGG	NefH m-r R TCTTCGCTTTTGACTTTTATGTG	1352-1449	98 bp
	Ogdhl hum F and Ogdhl h-m-r R (hum F not ordered)	hum NM_018245.2	Ogdhl hum F GTTGACCGCAGGACGTGTGT (not ordered)	Ogdhl h-m-r R CATGGCATAGCCCAGCTCAA	2146-2305	120bp
	Ogdhl m-r F and Ogdhl h-m-r R	mus NM_001081130.1	Ogdhl m-r F GTTGACCGGAGGACGTGTGT	Ogdhl h-m-r R CATGGCATAGCCCAGCTCAA	2269-2388	120bp
		rat NM_001106062.1			2044-2169	126bp?
	Prune2 h-m-r F and R	hum NM_015225.2	Prune2 h-m-r F AGGATACTATGGGGACGGTCT	Prune2 h-m-r R TTTTCCATGACATAGTGGTAATC	8851-8946	96 bp			18 splice variants
		mus NM_181348.4			8818-8913	96 bp
		rat XM_006231152.1
	Tnfrsf10b mus F and R	mus NM_020275.4	Tnfrsf10b mus F GAAAGAAGTTGCTGGTTCCG	Tnfrsf10b mus R GACGGTTCCAGGAGTCAAAG	955-1059	105 bp
	Tnfrsf10b rat F and R	rat NM_001108873.1	Tnfrsf10b rat F GAAGGAAGTTGCTGGTACTG	Tnfrsf10b rat R GACGGTCCCAGGAGTTAAAG	704-808	105 bp
	Txnip hum F and R (hum F and R not ordered)	hum NM_006472.4	Txnip hum F CATGTTCATTCCTGATGGGCG (not ordered)	Txnip hum R GGACCACAATTCGGGAACA (not ordered)	875-978	101bp
	Txnip m-r F and m-r R	mus NM_023719.2	Txnip m-r F CATGTTCATTCCTGATGGACG	Txnip m-r R GGACCACGATTCGGGAACA	792-913	122bp			MR; one extra band in rat brain PCR?
		rat NM_001008767.1			700-821	122bp
	Xaf1 h-m-r F and h R (human R not ordered)	hum NM_017523.3 v1	Xaf1 h-m-r F ACTGTGGCAGCCGGACAGA	Xaf1 h R GGGCCTGTTCACTGCGACA (not ordered)					NM_017523.3 v1; NM_199139.2 v2;
	Xaf1 h-m-r F and m-r R	mus NM_001037713.4 v1	Xaf1 h-m-r F ACTGTGGCAGCCGGACAGA	Xaf1 m-r R TGCCCTTTGCACTCAGACACA	303-401	99 bp			NM_001037713.4 v1; NM_001037713.4 v2
		rat XM_006246855.1 v1							XM_006246855.1 v1; XM_006220721.1 v2
	Zfp57 m-r F and R	hum NM_001109809.2	Zfp57 m-r F CCTTCAAGAACCTGACATTTGT	Zfp57 m-r R CCTTTGAATACCCCTGTGCAA
		mus NM_001013745.2 v1			378-495	118bp
		rat NM_213565.4			410-521	112bp ?

## Sheet: Sheet2
Gene name	Sequence of 5'-primer (F)	Sequence of 3'-primer (R)	Acc. no.	Location	Product size
Apaf1	GATTCAGTAATGGGTCCTAAG	CTGGCAGATCTTCTTTCTTCAT	mouse NM_001042558.1	1479-1590	112 bp
			rat NM_023979.1	1428-1539	112 bp
Coro1A	CGCTGTGGGACACAAAGCA	ACCCTTGCCACAGAGGTAGA	mouse NM_009898.3	909-1030	122 bp
			rat NM_130411.2	847-968	122 bp
Dcx	ACAGAAGCGATCAAACTGGAA	CACCAAAGAAATCATGGAGACA	mouse NM_001110222.1	893-983	91 bp
			rat NM_053379.3	709-799	91 bp
Igf2bp3	GAAGCACCAGATGCTAAAGTG	CCCTGAGCCTTGAACTGAG	mouse NM_023670.3	1816-1886	71 bp
			rat XM_006236474.1	1484-1554	71 bp
Zfp57	CCTTCAAGAACCTGACATTTGT	CCTTTGAATACCCCTGTGCAA	mouse NM_001013745.2 v1	512-629	118bp
			rat NM_213565.4	410-521	112bp
PPIG (Cyclophilin G)	GGAAAAACAGAGAGAGAGAAAG	GATCTGGAAGGAGTTCGATAAC	mouse NM_001081086.1	1251-1395	145 bp
			rat NM_031793.1	1227-1371	145 bp
Nefh	GAGTGTCGGATTGGCTTTGG	TCTTCGCTTTTGACTTTTATGTG	mouse NM_010904.3	1352-1449	98 bp
			rat NM_012607.2	1280-1377	98 bp
