# Supplementary material for: Microarray Analysis Reveals Increased Transcriptional Repression and Reduced Metabolic Activity but Not Major Changes in the Core Apoptotic Machinery during Maturation of Sympathetic Neurons
Source: Front Cell Neurosci. 2016 Mar 16;10:66. doi: 10.3389/fncel.2016.00066 (PMC4792887; doi:10.3389/fncel.2016.00066)
Supplement: Supplementary file 3 [file DataSheet3.XLSX]

## Sheet: GSEA young
NAME	SIZE	ES	NES	NOM p-val	FDR q-val	FWER p-val	RANK AT MAX	LEADING EDGE
NEUTRAL_AMINO_ACID_TRANSMEMBRANE_TRANSPORTER_ACTIVITY	12	0.740324	1.31487	0	1	1	2514	tags=83%, list=20%, signal=105%				Enrichment in phenotype: young (3 samples)
CARBOXYLIC_ACID_TRANSMEMBRANE_TRANSPORTER_ACTIVITY	42	0.490379	1.35211	0.0221328	1	1	2650	tags=50%, list=22%, signal=64%
PERIPHERAL_NERVOUS_SYSTEM_DEVELOPMENT	10	0.62419	1.48092	0.0234043	1	0.982	1485	tags=30%, list=12%, signal=34%				477 / 1193 gene sets are upregulated in phenotype young
NEUTRAL_AMINO_ACID_TRANSPORT	10	0.702087	1.27956	0.0235043	1	1	2305	tags=70%, list=19%, signal=86%				0 gene sets are significant at FDR < 25%
ORGANIC_ACID_TRANSMEMBRANE_TRANSPORTER_ACTIVITY	43	0.493594	1.36187	0.054326	1	1	3105	tags=56%, list=25%, signal=74%				1 gene sets are significantly enriched at nominal pvalue < 1%
INSULIN_LIKE_GROWTH_FACTOR_RECEPTOR_BINDING	9	0.612784	1.35707	0.0566802	1	1	3332	tags=44%, list=27%, signal=61%				4 gene sets are significantly enriched at nominal pvalue < 5%
AMINO_ACID_TRANSMEMBRANE_TRANSPORTER_ACTIVITY	28	0.504472	1.35026	0.0580271	1	1	2650	tags=54%, list=22%, signal=68%
PEPTIDE_BINDING	75	0.477606	1.24061	0.06	1	1	1810	tags=35%, list=15%, signal=40%
SYNAPSE_PART	12	0.577547	1.47147	0.0727273	1	0.995	2415	tags=33%, list=20%, signal=41%
AXON_GUIDANCE	20	0.521114	1.35639	0.0807453	1	1	1566	tags=45%, list=13%, signal=52%
CARBOXYPEPTIDASE_ACTIVITY	10	0.588207	1.38438	0.0866808	1	1	47	tags=10%, list=0%, signal=10%
PEPTIDE_RECEPTOR_ACTIVITY	46	0.577817	1.23462	0.0958084	1	1	1621	tags=48%, list=13%, signal=55%
VOLTAGE_GATED_CALCIUM_CHANNEL_ACTIVITY	18	0.608966	1.3793	0.104247	1	1	3737	tags=72%, list=30%, signal=104%
DETECTION_OF_ABIOTIC_STIMULUS	18	0.672682	1.2656	0.108333	1	1	2723	tags=61%, list=22%, signal=78%
BIOPOLYMER_BIOSYNTHETIC_PROCESS	9	0.589149	1.34111	0.110733	1	1	3214	tags=56%, list=26%, signal=75%
METABOTROPIC_GLUTAMATEGABA_B_LIKE_RECEPTOR_ACTIVITY	10	0.588008	1.28789	0.110865	1	1	3671	tags=60%, list=30%, signal=86%
GROWTH_CONE	8	0.568693	1.26772	0.115226	1	1	2337	tags=38%, list=19%, signal=46%
AMINE_TRANSMEMBRANE_TRANSPORTER_ACTIVITY	38	0.450858	1.26597	0.12	1	1	2650	tags=47%, list=22%, signal=60%
MONOCARBOXYLIC_ACID_TRANSMEMBRANE_TRANSPORTER_ACTIVITY	10	0.57704	1.26659	0.123377	1	1	1995	tags=60%, list=16%, signal=72%
SYNAPSE	26	0.482569	1.37154	0.124444	1	1	699	tags=15%, list=6%, signal=16%
CALCIUM_CHANNEL_ACTIVITY	28	0.539581	1.31836	0.125969	1	1	668	tags=25%, list=5%, signal=26%
REGULATION_OF_GENE_SPECIFIC_TRANSCRIPTION	9	0.552568	1.27921	0.126177	1	1	2681	tags=56%, list=22%, signal=71%
AMINO_ACID_TRANSPORT	25	0.444994	1.27508	0.126233	1	1	3027	tags=48%, list=25%, signal=64%
FOCAL_ADHESION_FORMATION	10	0.475544	1.282	0.133192	1	1	3100	tags=40%, list=25%, signal=53%
PHOSPHATASE_INHIBITOR_ACTIVITY	10	0.524314	1.25601	0.139887	1	1	1631	tags=40%, list=13%, signal=46%
STEROID_HORMONE_RECEPTOR_SIGNALING_PATHWAY	11	0.54989	1.26265	0.14561	1	1	471	tags=18%, list=4%, signal=19%
RHYTHMIC_PROCESS	26	0.595609	1.21676	0.1513	1	1	2153	tags=50%, list=18%, signal=61%
TRANSMEMBRANE_RECEPTOR_PROTEIN_TYROSINE_KINASE_ACTIVITY	41	0.478984	1.23881	0.152305	1	1	1390	tags=34%, list=11%, signal=38%
EMBRYO_IMPLANTATION	12	0.732938	1.19146	0.15736	1	1	1842	tags=58%, list=15%, signal=69%
VOLTAGE_GATED_CALCIUM_CHANNEL_COMPLEX	15	0.550227	1.32006	0.161228	1	1	3737	tags=67%, list=30%, signal=96%
GLYCOPROTEIN_BIOSYNTHETIC_PROCESS	66	0.356635	1.15535	0.161765	1	1	2172	tags=24%, list=18%, signal=29%
RNA_DEPENDENT_ATPASE_ACTIVITY	15	0.492624	1.27037	0.17179	1	1	3699	tags=40%, list=30%, signal=57%
CALCIUM_MEDIATED_SIGNALING	14	0.563636	1.24752	0.175281	1	1	3609	tags=64%, list=29%, signal=91%
EXTRINSIC_TO_MEMBRANE	21	0.479574	1.25443	0.177384	1	1	1406	tags=33%, list=11%, signal=38%
POSITIVE_REGULATION_OF_ANGIOGENESIS	9	0.376576	1.10095	0.181818	1	1	518	tags=11%, list=4%, signal=12%
POSITIVE_REGULATION_OF_CELL_MIGRATION	9	0.594299	1.20672	0.187625	1	1	3582	tags=44%, list=29%, signal=63%
CELL_PROJECTION_BIOGENESIS	22	0.399287	1.16196	0.188161	1	1	875	tags=18%, list=7%, signal=20%
FEEDING_BEHAVIOR	21	0.58739	1.22832	0.192982	1	1	1929	tags=48%, list=16%, signal=56%
PROTEIN_AMINO_ACID_N_LINKED_GLYCOSYLATION	27	0.410556	1.1693	0.197239	1	1	856	tags=15%, list=7%, signal=16%
GLUTAMATE_RECEPTOR_ACTIVITY	20	0.395439	1.15946	0.202105	1	1	2499	tags=40%, list=20%, signal=50%
G_PROTEIN_SIGNALING_COUPLED_TO_CYCLIC_NUCLEOTIDE_SECOND_MESSENGER	87	0.47827	1.18463	0.205128	1	1	915	tags=25%, list=7%, signal=27%
PROTEIN_KINASE_REGULATOR_ACTIVITY	37	0.420511	1.17713	0.208768	1	1	1929	tags=24%, list=16%, signal=29%
NEUROPEPTIDE_BINDING	22	0.604309	1.19288	0.208955	1	1	2483	tags=59%, list=20%, signal=74%
TRANSFERASE_ACTIVITY_TRANSFERRING_HEXOSYL_GROUPS	67	0.328659	1.10673	0.209544	1	1	2346	tags=25%, list=19%, signal=31%
NEGATIVE_REGULATION_OF_MYELOID_CELL_DIFFERENTIATION	9	0.636971	1.27201	0.211045	1	1	1130	tags=33%, list=9%, signal=37%
MONOCARBOXYLIC_ACID_TRANSPORT	8	0.571959	1.17434	0.211694	1	1	1394	tags=50%, list=11%, signal=56%
INTRACELLULAR_RECEPTOR_MEDIATED_SIGNALING_PATHWAY	12	0.512377	1.22768	0.211813	1	1	471	tags=17%, list=4%, signal=17%
CALCIUM_ION_TRANSPORT	22	0.499191	1.19133	0.214592	1	1	957	tags=27%, list=8%, signal=30%
ORGANIC_ACID_TRANSPORT	39	0.423268	1.21466	0.219316	1	1	3103	tags=46%, list=25%, signal=62%
CELL_RECOGNITION	12	0.498057	1.20774	0.221219	1	1	2942	tags=58%, list=24%, signal=77%
AMINE_TRANSPORT	35	0.430281	1.17701	0.224949	1	1	2305	tags=34%, list=19%, signal=42%
PHOTOTRANSDUCTION	12	0.621432	1.23303	0.225681	1	1	2723	tags=50%, list=22%, signal=64%
CYCLIC_NUCLEOTIDE_MEDIATED_SIGNALING	89	0.473099	1.18275	0.226496	1	1	915	tags=25%, list=7%, signal=27%
NEUROPEPTIDE_SIGNALING_PATHWAY	11	0.649299	1.15493	0.226531	1	1	920	tags=45%, list=8%, signal=49%
L_AMINO_ACID_TRANSMEMBRANE_TRANSPORTER_ACTIVITY	16	0.427204	1.1497	0.23062	1	1	3412	tags=56%, list=28%, signal=78%
CIRCADIAN_RHYTHM	14	0.540889	1.1544	0.231092	1	1	2114	tags=50%, list=17%, signal=60%
DETECTION_OF_STIMULUS	35	0.596291	1.24335	0.231683	1	1	2949	tags=51%, list=24%, signal=68%
NEUROPEPTIDE_RECEPTOR_ACTIVITY	21	0.614275	1.16142	0.237363	1	1	2483	tags=62%, list=20%, signal=77%
OVULATION_CYCLE	12	0.72542	1.22681	0.238213	1	1	874	tags=42%, list=7%, signal=45%
DETECTION_OF_EXTERNAL_STIMULUS	18	0.591911	1.24591	0.242972	1	1	4031	tags=67%, list=33%, signal=99%
CONDENSED_NUCLEAR_CHROMOSOME	16	0.291944	1.14255	0.243478	1	1	293	tags=6%, list=2%, signal=6%
NUCLEAR_CHROMATIN	14	0.419502	1.17287	0.244211	1	1	705	tags=14%, list=6%, signal=15%
NEUROPEPTIDE_HORMONE_ACTIVITY	10	0.685327	1.22156	0.247104	1	1	1533	tags=60%, list=13%, signal=69%
POSITIVE_REGULATION_OF_EPITHELIAL_CELL_PROLIFERATION	7	0.746219	1.17422	0.247525	1	1	1059	tags=57%, list=9%, signal=63%
VOLTAGE_GATED_POTASSIUM_CHANNEL_COMPLEX	39	0.499048	1.16251	0.247525	1	1	1869	tags=38%, list=15%, signal=45%
PHOTORECEPTOR_CELL_MAINTENANCE	9	0.431774	1.11609	0.248062	1	1	80	tags=11%, list=1%, signal=11%
STRUCTURAL_CONSTITUENT_OF_RIBOSOME	70	0.483326	1.2946	0.24952	1	1	2828	tags=43%, list=23%, signal=55%
CARBOXYLIC_ACID_TRANSPORT	38	0.416451	1.17733	0.25	1	1	3103	tags=45%, list=25%, signal=60%
VESICLE_COAT	14	0.421924	1.23288	0.255864	1	1	1059	tags=14%, list=9%, signal=16%
COATED_VESICLE_MEMBRANE	14	0.421924	1.23288	0.255864	1	1	1059	tags=14%, list=9%, signal=16%
MEMBRANE_COAT	14	0.421924	1.23288	0.255864	1	1	1059	tags=14%, list=9%, signal=16%
COATED_MEMBRANE	14	0.421924	1.23288	0.255864	1	1	1059	tags=14%, list=9%, signal=16%
MYOFIBRIL	17	0.414413	1.13552	0.270707	1	1	4506	tags=59%, list=37%, signal=93%
SITE_OF_POLARIZED_GROWTH	9	0.507357	1.18991	0.271084	1	1	2337	tags=33%, list=19%, signal=41%
TRANSITION_METAL_ION_TRANSMEMBRANE_TRANSPORTER_ACTIVITY	10	0.441624	1.18183	0.272201	1	1	3912	tags=50%, list=32%, signal=73%
MONOVALENT_INORGANIC_CATION_TRANSMEMBRANE_TRANSPORTER_ACTIVITY	27	0.411796	1.17949	0.274704	1	1	274	tags=11%, list=2%, signal=11%
ACUTE_INFLAMMATORY_RESPONSE	10	0.564904	1.23545	0.27593	1	1	1794	tags=30%, list=15%, signal=35%
DENDRITE	16	0.383216	1.14033	0.27668	1	1	2316	tags=31%, list=19%, signal=38%
ANTIPORTER_ACTIVITY	10	0.481081	1.23774	0.276923	1	1	1115	tags=20%, list=9%, signal=22%
CORTICAL_ACTIN_CYTOSKELETON	11	0.459987	1.1575	0.277542	1	1	6464	tags=91%, list=53%, signal=192%
OLIGOSACCHARYL_TRANSFERASE_COMPLEX	8	0.525214	1.18192	0.283394	1	1	4553	tags=63%, list=37%, signal=99%
CONTRACTILE_FIBER	22	0.427865	1.13512	0.283951	1	1	4506	tags=64%, list=37%, signal=100%
G_PROTEIN_SIGNALING_COUPLED_TO_CAMP_NUCLEOTIDE_SECOND_MESSENGER	56	0.418972	1.1145	0.28401	1	1	2606	tags=38%, list=21%, signal=47%
CAMP_MEDIATED_SIGNALING	57	0.412607	1.10396	0.28401	1	1	2606	tags=37%, list=21%, signal=47%
GABA_RECEPTOR_ACTIVITY	11	0.531635	1.17909	0.285714	1	1	5404	tags=82%, list=44%, signal=146%
KINASE_REGULATOR_ACTIVITY	43	0.389203	1.11726	0.294363	1	1	2138	tags=23%, list=17%, signal=28%
RRNA_METABOLIC_PROCESS	9	0.568053	1.19167	0.294964	1	1	2512	tags=56%, list=20%, signal=70%
DETECTION_OF_STIMULUS_INVOLVED_IN_SENSORY_PERCEPTION	16	0.595881	1.17898	0.295775	1	1	4031	tags=69%, list=33%, signal=102%
TRANSMEMBRANE_RECEPTOR_PROTEIN_KINASE_ACTIVITY	49	0.401119	1.12375	0.296703	1	1	1479	tags=31%, list=12%, signal=35%
TRICARBOXYLIC_ACID_CYCLE_INTERMEDIATE_METABOLIC_PROCESS	10	0.434533	1.10388	0.300181	1	1	1944	tags=30%, list=16%, signal=36%
TRANSFERASE_ACTIVITY_TRANSFERRING_GLYCOSYL_GROUPS	92	0.294996	1.08918	0.301587	1	1	1432	tags=17%, list=12%, signal=20%
POSITIVE_REGULATION_OF_SECRETION	12	0.580631	1.17132	0.302187	1	1	3383	tags=67%, list=28%, signal=92%
ATP_DEPENDENT_RNA_HELICASE_ACTIVITY	14	0.474154	1.15279	0.3049	1	1	3699	tags=36%, list=30%, signal=51%
VOLTAGE_GATED_CATION_CHANNEL_ACTIVITY	63	0.380013	1.10352	0.309168	1	1	1956	tags=33%, list=16%, signal=39%
HORMONE_ACTIVITY	37	0.514706	1.13825	0.310905	1	1	1533	tags=35%, list=13%, signal=40%
NUCLEOBASENUCLEOSIDENUCLEOTIDE_AND_NUCLEIC_ACID_TRANSPORT	27	0.262157	1.08094	0.314685	1	1	3722	tags=33%, list=30%, signal=48%
CORTICAL_CYTOSKELETON	16	0.419438	1.20267	0.315369	1	1	6464	tags=81%, list=53%, signal=172%
REGULATION_OF_INTERFERON_GAMMA_BIOSYNTHETIC_PROCESS	10	0.53917	1.17449	0.322245	1	1	4453	tags=80%, list=36%, signal=126%
VOLTAGE_GATED_CHANNEL_ACTIVITY	69	0.375597	1.0937	0.326226	1	1	2052	tags=35%, list=17%, signal=42%
POTASSIUM_ION_TRANSPORT	55	0.46499	1.12238	0.328467	1	1	1869	tags=35%, list=15%, signal=41%
CHROMOSOME_CONDENSATION	7	0.789241	1.16073	0.330189	1	1	1053	tags=43%, list=9%, signal=47%
STRUCTURAL_CONSTITUENT_OF_CYTOSKELETON	43	0.299991	1.1144	0.331373	1	1	3194	tags=35%, list=26%, signal=47%
FUCOSYLTRANSFERASE_ACTIVITY	8	0.608958	1.15821	0.332669	1	1	782	tags=38%, list=6%, signal=40%
POTASSIUM_CHANNEL_REGULATOR_ACTIVITY	12	0.475504	1.06055	0.343096	1	1	2256	tags=42%, list=18%, signal=51%
POTASSIUM_CHANNEL_ACTIVITY	47	0.469467	1.1305	0.34878	1	1	1869	tags=32%, list=15%, signal=38%
SENSORY_PERCEPTION_OF_CHEMICAL_STIMULUS	8	0.631898	1.10675	0.349892	1	1	2756	tags=63%, list=22%, signal=81%
CONTRACTILE_FIBER_PART	20	0.399824	1.08794	0.356589	1	1	4506	tags=60%, list=37%, signal=95%
N_METHYLTRANSFERASE_ACTIVITY	13	0.446511	1.05274	0.356984	1	1	1719	tags=31%, list=14%, signal=36%
NEUROTRANSMITTER_SECRETION	10	0.481288	1.10859	0.357934	1	1	710	tags=30%, list=6%, signal=32%
GAMETE_GENERATION	92	0.359128	1.11146	0.359223	1	1	2012	tags=27%, list=16%, signal=32%
HISTONE_METHYLTRANSFERASE_ACTIVITY	11	0.484776	1.0895	0.361111	1	1	3935	tags=55%, list=32%, signal=80%
MONOSACCHARIDE_BINDING	10	0.503451	1.053	0.363834	1	1	2949	tags=70%, list=24%, signal=92%
REGULATION_OF_BLOOD_PRESSURE	20	0.439606	1.06334	0.365751	1	1	301	tags=10%, list=2%, signal=10%
PROTEIN_KINASE_INHIBITOR_ACTIVITY	24	0.416099	1.07699	0.365949	1	1	1827	tags=21%, list=15%, signal=24%
EXONUCLEASE_ACTIVITY	17	0.427175	1.06313	0.3663	1	1	14	tags=6%, list=0%, signal=6%
MEDIATOR_COMPLEX	9	0.510347	1.11175	0.369942	1	1	591	tags=22%, list=5%, signal=23%
SPINDLE_ORGANIZATION_AND_BIOGENESIS	10	0.651855	1.15865	0.372277	1	1	1710	tags=30%, list=14%, signal=35%
SINGLE_STRANDED_RNA_BINDING	8	0.625799	1.17668	0.373541	1	1	3438	tags=75%, list=28%, signal=104%
INORGANIC_ANION_TRANSMEMBRANE_TRANSPORTER_ACTIVITY	18	0.520023	1.22212	0.375546	1	1	2754	tags=50%, list=22%, signal=64%
MICROVILLUS	9	0.54168	1.12197	0.380383	1	1	3831	tags=56%, list=31%, signal=81%
ANTIGEN_BINDING	18	0.471148	1.11373	0.381609	1	1	1643	tags=39%, list=13%, signal=45%
SARCOMERE	13	0.460167	1.05904	0.381633	1	1	4506	tags=69%, list=37%, signal=109%
HEMATOPOIETIN_INTERFERON_CLASSD200_DOMAIN_CYTOKINE_RECEPTOR_BINDING	18	0.529523	1.07236	0.382418	1	1	4453	tags=67%, list=36%, signal=105%
MITOTIC_SPINDLE_ORGANIZATION_AND_BIOGENESIS	9	0.679556	1.14699	0.388119	1	1	1710	tags=33%, list=14%, signal=39%
DI__TRI_VALENT_INORGANIC_CATION_TRANSPORT	27	0.408152	1.0397	0.389831	1	1	957	tags=22%, list=8%, signal=24%
CELLULAR_RESPONSE_TO_NUTRIENT_LEVELS	8	0.56083	1.14785	0.389899	1	1	1238	tags=25%, list=10%, signal=28%
REGULATION_OF_IMMUNE_EFFECTOR_PROCESS	10	0.538919	1.12017	0.391521	1	1	4670	tags=70%, list=38%, signal=113%
PROTEIN_TYROSINE_KINASE_ACTIVITY	60	0.353774	1.02828	0.392491	1	1	1390	tags=27%, list=11%, signal=30%
CHEMOKINE_RECEPTOR_BINDING	30	0.538731	1.11295	0.393665	1	1	3436	tags=63%, list=28%, signal=88%
EXOPEPTIDASE_ACTIVITY	25	0.30006	1.08462	0.398707	1	1	2653	tags=20%, list=22%, signal=25%
RESPONSE_TO_VIRUS	35	0.354417	1.02942	0.399113	1	1	3618	tags=46%, list=30%, signal=65%
METALLOEXOPEPTIDASE_ACTIVITY	9	0.444744	1.0279	0.399538	1	1	3758	tags=44%, list=31%, signal=64%
CENTROSOME_CYCLE	10	0.402002	1.02599	0.4	1	1	936	tags=20%, list=8%, signal=22%
REGULATION_OF_PROTEIN_POLYMERIZATION	10	0.337634	1.02387	0.400372	1	1	4152	tags=50%, list=34%, signal=76%
RESPONSE_TO_NUTRIENT	15	0.437179	1.04254	0.401274	1	1	224	tags=13%, list=2%, signal=14%
ORGANIC_ANION_TRANSMEMBRANE_TRANSPORTER_ACTIVITY	6	0.544402	1.10653	0.403153	1	1	4541	tags=83%, list=37%, signal=132%
CARBOHYDRATE_TRANSMEMBRANE_TRANSPORTER_ACTIVITY	16	0.358395	1.02804	0.404427	1	1	3886	tags=50%, list=32%, signal=73%
MAP_KINASE_ACTIVITY	12	0.45026	1.07508	0.405039	1	1	2617	tags=42%, list=21%, signal=53%
REGULATION_OF_GENE_EXPRESSION_EPIGENETIC	25	0.331901	1.03041	0.405467	1	1	847	tags=12%, list=7%, signal=13%
CELL_CORTEX	34	0.271045	1.0245	0.405941	1	1	2991	tags=24%, list=24%, signal=31%
OLIGOSACCHARIDE_METABOLIC_PROCESS	11	0.558161	1.05148	0.411157	1	1	593	tags=27%, list=5%, signal=29%
NUCLEOBASENUCLEOSIDENUCLEOTIDE_AND_NUCLEIC_ACID_TRANSMEMBRANE_TRANSPORTER_ACTIVITY	9	0.550654	1.11723	0.411877	1	1	2596	tags=33%, list=21%, signal=42%
ANDROGEN_RECEPTOR_SIGNALING_PATHWAY	5	0.558742	1.06571	0.412331	1	1	471	tags=20%, list=4%, signal=21%
EXTRINSIC_TO_PLASMA_MEMBRANE	13	0.394748	1.04045	0.413567	1	1	1406	tags=31%, list=11%, signal=35%
FEMALE_PREGNANCY	35	0.447239	1.03586	0.414141	1	1	1929	tags=46%, list=16%, signal=54%
RESPONSE_TO_OTHER_ORGANISM	55	0.380458	1.07462	0.416667	1	1	3858	tags=51%, list=31%, signal=74%
CYTOPLASMIC_VESICLE_MEMBRANE	24	0.262087	1.08739	0.417457	1	1	1059	tags=8%, list=9%, signal=9%
CYTOPLASMIC_VESICLE_PART	24	0.262087	1.08739	0.417457	1	1	1059	tags=8%, list=9%, signal=9%
RNA_POLYMERASE_COMPLEX	13	0.401246	1.03056	0.418468	1	1	1965	tags=31%, list=16%, signal=37%
DNA_DIRECTED_RNA_POLYMERASE_COMPLEX	13	0.401246	1.03056	0.418468	1	1	1965	tags=31%, list=16%, signal=37%
NUCLEAR_DNA_DIRECTED_RNA_POLYMERASE_COMPLEX	13	0.401246	1.03056	0.418468	1	1	1965	tags=31%, list=16%, signal=37%
CHEMOKINE_ACTIVITY	29	0.524739	1.10418	0.420814	1	1	3436	tags=62%, list=28%, signal=86%
ACETYLGLUCOSAMINYLTRANSFERASE_ACTIVITY	16	0.431444	1.00345	0.422983	1	1	2346	tags=31%, list=19%, signal=39%
DETECTION_OF_CHEMICAL_STIMULUS	12	0.526118	1.03714	0.426386	1	1	3374	tags=42%, list=28%, signal=57%
REGULATION_OF_HOMEOSTATIC_PROCESS	11	0.44701	1.03706	0.428309	1	1	301	tags=18%, list=2%, signal=19%
KINASE_ACTIVATOR_ACTIVITY	9	0.513585	1.10611	0.434622	1	1	1929	tags=33%, list=16%, signal=40%
ENERGY_RESERVE_METABOLIC_PROCESS	13	0.463169	1.06322	0.435052	1	1	4112	tags=46%, list=34%, signal=69%
KINASE_INHIBITOR_ACTIVITY	25	0.419379	1.04282	0.435146	1	1	2876	tags=36%, list=23%, signal=47%
UDP_GLYCOSYLTRANSFERASE_ACTIVITY	32	0.33069	1.03257	0.43662	1	1	2346	tags=25%, list=19%, signal=31%
N_TERMINAL_PROTEIN_AMINO_ACID_MODIFICATION	5	0.644304	1.14404	0.437383	1	1	3090	tags=60%, list=25%, signal=80%
G_PROTEIN_COUPLED_RECEPTOR_BINDING	41	0.490275	1.11575	0.443694	1	1	3494	tags=56%, list=28%, signal=78%
CELLULAR_RESPONSE_TO_STRESS	9	0.428614	1.00519	0.444444	1	1	1238	tags=22%, list=10%, signal=25%
SMOOTH_MUSCLE_CONTRACTION_GO_0006939	11	0.572499	1.06198	0.452436	1	1	3584	tags=64%, list=29%, signal=90%
ONE_CARBON_COMPOUND_METABOLIC_PROCESS	25	0.279337	0.934547	0.454887	1	1	1719	tags=20%, list=14%, signal=23%
RNA_HELICASE_ACTIVITY	21	0.333048	1.02157	0.456604	1	1	3699	tags=29%, list=30%, signal=41%
SECRETIN_LIKE_RECEPTOR_ACTIVITY	8	0.583197	1.07993	0.457831	1	1	4317	tags=88%, list=35%, signal=135%
RESPONSE_TO_NUTRIENT_LEVELS	26	0.443587	1.03698	0.460177	1	1	1929	tags=31%, list=16%, signal=36%
SEROTONIN_RECEPTOR_ACTIVITY	10	0.556445	1.01534	0.463768	1	1	1867	tags=50%, list=15%, signal=59%
PATTERN_SPECIFICATION_PROCESS	27	0.36018	0.969624	0.46875	1	1	4902	tags=56%, list=40%, signal=92%
MYOSIN_COMPLEX	14	0.425794	1.0106	0.472093	1	1	4332	tags=71%, list=35%, signal=110%
TYROSINE_PHOSPHORYLATION_OF_STAT_PROTEIN	11	0.39909	0.972193	0.478049	1	1	2799	tags=82%, list=23%, signal=106%
OXIDOREDUCTASE_ACTIVITY_ACTING_ON_THE_CH_NH_GROUP_OF_DONORS	7	0.328988	0.914181	0.479478	1	1	5181	tags=57%, list=42%, signal=99%
JAK_STAT_CASCADE	27	0.331338	0.984474	0.481405	1	1	2383	tags=41%, list=19%, signal=50%
REGULATION_OF_RESPONSE_TO_EXTERNAL_STIMULUS	14	0.417149	0.988837	0.484404	1	1	2383	tags=50%, list=19%, signal=62%
SYNAPTOGENESIS	18	0.41466	0.966761	0.485149	1	1	2344	tags=39%, list=19%, signal=48%
PROTEIN_AMINO_ACID_AUTOPHOSPHORYLATION	26	0.219948	0.941187	0.48566	1	1	1178	tags=12%, list=10%, signal=13%
VOLTAGE_GATED_POTASSIUM_CHANNEL_ACTIVITY	35	0.472231	1.03054	0.48949	1	1	1869	tags=34%, list=15%, signal=40%
TRANSCRIPTION_FACTOR_TFIID_COMPLEX	12	0.388457	0.981922	0.491363	1	1	2388	tags=25%, list=19%, signal=31%
RESPONSE_TO_LIGHT_STIMULUS	40	0.27542	0.942424	0.494094	1	1	2292	tags=23%, list=19%, signal=28%
INORGANIC_CATION_TRANSMEMBRANE_TRANSPORTER_ACTIVITY	51	0.266625	0.980637	0.494253	1	1	957	tags=12%, list=8%, signal=13%
AMINOPEPTIDASE_ACTIVITY	10	0.268619	0.977336	0.495633	1	1	3605	tags=40%, list=29%, signal=57%
NUCLEAR_ENVELOPE_ENDOPLASMIC_RETICULUM_NETWORK	75	0.270408	0.990357	0.498134	1	1	5105	tags=48%, list=42%, signal=82%
EPITHELIAL_CELL_DIFFERENTIATION	9	0.623825	1.08947	0.498818	1	1	4568	tags=89%, list=37%, signal=142%
PROTEIN_METHYLTRANSFERASE_ACTIVITY	14	0.394788	1.01169	0.498956	1	1	4828	tags=57%, list=39%, signal=94%
NEGATIVE_REGULATION_OF_CATALYTIC_ACTIVITY	60	0.277236	0.97617	0.498986	1	1	1439	tags=13%, list=12%, signal=15%
CARBOHYDRATE_BIOSYNTHETIC_PROCESS	42	0.319493	0.941616	0.5	1	1	1767	tags=24%, list=14%, signal=28%
LEUKOCYTE_CHEMOTAXIS	11	0.40881	0.991183	0.501048	1	1	2767	tags=55%, list=23%, signal=70%
BODY_FLUID_SECRETION	10	0.467251	0.95286	0.501171	1	1	4829	tags=70%, list=39%, signal=115%
MAINTENANCE_OF_PROTEIN_LOCALIZATION	10	0.417341	0.936732	0.503968	1	1	233	tags=10%, list=2%, signal=10%
MAINTENANCE_OF_CELLULAR_PROTEIN_LOCALIZATION	10	0.417341	0.936732	0.503968	1	1	233	tags=10%, list=2%, signal=10%
EMBRYONIC_DEVELOPMENT	51	0.292493	0.941321	0.505241	1	1	789	tags=14%, list=6%, signal=15%
IONOTROPIC_GLUTAMATE_RECEPTOR_ACTIVITY	10	0.413426	0.99947	0.505952	1	1	1044	tags=30%, list=9%, signal=33%
MANNOSYLTRANSFERASE_ACTIVITY	10	0.400704	0.957324	0.515504	1	1	4847	tags=50%, list=40%, signal=83%
SPINDLE_MICROTUBULE	13	0.435023	0.930682	0.517625	1	1	602	tags=15%, list=5%, signal=16%
OXIDOREDUCTASE_ACTIVITY_GO_0016616	43	0.281051	0.922415	0.519713	1	1	1595	tags=19%, list=13%, signal=21%
INTRINSIC_TO_ENDOPLASMIC_RETICULUM_MEMBRANE	20	0.283504	0.987452	0.521661	1	1	856	tags=10%, list=7%, signal=11%
INTEGRAL_TO_ENDOPLASMIC_RETICULUM_MEMBRANE	20	0.283504	0.987452	0.521661	1	1	856	tags=10%, list=7%, signal=11%
RESPONSE_TO_CARBOHYDRATE_STIMULUS	11	0.37267	0.943648	0.522199	1	1	6464	tags=64%, list=53%, signal=134%
DEVELOPMENT_OF_PRIMARY_SEXUAL_CHARACTERISTICS	24	0.441423	0.997717	0.524416	1	1	4818	tags=58%, list=39%, signal=96%
RRNA_PROCESSING	8	0.530817	0.977623	0.524528	1	1	2512	tags=50%, list=20%, signal=63%
CYTOKINE_AND_CHEMOKINE_MEDIATED_SIGNALING_PATHWAY	18	0.444045	0.961965	0.528066	1	1	2935	tags=39%, list=24%, signal=51%
PROTEIN_AMINO_ACID_O_LINKED_GLYCOSYLATION	17	0.30428	0.959006	0.533058	1	1	4288	tags=41%, list=35%, signal=63%
PROTEIN_AUTOPROCESSING	27	0.209419	0.912452	0.533835	1	1	1178	tags=11%, list=10%, signal=12%
GALACTOSYLTRANSFERASE_ACTIVITY	14	0.393633	0.969457	0.535849	1	1	1232	tags=21%, list=10%, signal=24%
GENERATION_OF_A_SIGNAL_INVOLVED_IN_CELL_CELL_SIGNALING	25	0.393895	0.906008	0.535865	1	1	1929	tags=32%, list=16%, signal=38%
REGULATION_OF_HORMONE_SECRETION	13	0.513945	1.01623	0.5375	1	1	1929	tags=38%, list=16%, signal=46%
EMBRYONIC_MORPHOGENESIS	17	0.373599	0.960496	0.538126	1	1	404	tags=18%, list=3%, signal=18%
TRANSCRIPTION_FROM_RNA_POLYMERASE_III_PROMOTER	16	0.342771	0.888693	0.538879	1	1	1965	tags=31%, list=16%, signal=37%
DETECTION_OF_BIOTIC_STIMULUS	5	0.64432	1.06191	0.539642	1	1	3858	tags=80%, list=31%, signal=117%
SULFOTRANSFERASE_ACTIVITY	21	0.398064	0.943677	0.540305	1	1	2501	tags=43%, list=20%, signal=54%
CELL_CORTEX_PART	20	0.296869	0.855404	0.542074	1	1	6464	tags=75%, list=53%, signal=158%
LIPOPROTEIN_BIOSYNTHETIC_PROCESS	22	0.246621	0.896768	0.543011	1	1	3865	tags=32%, list=32%, signal=46%
MAINTENANCE_OF_CELLULAR_LOCALIZATION	11	0.401094	0.935641	0.543651	1	1	233	tags=9%, list=2%, signal=9%
DIGESTION	38	0.4038	1.01348	0.543689	1	1	3170	tags=45%, list=26%, signal=60%
MONOVALENT_INORGANIC_CATION_TRANSPORT	84	0.33398	0.964295	0.545249	1	1	2011	tags=30%, list=16%, signal=35%
VITAMIN_BINDING	9	0.379537	0.885625	0.545872	1	1	4121	tags=56%, list=34%, signal=84%
TRANSFERASE_ACTIVITY_TRANSFERRING_SULFUR_CONTAINING_GROUPS	25	0.384017	0.98749	0.546413	1	1	1498	tags=32%, list=12%, signal=36%
MALE_GONAD_DEVELOPMENT	10	0.494378	0.923255	0.546539	1	1	4818	tags=70%, list=39%, signal=115%
MEMBRANE_LIPID_BIOSYNTHETIC_PROCESS	36	0.290886	0.916982	0.547009	1	1	1415	tags=19%, list=12%, signal=22%
PATTERN_RECOGNITION_RECEPTOR_ACTIVITY	10	0.480033	0.996803	0.547558	1	1	3858	tags=60%, list=31%, signal=87%
NUCLEAR_CHROMOSOME_PART	30	0.289153	0.914825	0.548117	1	1	705	tags=10%, list=6%, signal=11%
REGULATION_OF_JAK_STAT_CASCADE	10	0.479081	0.98932	0.54902	1	1	2799	tags=80%, list=23%, signal=104%
NEUROTRANSMITTER_RECEPTOR_ACTIVITY	47	0.355973	0.905772	0.549801	1	1	2824	tags=45%, list=23%, signal=58%
OXIDOREDUCTASE_ACTIVITY_ACTING_ON_CH_OH_GROUP_OF_DONORS	48	0.278236	0.912782	0.550607	1	1	1944	tags=21%, list=16%, signal=25%
PROTEIN_POLYUBIQUITINATION	11	0.453854	0.944159	0.554511	1	1	1469	tags=27%, list=12%, signal=31%
INSOLUBLE_FRACTION	10	0.335133	0.884588	0.559223	1	1	2632	tags=40%, list=21%, signal=51%
LEUKOCYTE_MIGRATION	13	0.384629	0.97682	0.561441	1	1	2767	tags=46%, list=23%, signal=60%
TELOMERIC_DNA_BINDING	6	0.404193	0.892895	0.5637	1	1	105	tags=17%, list=1%, signal=17%
RESPONSE_TO_ORGANIC_SUBSTANCE	28	0.23904	0.84658	0.566	1	1	4034	tags=36%, list=33%, signal=53%
LIGAND_GATED_CHANNEL_ACTIVITY	32	0.354856	0.926381	0.567929	1	1	2772	tags=50%, list=23%, signal=64%
INTERMEDIATE_FILAMENT_CYTOSKELETON	17	0.338514	0.913353	0.568273	1	1	4333	tags=65%, list=35%, signal=100%
INTERMEDIATE_FILAMENT	17	0.338514	0.913353	0.568273	1	1	4333	tags=65%, list=35%, signal=100%
VESICLE_MEMBRANE	26	0.243865	0.974189	0.570824	1	1	1059	tags=8%, list=9%, signal=8%
ENDOPLASMIC_RETICULUM_MEMBRANE	66	0.238754	0.896051	0.571429	1	1	2371	tags=18%, list=19%, signal=22%
REGULATION_OF_RESPONSE_TO_STIMULUS	48	0.34089	0.957411	0.572354	1	1	3295	tags=38%, list=27%, signal=51%
RECEPTOR_SIGNALING_PROTEIN_ACTIVITY	75	0.242336	0.948149	0.572368	1	1	1986	tags=24%, list=16%, signal=28%
RNA_POLYMERASE_II_TRANSCRIPTION_FACTOR_ACTIVITYENHANCER_BINDING	11	0.333893	0.874313	0.573951	1	1	4508	tags=64%, list=37%, signal=101%
MITOTIC_SISTER_CHROMATID_SEGREGATION	11	0.464274	0.862559	0.574627	1	1	1549	tags=18%, list=13%, signal=21%
CALCIUM_INDEPENDENT_CELL_CELL_ADHESION	22	0.422643	0.913524	0.579221	1	1	2540	tags=41%, list=21%, signal=52%
REGULATION_OF_HEART_CONTRACTION	23	0.351281	0.915916	0.58216	1	1	3968	tags=52%, list=32%, signal=77%
TRANS_GOLGI_NETWORK	15	0.309841	0.87034	0.582677	1	1	2921	tags=33%, list=24%, signal=44%
SMALL_CONJUGATING_PROTEIN_SPECIFIC_PROTEASE_ACTIVITY	10	0.405156	0.917392	0.583184	1	1	1946	tags=20%, list=16%, signal=24%
DNA_MODIFICATION	9	0.384895	0.8588	0.583333	1	1	847	tags=22%, list=7%, signal=24%
ESTABLISHMENT_OF_ORGANELLE_LOCALIZATION	15	0.350584	0.871087	0.583636	1	1	3039	tags=33%, list=25%, signal=44%
ECTODERM_DEVELOPMENT	63	0.315371	0.907749	0.583908	1	1	2505	tags=35%, list=20%, signal=44%
REGULATION_OF_SECRETION	28	0.358762	0.93462	0.584906	1	1	2564	tags=36%, list=21%, signal=45%
EXCRETION	36	0.321582	0.806126	0.584906	1	1	4361	tags=64%, list=36%, signal=99%
REGULATION_OF_TYROSINE_PHOSPHORYLATION_OF_STAT_PROTEIN	9	0.49186	0.970047	0.591036	1	1	2799	tags=89%, list=23%, signal=115%
SH3_SH2_ADAPTOR_ACTIVITY	39	0.278317	0.923604	0.594096	1	1	3113	tags=44%, list=25%, signal=58%
SYNAPSE_ORGANIZATION_AND_BIOGENESIS	22	0.322524	0.885599	0.598182	1	1	2772	tags=36%, list=23%, signal=47%
ALCOHOL_METABOLIC_PROCESS	76	0.272194	0.971129	0.599147	1	1	1659	tags=24%, list=14%, signal=27%
RESPONSE_TO_BACTERIUM	19	0.494162	0.999537	0.601523	1	1	3858	tags=63%, list=31%, signal=92%
FEMALE_GAMETE_GENERATION	16	0.492402	1.03801	0.601966	1	1	4950	tags=69%, list=40%, signal=115%
REGULATION_OF_RHO_PROTEIN_SIGNAL_TRANSDUCTION	12	0.347386	0.892478	0.603306	1	1	875	tags=17%, list=7%, signal=18%
S_ADENOSYLMETHIONINE_DEPENDENT_METHYLTRANSFERASE_ACTIVITY	21	0.333869	0.91887	0.603696	1	1	4029	tags=43%, list=33%, signal=64%
NEUROTRANSMITTER_BINDING	50	0.337749	0.900146	0.603922	1	1	1830	tags=30%, list=15%, signal=35%
DNA_DIRECTED_RNA_POLYMERASEII_HOLOENZYME	48	0.243186	0.837896	0.604938	1	1	591	tags=8%, list=5%, signal=9%
POSITIVE_REGULATION_OF_MULTICELLULAR_ORGANISMAL_PROCESS	53	0.324994	0.935684	0.608696	1	1	3044	tags=30%, list=25%, signal=40%
NEGATIVE_REGULATION_OF_HYDROLASE_ACTIVITY	11	0.369692	0.909043	0.610994	1	1	6065	tags=73%, list=49%, signal=144%
NEGATIVE_REGULATION_OF_ANGIOGENESIS	12	0.289596	0.695811	0.612245	1	1	3389	tags=42%, list=28%, signal=58%
PROTEIN_PROCESSING	42	0.246189	0.889161	0.612841	1	1	1178	tags=12%, list=10%, signal=13%
T_CELL_DIFFERENTIATION	13	0.415366	0.968427	0.613583	1	1	4453	tags=69%, list=36%, signal=109%
GLUCOSE_CATABOLIC_PROCESS	11	0.25291	0.877023	0.613779	1	1	5583	tags=64%, list=46%, signal=117%
DI__TRI_VALENT_INORGANIC_CATION_TRANSMEMBRANE_TRANSPORTER_ACTIVITY	22	0.287137	0.904622	0.617409	1	1	957	tags=18%, list=8%, signal=20%
POSITIVE_REGULATION_OF_T_CELL_PROLIFERATION	11	0.405644	0.883726	0.617571	1	1	3508	tags=55%, list=29%, signal=76%
EPIDERMIS_DEVELOPMENT	55	0.340505	0.92585	0.618005	1	1	2505	tags=38%, list=20%, signal=48%
CARBOHYDRATE_CATABOLIC_PROCESS	22	0.286091	0.865069	0.618449	1	1	4888	tags=45%, list=40%, signal=75%
CYTOKINE_ACTIVITY	78	0.331039	0.85511	0.621103	1	1	3778	tags=49%, list=31%, signal=70%
T_CELL_PROLIFERATION	16	0.4104	0.887255	0.621891	1	1	3778	tags=56%, list=31%, signal=81%
RESPONSE_TO_EXTRACELLULAR_STIMULUS	30	0.368369	0.936668	0.625268	1	1	1929	tags=27%, list=16%, signal=32%
DNA_DIRECTED_RNA_POLYMERASEII_CORE_COMPLEX	8	0.402676	0.866696	0.625468	1	1	1568	tags=25%, list=13%, signal=29%
PHOSPHATE_TRANSMEMBRANE_TRANSPORTER_ACTIVITY	12	0.538925	1.02543	0.626703	1	1	5498	tags=92%, list=45%, signal=166%
CELLULAR_CARBOHYDRATE_CATABOLIC_PROCESS	21	0.255498	0.829924	0.626775	1	1	5583	tags=52%, list=46%, signal=96%
CELLULAR_POLYSACCHARIDE_METABOLIC_PROCESS	12	0.401844	0.923408	0.628755	1	1	3797	tags=33%, list=31%, signal=48%
HORMONE_SECRETION	16	0.46932	0.910654	0.635347	1	1	1929	tags=38%, list=16%, signal=44%
SISTER_CHROMATID_SEGREGATION	12	0.413616	0.792559	0.638623	1	1	1549	tags=17%, list=13%, signal=19%
MONOSACCHARIDE_TRANSMEMBRANE_TRANSPORTER_ACTIVITY	10	0.347264	0.826895	0.640187	1	1	4443	tags=60%, list=36%, signal=94%
ENDOCYTIC_VESICLE	10	0.517027	0.999667	0.640625	1	1	3830	tags=60%, list=31%, signal=87%
INTEGRAL_TO_ORGANELLE_MEMBRANE	41	0.206357	0.773067	0.643657	1	1	2172	tags=17%, list=18%, signal=21%
CELL_PROJECTION_PART	15	0.353428	0.882695	0.644144	1	1	1168	tags=27%, list=10%, signal=29%
SERINE_TYPE_ENDOPEPTIDASE_ACTIVITY	27	0.328482	0.802408	0.64482	1	1	4702	tags=63%, list=38%, signal=102%
TRIACYLGLYCEROL_METABOLIC_PROCESS	8	0.406852	0.814007	0.64657	1	1	5152	tags=75%, list=42%, signal=129%
G_PROTEIN_SIGNALING_ADENYLATE_CYCLASE_ACTIVATING_PATHWAY	21	0.409081	0.871623	0.651832	1	1	750	tags=24%, list=6%, signal=25%
LIGASE_ACTIVITY_FORMING_CARBON_OXYGEN_BONDS	11	0.42113	0.913967	0.654244	1	1	3450	tags=36%, list=28%, signal=51%
KINESIN_COMPLEX	12	0.425863	0.774831	0.664151	1	1	3444	tags=50%, list=28%, signal=69%
CHROMATIN	33	0.297631	0.823869	0.665929	1	1	891	tags=12%, list=7%, signal=13%
CELL_MIGRATION	80	0.308243	0.882107	0.666667	1	1	2381	tags=31%, list=19%, signal=39%
NEGATIVE_REGULATION_OF_RESPONSE_TO_STIMULUS	11	0.425395	0.906098	0.670543	1	1	1929	tags=45%, list=16%, signal=54%
INTRINSIC_TO_ORGANELLE_MEMBRANE	43	0.186444	0.762378	0.672978	1	1	2172	tags=16%, list=18%, signal=20%
INWARD_RECTIFIER_POTASSIUM_CHANNEL_ACTIVITY	12	0.582869	0.932275	0.676218	1	1	999	tags=25%, list=8%, signal=27%
REGULATION_OF_DEFENSE_RESPONSE	15	0.551146	1.00338	0.677686	1	1	3212	tags=67%, list=26%, signal=90%
RESPONSE_TO_STEROID_HORMONE_STIMULUS	8	0.325203	0.801351	0.678309	1	1	1929	tags=25%, list=16%, signal=30%
SIALYLTRANSFERASE_ACTIVITY	10	0.47963	0.851983	0.678423	1	1	36	tags=20%, list=0%, signal=20%
NUCLEAR_SPECK	9	0.272871	0.783801	0.678766	1	1	1977	tags=22%, list=16%, signal=26%
GLYCOPROTEIN_METABOLIC_PROCESS	80	0.253315	0.898451	0.679764	1	1	856	tags=11%, list=7%, signal=12%
INORGANIC_ANION_TRANSPORT	16	0.30658	0.756085	0.680498	1	1	2754	tags=56%, list=22%, signal=72%
REGULATION_OF_IMMUNE_SYSTEM_PROCESS	52	0.265848	0.774834	0.680653	1	1	3911	tags=40%, list=32%, signal=59%
SUGAR_TRANSMEMBRANE_TRANSPORTER_ACTIVITY	11	0.27513	0.726398	0.682635	1	1	4443	tags=55%, list=36%, signal=85%
REGULATION_OF_CELL_MIGRATION	25	0.321843	0.847259	0.683417	1	1	2125	tags=24%, list=17%, signal=29%
MITOTIC_CELL_CYCLE_CHECKPOINT	21	0.352844	0.829187	0.685547	1	1	1407	tags=29%, list=11%, signal=32%
INTERFERON_GAMMA_BIOSYNTHETIC_PROCESS	11	0.356825	0.813821	0.685579	1	1	4453	tags=73%, list=36%, signal=114%
MITOSIS	70	0.327832	0.785317	0.689655	1	1	1653	tags=21%, list=13%, signal=25%
INTERLEUKIN_BINDING	19	0.31336	0.768137	0.691964	1	1	3307	tags=47%, list=27%, signal=65%
REGULATION_OF_MITOSIS	38	0.356003	0.826015	0.692144	1	1	2044	tags=29%, list=17%, signal=35%
LIPOPROTEIN_METABOLIC_PROCESS	28	0.239678	0.8585	0.696466	1	1	3865	tags=32%, list=32%, signal=47%
T_CELL_ACTIVATION	36	0.413379	0.953749	0.698925	1	1	3887	tags=56%, list=32%, signal=81%
LOCOMOTORY_BEHAVIOR	74	0.341753	0.887285	0.700224	1	1	3503	tags=47%, list=29%, signal=66%
VIRAL_GENOME_REPLICATION	16	0.320182	0.801428	0.701613	1	1	2149	tags=31%, list=18%, signal=38%
DEFENSE_RESPONSE_TO_BACTERIUM	15	0.502414	0.947523	0.702778	1	1	3858	tags=67%, list=31%, signal=97%
INTERFERON_GAMMA_PRODUCTION	13	0.379158	0.816662	0.70398	1	1	4670	tags=77%, list=38%, signal=124%
NEGATIVE_REGULATION_OF_CELL_MIGRATION	13	0.403509	0.866916	0.704545	1	1	2002	tags=23%, list=16%, signal=28%
THYROID_HORMONE_RECEPTOR_BINDING	9	0.346128	0.788836	0.70696	1	1	3693	tags=44%, list=30%, signal=64%
ANION_CATION_SYMPORTER_ACTIVITY	16	0.346732	0.850843	0.707196	1	1	4369	tags=56%, list=36%, signal=87%
INNATE_IMMUNE_RESPONSE	16	0.478377	0.888687	0.708955	1	1	4646	tags=75%, list=38%, signal=121%
MORPHOGENESIS_OF_AN_EPITHELIUM	15	0.434088	0.905116	0.710723	1	1	4568	tags=87%, list=37%, signal=138%
TRANSCRIPTION_INITIATION_FROM_RNA_POLYMERASE_II_PROMOTER	18	0.281856	0.783122	0.711321	1	1	2388	tags=28%, list=19%, signal=34%
REGULATION_OF_LYMPHOCYTE_ACTIVATION	29	0.29753	0.754021	0.711864	1	1	4453	tags=55%, list=36%, signal=86%
SECONDARY_ACTIVE_TRANSMEMBRANE_TRANSPORTER_ACTIVITY	43	0.271129	0.908919	0.716247	1	1	2011	tags=28%, list=16%, signal=33%
CHROMOSOME_SEGREGATION	24	0.333041	0.730484	0.721541	1	1	2026	tags=17%, list=17%, signal=20%
POSITIVE_REGULATION_OF_IMMUNE_SYSTEM_PROCESS	40	0.243975	0.724365	0.722101	1	1	3044	tags=30%, list=25%, signal=40%
STRUCTURAL_CONSTITUENT_OF_MUSCLE	27	0.342842	0.820134	0.72381	1	1	4506	tags=63%, list=37%, signal=99%
REGULATION_OF_BODY_FLUID_LEVELS	45	0.297491	0.858323	0.724426	1	1	3389	tags=51%, list=28%, signal=70%
CELLULAR_RESPONSE_TO_EXTRACELLULAR_STIMULUS	10	0.33408	0.765128	0.725367	1	1	1238	tags=20%, list=10%, signal=22%
PEPTIDYL_AMINO_ACID_MODIFICATION	53	0.245324	0.869391	0.726908	1	1	3597	tags=40%, list=29%, signal=56%
CELL_ACTIVATION	61	0.288119	0.771377	0.729592	1	1	2935	tags=43%, list=24%, signal=56%
APICAL_JUNCTION_COMPLEX	34	0.319727	0.826401	0.73385	1	1	2540	tags=29%, list=21%, signal=37%
APICOLATERAL_PLASMA_MEMBRANE	34	0.319727	0.826401	0.73385	1	1	2540	tags=29%, list=21%, signal=37%
RIBOSOME_BIOGENESIS_AND_ASSEMBLY	11	0.41093	0.787792	0.733871	1	1	2512	tags=36%, list=20%, signal=46%
POSITIVE_REGULATION_OF_TRANSPORT	19	0.324535	0.823296	0.736501	1	1	2381	tags=37%, list=19%, signal=46%
CHROMATIN_REMODELING_COMPLEX	16	0.223504	0.736575	0.73724	1	1	4963	tags=38%, list=40%, signal=63%
SMALL_NUCLEAR_RIBONUCLEOPROTEIN_COMPLEX	17	0.299982	0.725057	0.737319	1	1	5559	tags=65%, list=45%, signal=118%
POSITIVE_REGULATION_OF_T_CELL_ACTIVATION	17	0.312165	0.815837	0.738035	1	1	4453	tags=53%, list=36%, signal=83%
POSITIVE_REGULATION_OF_RESPONSE_TO_STIMULUS	34	0.26746	0.786679	0.739229	1	1	3295	tags=32%, list=27%, signal=44%
CATION_HOMEOSTASIS	92	0.315367	0.880907	0.739631	1	1	3503	tags=47%, list=29%, signal=65%
RESPONSE_TO_BIOTIC_STIMULUS	84	0.255181	0.859694	0.741093	1	1	3483	tags=35%, list=28%, signal=48%
MOLECULAR_ADAPTOR_ACTIVITY	44	0.240157	0.839043	0.741259	1	1	3113	tags=39%, list=25%, signal=52%
M_PHASE_OF_MITOTIC_CELL_CYCLE	72	0.322864	0.758494	0.7431	1	1	1653	tags=21%, list=13%, signal=24%
SERINE_TYPE_PEPTIDASE_ACTIVITY	31	0.289936	0.739574	0.7473	1	1	4702	tags=55%, list=38%, signal=89%
REGULATION_OF_MEMBRANE_POTENTIAL	13	0.315312	0.800574	0.747433	1	1	4303	tags=38%, list=35%, signal=59%
GLAND_DEVELOPMENT	12	0.355796	0.772947	0.749499	1	1	3474	tags=42%, list=28%, signal=58%
RIBOSOME	36	0.284456	0.744473	0.751852	1	1	2665	tags=25%, list=22%, signal=32%
IMMUNE_EFFECTOR_PROCESS	27	0.253576	0.654642	0.752525	1	1	3212	tags=37%, list=26%, signal=50%
NUCLEOTIDYLTRANSFERASE_ACTIVITY	44	0.252843	0.749931	0.756055	1	1	516	tags=9%, list=4%, signal=9%
LIPID_BIOSYNTHETIC_PROCESS	80	0.245755	0.836476	0.757962	1	1	1441	tags=19%, list=12%, signal=21%
STEROID_BINDING	15	0.318677	0.877602	0.759901	1	1	2659	tags=40%, list=22%, signal=51%
POLYSACCHARIDE_METABOLIC_PROCESS	14	0.365704	0.810879	0.760314	1	1	1429	tags=21%, list=12%, signal=24%
TIGHT_JUNCTION	31	0.324705	0.788817	0.762274	1	1	2540	tags=29%, list=21%, signal=37%
NUCLEASE_ACTIVITY	45	0.232648	0.837158	0.762653	1	1	275	tags=4%, list=2%, signal=5%
CELLULAR_CATION_HOMEOSTASIS	89	0.31807	0.88152	0.762673	1	1	2483	tags=35%, list=20%, signal=43%
PHOSPHOLIPASE_C_ACTIVATION	11	0.38857	0.809702	0.764706	1	1	1294	tags=36%, list=11%, signal=41%
MESODERM_DEVELOPMENT	20	0.327164	0.769211	0.765013	1	1	504	tags=15%, list=4%, signal=16%
HEART_DEVELOPMENT	34	0.301035	0.785331	0.766585	1	1	2916	tags=32%, list=24%, signal=42%
LYMPHOCYTE_ACTIVATION	50	0.239949	0.701962	0.767033	1	1	3911	tags=48%, list=32%, signal=70%
CYTOKINESIS	12	0.410083	0.738613	0.767123	1	1	1653	tags=25%, list=13%, signal=29%
METHYLTRANSFERASE_ACTIVITY	33	0.211451	0.770314	0.767207	1	1	4029	tags=36%, list=33%, signal=54%
SENSORY_ORGAN_DEVELOPMENT	12	0.29606	0.820506	0.768317	1	1	836	tags=17%, list=7%, signal=18%
M_PHASE	94	0.280777	0.721083	0.770701	1	1	2044	tags=21%, list=17%, signal=25%
ENERGY_DERIVATION_BY_OXIDATION_OF_ORGANIC_COMPOUNDS	32	0.212658	0.747009	0.771429	1	1	1514	tags=13%, list=12%, signal=14%
POSITIVE_REGULATION_OF_CYTOKINE_BIOSYNTHETIC_PROCESS	22	0.289256	0.67705	0.771784	1	1	4646	tags=68%, list=38%, signal=110%
TRANSFERASE_ACTIVITY_TRANSFERRING_ONE_CARBON_GROUPS	34	0.227634	0.804207	0.777083	1	1	4029	tags=38%, list=33%, signal=57%
AMINE_RECEPTOR_ACTIVITY	30	0.333104	0.761406	0.777083	1	1	934	tags=27%, list=8%, signal=29%
POSITIVE_REGULATION_OF_TRANSLATION	28	0.27938	0.718255	0.778926	1	1	4646	tags=61%, list=38%, signal=98%
POSITIVE_REGULATION_OF_DEFENSE_RESPONSE	8	0.451022	0.818022	0.782716	1	1	3044	tags=50%, list=25%, signal=66%
REGULATION_OF_CYTOKINE_BIOSYNTHETIC_PROCESS	33	0.289009	0.679473	0.783981	1	1	4670	tags=64%, list=38%, signal=102%
BLOOD_COAGULATION	32	0.293602	0.852629	0.78626	1	1	1728	tags=34%, list=14%, signal=40%
DYSTROPHIN_ASSOCIATED_GLYCOPROTEIN_COMPLEX	12	0.328301	0.689013	0.787476	1	1	254	tags=17%, list=2%, signal=17%
NUCLEAR_HORMONE_RECEPTOR_BINDING	19	0.218077	0.742245	0.787879	1	1	4056	tags=42%, list=33%, signal=63%
ORGANELLE_LOCALIZATION	22	0.259371	0.729414	0.788214	1	1	3039	tags=23%, list=25%, signal=30%
REGULATION_OF_CELL_MORPHOGENESIS	12	0.276711	0.745341	0.789157	1	1	4030	tags=50%, list=33%, signal=74%
INTERLEUKIN_RECEPTOR_ACTIVITY	16	0.258695	0.673146	0.789272	1	1	3307	tags=44%, list=27%, signal=60%
SPINDLE	34	0.274078	0.614559	0.791587	1	1	936	tags=12%, list=8%, signal=13%
HISTONE_DEACETYLASE_BINDING	8	0.34276	0.602528	0.793893	1	1	5190	tags=63%, list=42%, signal=108%
NEGATIVE_REGULATION_OF_SECRETION	9	0.400355	0.755946	0.795407	1	1	1614	tags=33%, list=13%, signal=38%
RESPONSE_TO_UV	21	0.21145	0.789197	0.797101	1	1	5334	tags=52%, list=43%, signal=93%
GLYCEROPHOSPHOLIPID_BIOSYNTHETIC_PROCESS	23	0.223461	0.733505	0.801905	1	1	2346	tags=22%, list=19%, signal=27%
PROTEOGLYCAN_BIOSYNTHETIC_PROCESS	13	0.331267	0.735041	0.802	1	1	1347	tags=31%, list=11%, signal=35%
POSITIVE_REGULATION_OF_CYTOKINE_PRODUCTION	12	0.297768	0.742902	0.802041	1	1	4646	tags=50%, list=38%, signal=80%
REGULATION_OF_T_CELL_ACTIVATION	24	0.351428	0.841023	0.803371	1	1	4453	tags=54%, list=36%, signal=85%
SUGAR_BINDING	25	0.301981	0.750122	0.803493	1	1	3348	tags=52%, list=27%, signal=71%
RNA_POLYMERASE_II_TRANSCRIPTION_MEDIATOR_ACTIVITY	6	0.397473	0.748983	0.80404	1	1	471	tags=17%, list=4%, signal=17%
POSITIVE_REGULATION_OF_IMMUNE_RESPONSE	23	0.242774	0.644922	0.808081	1	1	3044	tags=26%, list=25%, signal=35%
BRAIN_DEVELOPMENT	43	0.270451	0.85034	0.809259	1	1	1896	tags=26%, list=15%, signal=30%
CALMODULIN_BINDING	24	0.241839	0.742999	0.821632	1	1	1047	tags=13%, list=9%, signal=14%
RNA_POLYMERASE_ACTIVITY	14	0.277001	0.691644	0.826007	1	1	1965	tags=21%, list=16%, signal=25%
CELLULAR_DEFENSE_RESPONSE	42	0.287328	0.707148	0.828235	1	1	3212	tags=45%, list=26%, signal=61%
GLYCOLIPID_METABOLIC_PROCESS	15	0.309332	0.706927	0.829787	1	1	12	tags=7%, list=0%, signal=7%
BETA_TUBULIN_BINDING	9	0.326752	0.733933	0.830659	1	1	313	tags=11%, list=3%, signal=11%
GROWTH_FACTOR_BINDING	26	0.268733	0.761007	0.830952	1	1	3307	tags=38%, list=27%, signal=53%
STEROID_HORMONE_RECEPTOR_BINDING	9	0.245501	0.685832	0.83112	1	1	3637	tags=33%, list=30%, signal=47%
G_PROTEIN_SIGNALING_ADENYLATE_CYCLASE_INHIBITING_PATHWAY	7	0.398642	0.859025	0.831843	1	1	801	tags=29%, list=7%, signal=31%
SERINE_HYDROLASE_ACTIVITY	32	0.282148	0.709399	0.834821	1	1	4702	tags=53%, list=38%, signal=86%
PROTEIN_AMINO_ACID_LIPIDATION	20	0.192571	0.594606	0.83779	1	1	3645	tags=25%, list=30%, signal=36%
RNA_SPLICING	60	0.187182	0.617869	0.838095	1	1	3991	tags=30%, list=33%, signal=44%
CHROMOSOMAL_PART	82	0.205757	0.615994	0.838645	1	1	938	tags=9%, list=8%, signal=9%
CASPASE_REGULATOR_ACTIVITY	9	0.290811	0.758297	0.841996	1	1	2742	tags=33%, list=22%, signal=43%
HEMOSTASIS	36	0.295547	0.839147	0.845652	1	1	2674	tags=44%, list=22%, signal=57%
MICROTUBULE	26	0.201894	0.567211	0.846307	1	1	602	tags=8%, list=5%, signal=8%
REGULATION_OF_T_CELL_PROLIFERATION	14	0.408251	0.802997	0.846626	1	1	3778	tags=57%, list=31%, signal=82%
REGULATION_OF_CELL_SHAPE	11	0.27754	0.72845	0.84739	1	1	4030	tags=55%, list=33%, signal=81%
ENDOPLASMIC_RETICULUM_PART	74	0.170422	0.654901	0.849224	1	1	2371	tags=16%, list=19%, signal=20%
ANION_TRANSMEMBRANE_TRANSPORTER_ACTIVITY	50	0.235036	0.658148	0.851282	1	1	4369	tags=58%, list=36%, signal=90%
NEGATIVE_REGULATION_OF_CYTOKINE_BIOSYNTHETIC_PROCESS	9	0.361103	0.714147	0.853659	1	1	4670	tags=67%, list=38%, signal=108%
NEURON_PROJECTION	17	0.245269	0.749889	0.855011	1	1	2337	tags=29%, list=19%, signal=36%
S_PHASE_OF_MITOTIC_CELL_CYCLE	8	0.301049	0.61746	0.855984	1	1	5346	tags=75%, list=44%, signal=133%
EXCITATORY_EXTRACELLULAR_LIGAND_GATED_ION_CHANNEL_ACTIVITY	20	0.302357	0.746807	0.856223	1	1	3076	tags=55%, list=25%, signal=73%
EXTRACELLULAR_LIGAND_GATED_ION_CHANNEL_ACTIVITY	20	0.302357	0.746807	0.856223	1	1	3076	tags=55%, list=25%, signal=73%
REGULATION_OF_MYELOID_CELL_DIFFERENTIATION	17	0.323945	0.808572	0.859189	1	1	2681	tags=41%, list=22%, signal=53%
MICROSOME	29	0.229974	0.734912	0.862475	1	1	2190	tags=28%, list=18%, signal=34%
NICOTINIC_ACETYLCHOLINE_GATED_RECEPTOR_CHANNEL_COMPLEX	11	0.308818	0.712777	0.863326	1	1	2772	tags=45%, list=23%, signal=59%
NICOTINIC_ACETYLCHOLINE_ACTIVATED_CATION_SELECTIVE_CHANNEL_ACTIVITY	11	0.308818	0.712777	0.863326	1	1	2772	tags=45%, list=23%, signal=59%
IMMUNOLOGICAL_SYNAPSE	11	0.258676	0.591698	0.864754	1	1	5519	tags=64%, list=45%, signal=116%
NUCLEOLUS	89	0.194383	0.613725	0.865079	1	1	2572	tags=21%, list=21%, signal=27%
RNA_EXPORT_FROM_NUCLEUS	17	0.199474	0.638541	0.865801	1	1	1938	tags=18%, list=16%, signal=21%
NEGATIVE_REGULATION_OF_MAP_KINASE_ACTIVITY	17	0.246996	0.715567	0.868627	1	1	1439	tags=18%, list=12%, signal=20%
ADAPTIVE_IMMUNE_RESPONSE	19	0.264029	0.609134	0.871194	1	1	4670	tags=63%, list=38%, signal=102%
S_PHASE	12	0.267069	0.625001	0.872255	1	1	5346	tags=75%, list=44%, signal=133%
VESICLE_LOCALIZATION	9	0.236042	0.662425	0.872587	1	1	4904	tags=56%, list=40%, signal=93%
TUBE_DEVELOPMENT	17	0.249499	0.686542	0.872917	1	1	4325	tags=53%, list=35%, signal=82%
PYRIMIDINE_NUCLEOTIDE_METABOLIC_PROCESS	7	0.393013	0.691879	0.873085	1	1	108	tags=14%, list=1%, signal=14%
TRANSMEMBRANE_RECEPTOR_PROTEIN_SERINE_THREONINE_KINASE_SIGNALING_PATHWAY	46	0.212088	0.698056	0.873333	1	1	1504	tags=15%, list=12%, signal=17%
TRANSFORMING_GROWTH_FACTOR_BETA_RECEPTOR_SIGNALING_PATHWAY	36	0.234944	0.729554	0.874468	1	1	1504	tags=17%, list=12%, signal=19%
SMAD_BINDING	12	0.289646	0.775795	0.876033	1	1	2460	tags=33%, list=20%, signal=42%
SH2_DOMAIN_BINDING	13	0.211555	0.623302	0.885965	1	1	3887	tags=31%, list=32%, signal=45%
NEGATIVE_REGULATION_OF_SIGNAL_TRANSDUCTION	30	0.240976	0.68219	0.886364	1	1	2935	tags=30%, list=24%, signal=39%
POSITIVE_REGULATION_OF_LYMPHOCYTE_ACTIVATION	19	0.265083	0.66681	0.887324	1	1	2935	tags=37%, list=24%, signal=48%
SOLUTE_SODIUM_SYMPORTER_ACTIVITY	12	0.290944	0.674769	0.888186	1	1	3140	tags=50%, list=26%, signal=67%
INTEGRATOR_COMPLEX	10	0.234662	0.572033	0.888683	1	1	3319	tags=30%, list=27%, signal=41%
NEGATIVE_REGULATION_OF_CELLULAR_BIOSYNTHETIC_PROCESS	23	0.200608	0.60538	0.889625	1	1	4756	tags=52%, list=39%, signal=85%
REGULATION_OF_IMMUNE_RESPONSE	27	0.244337	0.649327	0.890063	1	1	4670	tags=41%, list=38%, signal=66%
PHOSPHOLIPID_BIOSYNTHETIC_PROCESS	29	0.220078	0.708634	0.89009	1	1	1415	tags=17%, list=12%, signal=19%
ISOPRENOID_METABOLIC_PROCESS	11	0.396749	0.759593	0.891837	1	1	495	tags=36%, list=4%, signal=38%
CYTOKINE_METABOLIC_PROCESS	36	0.246001	0.593812	0.8933	1	1	4670	tags=61%, list=38%, signal=98%
POSITIVE_REGULATION_OF_CYTOSKELETON_ORGANIZATION_AND_BIOGENESIS	10	0.259131	0.704465	0.894118	1	1	3207	tags=50%, list=26%, signal=68%
HORMONE_RECEPTOR_BINDING	20	0.194278	0.663337	0.895669	1	1	4056	tags=40%, list=33%, signal=60%
CELL_DIVISION	14	0.320886	0.568399	0.897796	1	1	440	tags=14%, list=4%, signal=15%
ATP_DEPENDENT_HELICASE_ACTIVITY	21	0.201838	0.554773	0.901163	0.996899	1	4210	tags=33%, list=34%, signal=51%
INTRAMOLECULAR_OXIDOREDUCTASE_ACTIVITY	16	0.264618	0.566161	0.904167	1	1	1024	tags=13%, list=8%, signal=14%
CHANNEL_REGULATOR_ACTIVITY	21	0.248503	0.564942	0.907514	0.999038	1	2288	tags=29%, list=19%, signal=35%
VITAMIN_TRANSPORT	8	0.25384	0.550879	0.908297	0.996329	1	3821	tags=50%, list=31%, signal=73%
COENZYME_BIOSYNTHETIC_PROCESS	10	0.252652	0.560606	0.908411	0.996277	1	495	tags=10%, list=4%, signal=10%
INACTIVATION_OF_MAPK_ACTIVITY	14	0.277939	0.766898	0.909263	1	1	1439	tags=21%, list=12%, signal=24%
ESTABLISHMENT_OF_VESICLE_LOCALIZATION	8	0.251958	0.650121	0.911828	1	1	4904	tags=63%, list=40%, signal=104%
PROTEASOME_COMPLEX	21	0.198562	0.507343	0.91258	0.998218	1	9832	tags=100%, list=80%, signal=503%
FATTY_ACID_BIOSYNTHETIC_PROCESS	13	0.271248	0.638361	0.916179	1	1	1238	tags=15%, list=10%, signal=17%
GROWTH_FACTOR_ACTIVITY	47	0.249862	0.647023	0.918977	1	1	1822	tags=26%, list=15%, signal=30%
TUBE_MORPHOGENESIS	14	0.272141	0.703865	0.92229	1	1	113	tags=7%, list=1%, signal=7%
NEGATIVE_REGULATION_OF_TRANSLATION	17	0.207114	0.547652	0.924658	0.995749	1	4756	tags=53%, list=39%, signal=86%
MAINTENANCE_OF_LOCALIZATION	17	0.236729	0.648123	0.925764	1	1	2935	tags=24%, list=24%, signal=31%
MICROTUBULE_MOTOR_ACTIVITY	14	0.317	0.62798	0.929936	1	1	3444	tags=43%, list=28%, signal=60%
NUCLEAR_MATRIX	9	0.241042	0.522026	0.930967	1	1	1881	tags=22%, list=15%, signal=26%
ISOMERASE_ACTIVITY	30	0.244477	0.683807	0.931238	1	1	1898	tags=23%, list=15%, signal=28%
CELL_FATE_COMMITMENT	12	0.290524	0.686373	0.933884	1	1	3884	tags=58%, list=32%, signal=85%
HORMONE_BINDING	13	0.159098	0.395042	0.934896	1	1	5770	tags=62%, list=47%, signal=116%
PROTEIN_BINDING_BRIDGING	54	0.224813	0.744881	0.937853	1	1	3113	tags=37%, list=25%, signal=49%
ADENYLATE_CYCLASE_ACTIVATION	16	0.240486	0.592341	0.937888	1	1	2606	tags=31%, list=21%, signal=40%
CYTOKINE_BIOSYNTHETIC_PROCESS	35	0.236049	0.573934	0.942029	1	1	4670	tags=60%, list=38%, signal=97%
OXYGEN_BINDING	13	0.238383	0.586177	0.943734	1	1	1967	tags=23%, list=16%, signal=27%
SPLICEOSOME	36	0.148599	0.424937	0.945205	1	1	1856	tags=11%, list=15%, signal=13%
DNA_DEPENDENT_ATPASE_ACTIVITY	18	0.166932	0.382328	0.945993	1	1	1896	tags=17%, list=15%, signal=20%
EXTRACELLULAR_MATRIX_STRUCTURAL_CONSTITUENT	25	0.350901	0.729505	0.951219	1	1	254	tags=16%, list=2%, signal=16%
REGIONALIZATION	12	0.245559	0.604923	0.952	1	1	404	tags=8%, list=3%, signal=9%
HYDROGEN_ION_TRANSMEMBRANE_TRANSPORTER_ACTIVITY	23	0.179347	0.545582	0.953347	0.994515	1	274	tags=4%, list=2%, signal=4%
DELAYED_RECTIFIER_POTASSIUM_CHANNEL_ACTIVITY	11	0.262793	0.71575	0.954955	1	1	3555	tags=45%, list=29%, signal=64%
REGULATION_OF_RAS_PROTEIN_SIGNAL_TRANSDUCTION	17	0.232287	0.614763	0.955912	1	1	1441	tags=18%, list=12%, signal=20%
TISSUE_MORPHOGENESIS	13	0.264698	0.618399	0.956044	1	1	2383	tags=31%, list=19%, signal=38%
REGULATION_OF_MUSCLE_CONTRACTION	18	0.226363	0.508805	0.96837	0.999993	1	4996	tags=56%, list=41%, signal=94%
CONDENSED_CHROMOSOME	27	0.17648	0.439393	0.969555	1	1	293	tags=4%, list=2%, signal=4%
CELL_CELL_ADHESION	75	0.235816	0.719319	0.971239	1	1	1576	tags=20%, list=13%, signal=23%
HUMORAL_IMMUNE_RESPONSE	27	0.221395	0.617794	0.972746	1	1	3579	tags=44%, list=29%, signal=63%
EXTERNAL_SIDE_OF_PLASMA_MEMBRANE	12	0.182122	0.463757	0.97314	1	1	4679	tags=42%, list=38%, signal=67%
MITOCHONDRIAL_MEMBRANE_ORGANIZATION_AND_BIOGENESIS	10	0.196018	0.444711	0.973631	1	1	9861	tags=100%, list=80%, signal=510%
REGULATION_OF_RAS_GTPASE_ACTIVITY	10	0.184348	0.562755	0.974359	0.997727	1	875	tags=10%, list=7%, signal=11%
MRNA_PROCESSING_GO_0006397	47	0.132703	0.378069	0.974359	0.998351	1	2342	tags=15%, list=19%, signal=18%
REGULATION_OF_SMALL_GTPASE_MEDIATED_SIGNAL_TRANSDUCTION	21	0.192642	0.566839	0.974708	1	1	4274	tags=43%, list=35%, signal=66%
NEGATIVE_REGULATION_OF_IMMUNE_SYSTEM_PROCESS	12	0.258685	0.670685	0.974806	1	1	3383	tags=42%, list=28%, signal=57%
CHAPERONE_BINDING	12	0.140141	0.425602	0.975238	1	1	5024	tags=42%, list=41%, signal=71%
PROTEIN_SERINE_THREONINE_PHOSPHATASE_COMPLEX	8	0.215976	0.520669	0.975425	0.998599	1	9616	tags=100%, list=78%, signal=463%
