# Supplementary material for: Microarray Analysis Reveals Increased Transcriptional Repression and Reduced Metabolic Activity but Not Major Changes in the Core Apoptotic Machinery during Maturation of Sympathetic Neurons
Source: Front Cell Neurosci. 2016 Mar 16;10:66. doi: 10.3389/fncel.2016.00066 (PMC4792887; doi:10.3389/fncel.2016.00066)
Supplement: Supplementary file 4 [file DataSheet4.XLSX]

## Sheet: GSEA mature
NAME	SIZE	ES	NES	NOM p-val	FDR q-val	FWER p-val	RANK AT MAX	LEADING EDGE
DAMAGED_DNA_BINDING	16	-0.649805	-1.68987	0	1	0.605	2424	tags=44%, list=20%, signal=54%				Enrichment in phenotype: mature (6 samples)
PHOSPHOINOSITIDE_BINDING	9	-0.614305	-1.62179	0	1	0.833	1145	tags=33%, list=9%, signal=37%
ALDO_KETO_REDUCTASE_ACTIVITY	5	-0.857294	-1.58432	0	1	0.876	1021	tags=40%, list=8%, signal=44%				716 / 1193 gene sets are upregulated in phenotype mature
PHOSPHOLIPID_BINDING	33	-0.5408	-1.48756	0	1	0.97	1318	tags=24%, list=11%, signal=27%				0 gene sets are significantly enriched at FDR < 25%
NUCLEOBASENUCLEOSIDENUCLEOTIDE_KINASE_ACTIVITY	22	-0.49474	-1.48517	0	1	0.97	928	tags=27%, list=8%, signal=29%				8 gene sets are significantly enriched at nominal pvalue < 1%
GUANYL_NUCLEOTIDE_EXCHANGE_FACTOR_ACTIVITY	41	-0.372649	-1.4158	0	1	1	1318	tags=20%, list=11%, signal=22%				31 gene sets are significantly enriched at nominal pvalue < 5%
COFACTOR_CATABOLIC_PROCESS	7	-0.633902	-1.35622	0	1	1	3979	tags=71%, list=32%, signal=106%
PROTON_TRANSPORTING_TWO_SECTOR_ATPASE_COMPLEX	13	-0.356911	-1.34517	0	1	1	2218	tags=23%, list=18%, signal=28%
RESPONSE_TO_HORMONE_STIMULUS	27	-0.444236	-1.41086	0.0124777	1	1	289	tags=11%, list=2%, signal=11%
LIPID_BINDING	64	-0.460298	-1.32961	0.0131827	1	1	1318	tags=20%, list=11%, signal=23%
TRANSITION_METAL_ION_BINDING	82	-0.492053	-1.49636	0.0133588	1	0.97	2010	tags=30%, list=16%, signal=36%
RUFFLE	24	-0.706262	-1.38594	0.014433	1	1	1412	tags=46%, list=12%, signal=52%
NUCLEOTIDE_KINASE_ACTIVITY	12	-0.656644	-1.53532	0.0145228	1	0.916	506	tags=33%, list=4%, signal=35%
PHOSPHOTRANSFERASE_ACTIVITY_PHOSPHATE_GROUP_AS_ACCEPTOR	16	-0.584618	-1.56186	0.0207939	1	0.896	832	tags=31%, list=7%, signal=33%
TRNA_PROCESSING	9	-0.714522	-1.56001	0.0221239	1	0.907	2059	tags=33%, list=17%, signal=40%
ER_NUCLEAR_SIGNALING_PATHWAY	13	-0.611067	-1.44945	0.0226757	1	1	3811	tags=69%, list=31%, signal=100%
PROTEIN_PHOSPHATASE_BINDING	6	-0.494289	-1.37614	0.025522	1	1	6206	tags=100%, list=51%, signal=202%
RESPONSE_TO_TEMPERATURE_STIMULUS	15	-0.675791	-1.49711	0.0276134	1	0.958	784	tags=27%, list=6%, signal=28%
PROTEIN_AMINO_ACID_ADP_RIBOSYLATION	8	-0.696493	-1.34008	0.0294695	1	1	2365	tags=50%, list=19%, signal=62%
PIGMENT_BIOSYNTHETIC_PROCESS	17	-0.474431	-1.51463	0.0308285	1	0.938	2553	tags=35%, list=21%, signal=45%
PIGMENT_METABOLIC_PROCESS	18	-0.496563	-1.51581	0.03125	1	0.938	2553	tags=39%, list=21%, signal=49%
PROTEIN_SECRETION	19	-0.540045	-1.37354	0.0341365	1	1	917	tags=21%, list=7%, signal=23%
ZINC_ION_BINDING	64	-0.506754	-1.50585	0.0341727	1	0.949	2004	tags=33%, list=16%, signal=39%
UNFOLDED_PROTEIN_RESPONSE	9	-0.595404	-1.45724	0.0357143	1	1	3769	tags=67%, list=31%, signal=96%
CELLULAR_LIPID_CATABOLIC_PROCESS	21	-0.525307	-1.41831	0.0365854	1	1	1531	tags=29%, list=12%, signal=33%
LIPID_CATABOLIC_PROCESS	24	-0.551383	-1.34666	0.0382979	1	1	1531	tags=29%, list=12%, signal=33%
NEGATIVE_REGULATION_OF_TRANSCRIPTION_FACTOR_ACTIVITY	13	-0.451373	-1.30552	0.0392562	0.98185	1	3774	tags=62%, list=31%, signal=89%
CELLULAR_MACROMOLECULE_CATABOLIC_PROCESS	87	-0.242488	-1.32284	0.0408163	1	1	3083	tags=31%, list=25%, signal=41%
PURINE_RIBONUCLEOTIDE_METABOLIC_PROCESS	7	-0.714202	-1.47939	0.045283	1	0.985	1057	tags=29%, list=9%, signal=31%
COFACTOR_BINDING	20	-0.449179	-1.36368	0.0473373	1	1	2886	tags=45%, list=24%, signal=59%
MONOVALENT_INORGANIC_CATION_HOMEOSTASIS	14	-0.584297	-1.37449	0.0476191	1	1	1968	tags=36%, list=16%, signal=42%
CELLULAR_MONOVALENT_INORGANIC_CATION_HOMEOSTASIS	11	-0.665183	-1.42935	0.0528233	1	1	1968	tags=45%, list=16%, signal=54%
REGULATION_OF_CELLULAR_PH	10	-0.700717	-1.3896	0.0537428	1	1	1968	tags=50%, list=16%, signal=60%
PURINE_NUCLEOTIDE_METABOLIC_PROCESS	8	-0.67162	-1.43731	0.054	1	1	2927	tags=50%, list=24%, signal=66%
PROTEIN_TARGETING	91	-0.398173	-1.3559	0.0549898	1	1	2100	tags=25%, list=17%, signal=30%
UNFOLDED_PROTEIN_BINDING	37	-0.462421	-1.47969	0.0568421	1	0.985	2542	tags=30%, list=21%, signal=37%
COENZYME_BINDING	14	-0.553265	-1.34641	0.0592255	1	1	2858	tags=57%, list=23%, signal=74%
REPLICATION_FORK	15	-0.635745	-1.36719	0.0617284	1	1	1914	tags=53%, list=16%, signal=63%
TRANSPORT_VESICLE	21	-0.474513	-1.36331	0.0623782	1	1	383	tags=14%, list=3%, signal=15%
REGULATION_OF_CYTOSKELETON_ORGANIZATION_AND_BIOGENESIS	26	-0.493305	-1.3838	0.0638723	1	1	840	tags=23%, list=7%, signal=25%
STRESS_ACTIVATED_PROTEIN_KINASE_SIGNALING_PATHWAY	44	-0.33717	-1.3158	0.0641283	1	1	176	tags=5%, list=1%, signal=5%
GLYCOPROTEIN_CATABOLIC_PROCESS	11	-0.768002	-1.30439	0.0643154	0.976867	1	483	tags=36%, list=4%, signal=38%
REGULATION_OF_JNK_CASCADE	10	-0.606213	-1.29694	0.064833	0.931561	1	11	tags=10%, list=0%, signal=10%
JNK_CASCADE	42	-0.344925	-1.31181	0.0653061	1	1	176	tags=5%, list=1%, signal=5%
MONOCARBOXYLIC_ACID_METABOLIC_PROCESS	66	-0.437506	-1.33901	0.0655106	1	1	1784	tags=27%, list=15%, signal=32%
REGULATION_OF_SYNAPSE_STRUCTURE_AND_ACTIVITY	10	-0.704756	-1.32082	0.0669014	1	1	1067	tags=30%, list=9%, signal=33%
VACUOLAR_TRANSPORT	12	-0.671453	-1.3738	0.0693878	1	1	1174	tags=42%, list=10%, signal=46%
ACTIVATION_OF_PROTEIN_KINASE_ACTIVITY	20	-0.54252	-1.32954	0.0707269	1	1	1149	tags=25%, list=9%, signal=28%
NUCLEAR_TRANSPORT	70	-0.371528	-1.34371	0.0718336	1	1	751	tags=11%, list=6%, signal=12%
REGULATION_OF_JNK_ACTIVITY	18	-0.485911	-1.42586	0.0718447	1	1	2120	tags=33%, list=17%, signal=40%
REGULATION_OF_ORGANELLE_ORGANIZATION_AND_BIOGENESIS	34	-0.436482	-1.3153	0.0728347	1	1	840	tags=18%, list=7%, signal=19%
PHOSPHOLIPID_TRANSPORTER_ACTIVITY	9	-0.796213	-1.47123	0.0745968	1	0.985	1691	tags=56%, list=14%, signal=64%
NUCLEAR_IMPORT	38	-0.466028	-1.2824	0.0751073	0.934718	1	751	tags=16%, list=6%, signal=17%
DEOXYRIBONUCLEASE_ACTIVITY	20	-0.434747	-1.31293	0.0754258	1	1	2424	tags=35%, list=20%, signal=44%
OXIDOREDUCTASE_ACTIVITY_ACTING_ON_THE_ALDEHYDE_OR_OXO_GROUP_OF_DONORS	19	-0.55935	-1.39437	0.0772201	1	1	908	tags=26%, list=7%, signal=28%
ENDOSOME_TRANSPORT	19	-0.556394	-1.38507	0.0826446	1	1	3193	tags=68%, list=26%, signal=92%
GTPASE_ACTIVITY	77	-0.342345	-1.434	0.0830116	1	1	2630	tags=31%, list=21%, signal=39%
PROTEIN_POLYMERIZATION	16	-0.483598	-1.38954	0.0830116	1	1	1318	tags=25%, list=11%, signal=28%
NEGATIVE_REGULATION_OF_CELLULAR_COMPONENT_ORGANIZATION_AND_BIOGENESIS	24	-0.498715	-1.36444	0.0858209	1	1	1084	tags=21%, list=9%, signal=23%
LEADING_EDGE	39	-0.55991	-1.40386	0.0882353	1	1	1573	tags=33%, list=13%, signal=38%
NEGATIVE_REGULATION_OF_CELL_CYCLE	67	-0.484411	-1.42536	0.0883882	1	1	752	tags=18%, list=6%, signal=19%
MEMBRANE_FUSION	25	-0.411908	-1.31211	0.0896686	1	1	2551	tags=40%, list=21%, signal=50%
MITOCHONDRION_ORGANIZATION_AND_BIOGENESIS	43	-0.484354	-1.46354	0.0897436	1	0.985	3469	tags=42%, list=28%, signal=58%
OXIDOREDUCTASE_ACTIVITY_ACTING_ON_SULFUR_GROUP_OF_DONORS	9	-0.649244	-1.37302	0.0947581	1	1	3217	tags=67%, list=26%, signal=90%
VACUOLE	51	-0.407434	-1.29793	0.0956023	0.953464	1	2439	tags=41%, list=20%, signal=51%
INOSITOL_OR_PHOSPHATIDYLINOSITOL_PHOSPHATASE_ACTIVITY	10	-0.602865	-1.30936	0.0956522	0.978376	1	147	tags=10%, list=1%, signal=10%
CYTOSKELETON_DEPENDENT_INTRACELLULAR_TRANSPORT	25	-0.339376	-1.21595	0.0958606	0.932281	1	2577	tags=28%, list=21%, signal=35%
NUCLEOCYTOPLASMIC_TRANSPORT	69	-0.371838	-1.33361	0.0964083	1	1	751	tags=12%, list=6%, signal=12%
REGULATION_OF_CELL_GROWTH	35	-0.479943	-1.22514	0.0964567	0.912643	1	1140	tags=26%, list=9%, signal=28%
RAS_GUANYL_NUCLEOTIDE_EXCHANGE_FACTOR_ACTIVITY	18	-0.365106	-1.243	0.0971429	0.931824	1	1318	tags=22%, list=11%, signal=25%
BILE_ACID_METABOLIC_PROCESS	9	-0.63222	-1.32174	0.0978474	1	1	1753	tags=33%, list=14%, signal=39%
HETEROCYCLE_METABOLIC_PROCESS	22	-0.574674	-1.39147	0.0989011	1	1	2553	tags=55%, list=21%, signal=69%
ANTI_APOPTOSIS	95	-0.261518	-1.11461	0.0991379	0.859992	1	832	tags=11%, list=7%, signal=11%
TRANSCRIPTION_COREPRESSOR_ACTIVITY	67	-0.389581	-1.31133	0.0997783	0.999182	1	886	tags=12%, list=7%, signal=13%
RECEPTOR_SIGNALING_PROTEIN_SERINE_THREONINE_KINASE_ACTIVITY	34	-0.336394	-1.24634	0.102767	0.925658	1	2116	tags=24%, list=17%, signal=28%
LIPID_TRANSPORT	25	-0.465414	-1.24856	0.105166	0.930311	1	891	tags=16%, list=7%, signal=17%
SULFURIC_ESTER_HYDROLASE_ACTIVITY	11	-0.72011	-1.39022	0.105566	1	1	1375	tags=55%, list=11%, signal=61%
PROTEIN_IMPORT	48	-0.414002	-1.29391	0.107143	0.94107	1	2100	tags=25%, list=17%, signal=30%
RESPONSE_TO_OXIDATIVE_STRESS	38	-0.396386	-1.26798	0.108159	0.955265	1	1379	tags=18%, list=11%, signal=21%
ELECTRON_TRANSPORT_GO_0006118	43	-0.318044	-1.25905	0.11028	0.944102	1	3118	tags=40%, list=25%, signal=53%
INTRA_GOLGI_VESICLE_MEDIATED_TRANSPORT	11	-0.614346	-1.42903	0.111111	1	1	3010	tags=55%, list=25%, signal=72%
FATTY_ACID_BETA_OXIDATION	8	-0.603662	-1.38896	0.111554	1	1	278	tags=13%, list=2%, signal=13%
NEGATIVE_REGULATION_OF_CYTOSKELETON_ORGANIZATION_AND_BIOGENESIS	9	-0.577617	-1.30733	0.112381	0.981739	1	840	tags=33%, list=7%, signal=36%
GLUTATHIONE_TRANSFERASE_ACTIVITY	15	-0.677422	-1.31131	0.114943	0.988235	1	1765	tags=47%, list=14%, signal=54%
ADP_BINDING	10	-0.593358	-1.42384	0.116935	1	1	1337	tags=30%, list=11%, signal=34%
NUCLEOBASENUCLEOSIDE_AND_NUCLEOTIDE_METABOLIC_PROCESS	41	-0.357658	-1.20677	0.117083	0.909492	1	1057	tags=15%, list=9%, signal=16%
CYSTEINE_TYPE_ENDOPEPTIDASE_ACTIVITY	32	-0.410439	-1.28288	0.118644	0.940549	1	1049	tags=19%, list=9%, signal=20%
LYSOSOMAL_TRANSPORT	9	-0.717551	-1.38326	0.119639	1	1	1174	tags=44%, list=10%, signal=49%
AROMATIC_COMPOUND_METABOLIC_PROCESS	21	-0.568756	-1.30438	0.12035	0.966851	1	1765	tags=43%, list=14%, signal=50%
REGULATION_OF_PH	13	-0.613091	-1.36151	0.120388	1	1	1968	tags=38%, list=16%, signal=46%
RHO_GUANYL_NUCLEOTIDE_EXCHANGE_FACTOR_ACTIVITY	11	-0.558151	-1.3706	0.122	1	1	1318	tags=36%, list=11%, signal=41%
CELL_CYCLE_ARREST_GO_0007050	49	-0.461698	-1.29767	0.123389	0.945983	1	752	tags=18%, list=6%, signal=19%
PHAGOCYTOSIS	13	-0.668773	-1.29071	0.125	0.921296	1	594	tags=31%, list=5%, signal=32%
MICROBODY_PART	13	-0.496952	-1.40363	0.125532	1	1	3950	tags=69%, list=32%, signal=102%
PEROXISOMAL_PART	13	-0.496952	-1.40363	0.125532	1	1	3950	tags=69%, list=32%, signal=102%
ACTIN_FILAMENT_ORGANIZATION	19	-0.436482	-1.21342	0.1274	0.921669	1	840	tags=26%, list=7%, signal=28%
POSITIVE_REGULATION_OF_JNK_ACTIVITY	16	-0.472718	-1.38895	0.127413	1	1	2071	tags=31%, list=17%, signal=38%
NLS_BEARING_SUBSTRATE_IMPORT_INTO_NUCLEUS	8	-0.512711	-1.32921	0.127542	1	1	2100	tags=25%, list=17%, signal=30%
ENDOPLASMIC_RETICULUM_LUMEN	8	-0.681985	-1.35148	0.127803	1	1	1960	tags=50%, list=16%, signal=59%
ARYLSULFATASE_ACTIVITY	8	-0.753293	-1.32951	0.128514	1	1	1348	tags=63%, list=11%, signal=70%
HETEROPHILIC_CELL_ADHESION	6	-0.58136	-1.26361	0.13082	0.942905	1	1308	tags=50%, list=11%, signal=56%
NF_KAPPAB_BINDING	10	-0.48999	-1.32477	0.132231	1	1	3811	tags=60%, list=31%, signal=87%
MAP_KINASE_KINASE_KINASE_ACTIVITY	10	-0.471077	-1.28956	0.132505	0.919015	1	2071	tags=30%, list=17%, signal=36%
NEGATIVE_REGULATION_OF_DNA_BINDING	15	-0.419666	-1.24886	0.132948	0.935437	1	3774	tags=60%, list=31%, signal=87%
FATTY_ACID_OXIDATION	14	-0.457721	-1.23669	0.133197	0.894892	1	2171	tags=29%, list=18%, signal=35%
NOTCH_SIGNALING_PATHWAY	10	-0.574234	-1.18961	0.13347	0.92889	1	560	tags=20%, list=5%, signal=21%
EARLY_ENDOSOME	15	-0.656582	-1.4368	0.134538	1	1	1461	tags=40%, list=12%, signal=45%
ACTIN_CYTOSKELETON_ORGANIZATION_AND_BIOGENESIS	93	-0.274121	-1.14108	0.134579	0.889485	1	1776	tags=19%, list=14%, signal=22%
INTERACTION_WITH_HOST	14	-0.599925	-1.31287	0.137652	1	1	2089	tags=43%, list=17%, signal=52%
POSITIVE_REGULATION_OF_TRANSFERASE_ACTIVITY	71	-0.362493	-1.1781	0.138075	0.921056	1	1654	tags=21%, list=13%, signal=24%
PROTEIN_DOMAIN_SPECIFIC_BINDING	61	-0.313588	-1.20325	0.139344	0.918782	1	1806	tags=16%, list=15%, signal=19%
REGULATION_OF_MAPKKK_CASCADE	15	-0.531825	-1.24923	0.140625	0.940112	1	1174	tags=20%, list=10%, signal=22%
LYTIC_VACUOLE	47	-0.40412	-1.23804	0.142	0.904786	1	2439	tags=40%, list=20%, signal=50%
LYSOSOME	47	-0.40412	-1.23804	0.142	0.898841	1	2439	tags=40%, list=20%, signal=50%
CELL_SOMA	8	-0.71123	-1.25671	0.142586	0.935416	1	785	tags=38%, list=6%, signal=40%
CELL_PROJECTION	84	-0.36235	-1.26689	0.142593	0.955393	1	1627	tags=24%, list=13%, signal=27%
SMALL_PROTEIN_CONJUGATING_ENZYME_ACTIVITY	41	-0.475227	-1.40844	0.142857	1	1	3525	tags=56%, list=29%, signal=78%
SECONDARY_METABOLIC_PROCESS	25	-0.501061	-1.31068	0.146388	0.981258	1	2553	tags=44%, list=21%, signal=55%
RIBONUCLEOTIDE_METABOLIC_PROCESS	10	-0.558951	-1.29858	0.147773	0.959562	1	3150	tags=50%, list=26%, signal=67%
ADHERENS_JUNCTION	20	-0.519922	-1.19385	0.148585	0.919777	1	840	tags=25%, list=7%, signal=27%
NEGATIVE_REGULATION_OF_GROWTH	33	-0.477518	-1.20737	0.151751	0.917455	1	1140	tags=27%, list=9%, signal=30%
NUCLEOTIDE_BIOSYNTHETIC_PROCESS	14	-0.487863	-1.21552	0.151943	0.923976	1	506	tags=14%, list=4%, signal=15%
REGULATION_OF_GTPASE_ACTIVITY	13	-0.330665	-1.17595	0.153527	0.905626	1	2167	tags=31%, list=18%, signal=37%
MITOCHONDRIAL_TRANSPORT	18	-0.523532	-1.33749	0.155738	1	1	2404	tags=33%, list=20%, signal=41%
UBIQUITIN_LIGASE_COMPLEX	24	-0.495678	-1.38327	0.156118	1	1	2514	tags=50%, list=20%, signal=63%
CATION_TRANSPORTING_ATPASE_ACTIVITY	10	-0.422016	-1.3027	0.156823	0.964663	1	1703	tags=40%, list=14%, signal=46%
POSITIVE_REGULATION_OF_MAPKKK_CASCADE	9	-0.576608	-1.17759	0.158607	0.917627	1	1174	tags=22%, list=10%, signal=25%
BIOPOLYMER_CATABOLIC_PROCESS	95	-0.287755	-1.24269	0.16156	0.927374	1	3083	tags=35%, list=25%, signal=46%
AMINO_ACID_CATABOLIC_PROCESS	21	-0.458157	-1.17745	0.162162	0.913428	1	533	tags=14%, list=4%, signal=15%
PROTEIN_TARGETING_TO_MITOCHONDRION	9	-0.706176	-1.29905	0.165577	0.96746	1	2404	tags=56%, list=20%, signal=69%
PROTEIN_KINASE_BINDING	56	-0.301231	-1.13745	0.166667	0.883413	1	2487	tags=30%, list=20%, signal=38%
GLUTAMATE_SIGNALING_PATHWAY	17	-0.538204	-1.20077	0.167665	0.919502	1	768	tags=24%, list=6%, signal=25%
PROTEIN_HETERODIMERIZATION_ACTIVITY	66	-0.379931	-1.17726	0.168651	0.905319	1	1847	tags=23%, list=15%, signal=27%
NITROGEN_COMPOUND_BIOSYNTHETIC_PROCESS	23	-0.496504	-1.26803	0.170431	0.962708	1	1704	tags=39%, list=14%, signal=45%
RESPONSE_TO_IONIZING_RADIATION	9	-0.513832	-1.28457	0.170588	0.940414	1	2304	tags=56%, list=19%, signal=68%
ENDODEOXYRIBONUCLEASE_ACTIVITY	10	-0.654206	-1.30174	0.172775	0.960186	1	3581	tags=70%, list=29%, signal=99%
MITOCHONDRIAL_MATRIX	41	-0.43615	-1.26522	0.174312	0.956817	1	3839	tags=51%, list=31%, signal=74%
MITOCHONDRIAL_LUMEN	41	-0.43615	-1.26522	0.174312	0.948974	1	3839	tags=51%, list=31%, signal=74%
HEME_BIOSYNTHETIC_PROCESS	10	-0.528504	-1.27696	0.174672	0.956437	1	2553	tags=40%, list=21%, signal=50%
UBIQUITIN_PROTEIN_LIGASE_ACTIVITY	39	-0.471683	-1.36764	0.175772	1	1	3525	tags=56%, list=29%, signal=79%
PROTEIN_PHOSPHATASE_TYPE_2A_REGULATOR_ACTIVITY	12	-0.596033	-1.34299	0.176113	1	1	3215	tags=58%, list=26%, signal=79%
EPIDERMAL_GROWTH_FACTOR_RECEPTOR_SIGNALING_PATHWAY	15	-0.48404	-1.21107	0.178771	0.921249	1	128	tags=13%, list=1%, signal=13%
SMALL_CONJUGATING_PROTEIN_LIGASE_ACTIVITY	41	-0.462425	-1.34704	0.180488	1	1	3525	tags=54%, list=29%, signal=75%
SYNAPTIC_VESICLE	12	-0.429475	-1.23223	0.182232	0.907708	1	4093	tags=67%, list=33%, signal=100%
CHROMATIN_ASSEMBLY	14	-0.546392	-1.36884	0.182524	1	1	3231	tags=50%, list=26%, signal=68%
I_KAPPAB_KINASE_NF_KAPPAB_CASCADE	88	-0.37081	-1.21423	0.184211	0.923905	1	1846	tags=22%, list=15%, signal=25%
SPHINGOID_METABOLIC_PROCESS	10	-0.506285	-1.24962	0.186722	0.945348	1	2152	tags=40%, list=18%, signal=48%
HYDROLASE_ACTIVITY_ACTING_ON_CARBON_NITROGEN_NOT_PEPTIDEBONDS	41	-0.414933	-1.12581	0.186837	0.862308	1	766	tags=17%, list=6%, signal=18%
SPHINGOLIPID_METABOLIC_PROCESS	23	-0.516437	-1.2908	0.188341	0.929331	1	2152	tags=39%, list=18%, signal=47%
AMINO_ACID_AND_DERIVATIVE_METABOLIC_PROCESS	88	-0.339741	-1.16818	0.190789	0.909335	1	2360	tags=31%, list=19%, signal=38%
INTRINSIC_TO_GOLGI_MEMBRANE	11	-0.492165	-1.21087	0.191571	0.916869	1	141	tags=9%, list=1%, signal=9%
ACID_AMINO_ACID_LIGASE_ACTIVITY	47	-0.447555	-1.31192	0.192214	1	1	3525	tags=53%, list=29%, signal=74%
GOLGI_ASSOCIATED_VESICLE	22	-0.349344	-1.23909	0.193798	0.906177	1	1321	tags=14%, list=11%, signal=15%
SPERM_MOTILITY	9	-0.600351	-1.19631	0.194495	0.923307	1	1733	tags=33%, list=14%, signal=39%
PROTEIN_IMPORT_INTO_NUCLEUS_TRANSLOCATION	9	-0.549249	-1.18333	0.195072	0.926811	1	511	tags=22%, list=4%, signal=23%
LYASE_ACTIVITY	49	-0.321593	-1.1361	0.195219	0.877166	1	2490	tags=31%, list=20%, signal=38%
GLUCOSE_METABOLIC_PROCESS	25	-0.333466	-1.18281	0.195298	0.924598	1	1859	tags=24%, list=15%, signal=28%
LIPID_TRANSPORTER_ACTIVITY	20	-0.490289	-1.16424	0.195933	0.912051	1	1691	tags=30%, list=14%, signal=35%
HEME_METABOLIC_PROCESS	11	-0.552804	-1.26118	0.196388	0.941062	1	2553	tags=45%, list=21%, signal=57%
REGULATION_OF_CHROMOSOME_ORGANIZATION_AND_BIOGENESIS	8	-0.466174	-1.17727	0.196809	0.909781	1	4422	tags=63%, list=36%, signal=98%
GLYCOSPHINGOLIPID_METABOLIC_PROCESS	12	-0.539788	-1.2586	0.198864	0.94004	1	1579	tags=42%, list=13%, signal=48%
CELL_MATRIX_ADHESION	30	-0.399163	-1.14417	0.199597	0.89356	1	968	tags=13%, list=8%, signal=14%
PROTEASE_INHIBITOR_ACTIVITY	30	-0.508753	-1.20899	0.2	0.921108	1	868	tags=23%, list=7%, signal=25%
INDUCTION_OF_APOPTOSIS_BY_INTRACELLULAR_SIGNALS	17	-0.512937	-1.20685	0.201357	0.914533	1	2421	tags=35%, list=20%, signal=44%
PROTEIN_IMPORT_INTO_NUCLEUS	37	-0.421153	-1.25818	0.204797	0.934791	1	751	tags=14%, list=6%, signal=14%
CALCIUM_ION_BINDING	86	-0.364484	-1.17125	0.20524	0.910146	1	1991	tags=24%, list=16%, signal=29%
HISTONE_DEACETYLASE_COMPLEX	16	-0.522368	-1.25304	0.205821	0.948809	1	1310	tags=25%, list=11%, signal=28%
NEURON_DIFFERENTIATION	71	-0.354243	-1.10255	0.206544	0.856448	1	1344	tags=23%, list=11%, signal=25%
REGULATION_OF_PROTEIN_STABILITY	14	-0.41386	-1.20162	0.207339	0.920437	1	2184	tags=36%, list=18%, signal=43%
INDUCTION_OF_APOPTOSIS_BY_EXTRACELLULAR_SIGNALS	25	-0.367836	-1.13941	0.207939	0.888004	1	2556	tags=32%, list=21%, signal=40%
HYDROLASE_ACTIVITY_ACTING_ON_CARBON_NITROGEN_NOT_PEPTIDEBONDSIN_LINEAR_AMIDES	20	-0.547442	-1.27616	0.209393	0.95244	1	766	tags=25%, list=6%, signal=27%
PROTEIN_N_TERMINUS_BINDING	34	-0.240833	-1.10146	0.212254	0.854219	1	1942	tags=21%, list=16%, signal=24%
MICROBODY	41	-0.449064	-1.24045	0.212371	0.919346	1	1979	tags=34%, list=16%, signal=41%
PEROXISOME	41	-0.449064	-1.24045	0.212371	0.913049	1	1979	tags=34%, list=16%, signal=41%
NEUROGENESIS	86	-0.337578	-1.16143	0.212963	0.889169	1	1344	tags=20%, list=11%, signal=22%
LIPID_HOMEOSTASIS	11	-0.642203	-1.26307	0.213404	0.938133	1	483	tags=18%, list=4%, signal=19%
B_CELL_DIFFERENTIATION	11	-0.553473	-1.18876	0.215139	0.912576	1	1740	tags=27%, list=14%, signal=32%
GOLGI_VESICLE_TRANSPORT	44	-0.385298	-1.23682	0.215247	0.899528	1	3681	tags=50%, list=30%, signal=71%
SMALL_GTPASE_MEDIATED_SIGNAL_TRANSDUCTION	74	-0.407575	-1.24351	0.216963	0.935252	1	1312	tags=19%, list=11%, signal=21%
AMINO_ACID_METABOLIC_PROCESS	68	-0.336282	-1.1624	0.218487	0.894131	1	2360	tags=28%, list=19%, signal=34%
SPECIFIC_TRANSCRIPTIONAL_REPRESSOR_ACTIVITY	10	-0.416248	-1.1635	0.21875	0.897908	1	106	tags=10%, list=1%, signal=10%
PEROXISOMAL_MEMBRANE	12	-0.574361	-1.27381	0.219638	0.955285	1	3950	tags=75%, list=32%, signal=111%
MICROBODY_MEMBRANE	12	-0.574361	-1.27381	0.219638	0.947162	1	3950	tags=75%, list=32%, signal=111%
REGULATION_OF_GROWTH	46	-0.407767	-1.16876	0.219653	0.911148	1	1140	tags=24%, list=9%, signal=26%
PHOSPHATASE_BINDING	9	-0.461925	-1.1804	0.221519	0.916434	1	393	tags=11%, list=3%, signal=11%
PROTEIN_OLIGOMERIZATION	27	-0.373632	-1.13506	0.222689	0.873474	1	1084	tags=15%, list=9%, signal=16%
B_CELL_ACTIVATION	18	-0.465224	-1.14293	0.223464	0.89378	1	1885	tags=28%, list=15%, signal=33%
REGULATION_OF_DNA_REPLICATION	14	-0.401329	-1.14839	0.223553	0.90147	1	1646	tags=29%, list=13%, signal=33%
OXIDOREDUCTASE_ACTIVITY_ACTING_ON_THE_ALDEHYDE_OR_OXO_GROUP_OF_DONORSNAD_OR_NADP_AS_ACCEPTOR	14	-0.499179	-1.23088	0.223636	0.907485	1	908	tags=21%, list=7%, signal=23%
INTEGRAL_TO_GOLGI_MEMBRANE	6	-0.533877	-1.16377	0.226103	0.905322	1	141	tags=17%, list=1%, signal=17%
INTERCELLULAR_JUNCTION_ASSEMBLY_AND_MAINTENANCE	12	-0.56559	-1.16393	0.227557	0.908783	1	551	tags=17%, list=4%, signal=17%
KERATINOCYTE_DIFFERENTIATION	14	-0.553284	-1.13716	0.228464	0.880484	1	273	tags=14%, list=2%, signal=15%
SMALL_GTPASE_REGULATOR_ACTIVITY	55	-0.242241	-1.14757	0.230769	0.901232	1	3052	tags=31%, list=25%, signal=41%
COATED_VESICLE	38	-0.267329	-1.21787	0.231068	0.929633	1	1422	tags=13%, list=12%, signal=15%
REGULATION_OF_CELL_ADHESION	31	-0.433976	-1.19988	0.232775	0.918713	1	816	tags=16%, list=7%, signal=17%
3_5_EXONUCLEASE_ACTIVITY	11	-0.562175	-1.18929	0.233792	0.920268	1	3274	tags=45%, list=27%, signal=62%
REGULATION_OF_ACTIN_FILAMENT_LENGTH	12	-0.493611	-1.18942	0.234951	0.924616	1	840	tags=25%, list=7%, signal=27%
OXIDOREDUCTASE_ACTIVITY_ACTING_ON_THE_CH_CH_GROUP_OF_DONORS	19	-0.4948	-1.24108	0.235174	0.928693	1	2553	tags=53%, list=21%, signal=66%
LAMELLIPODIUM	22	-0.361054	-1.27105	0.235409	0.955143	1	1853	tags=27%, list=15%, signal=32%
NEGATIVE_REGULATION_OF_BINDING	16	-0.390564	-1.19463	0.237052	0.920563	1	3774	tags=56%, list=31%, signal=81%
TRANSFERASE_ACTIVITY_TRANSFERRING_ALKYL_OR_ARYLOTHER_THAN_METHYLGROUPS	30	-0.409011	-1.13947	0.237624	0.891515	1	1765	tags=23%, list=14%, signal=27%
CASPASE_ACTIVATION	21	-0.475273	-1.2283	0.237911	0.907602	1	1856	tags=29%, list=15%, signal=34%
RESPONSE_TO_HEAT	10	-0.521938	-1.26381	0.240672	0.949416	1	585	tags=10%, list=5%, signal=10%
LEARNING_AND_OR_MEMORY	12	-0.670274	-1.174	0.241509	0.908308	1	901	tags=33%, list=7%, signal=36%
REGULATION_OF_CELLULAR_COMPONENT_SIZE	13	-0.482823	-1.18676	0.242	0.914689	1	840	tags=23%, list=7%, signal=25%
GOLGI_APPARATUS_PART	76	-0.313126	-1.24798	0.242038	0.925303	1	3500	tags=45%, list=29%, signal=62%
CELL_SUBSTRATE_ADHERENS_JUNCTION	13	-0.524411	-1.15745	0.243792	0.888328	1	840	tags=31%, list=7%, signal=33%
APOPTOTIC_PROGRAM	51	-0.36831	-1.09547	0.24406	0.846117	1	2174	tags=25%, list=18%, signal=31%
PEROXISOME_ORGANIZATION_AND_BIOGENESIS	14	-0.457718	-1.19628	0.245763	0.918455	1	3950	tags=64%, list=32%, signal=95%
CELL_SURFACE	62	-0.384258	-1.14518	0.246465	0.897568	1	1113	tags=19%, list=9%, signal=21%
REGULATION_OF_I_KAPPAB_KINASE_NF_KAPPAB_CASCADE	72	-0.390362	-1.18188	0.248658	0.913735	1	1846	tags=22%, list=15%, signal=26%
CELL_SUBSTRATE_ADHESION	31	-0.381828	-1.12577	0.25	0.859125	1	968	tags=13%, list=8%, signal=14%
POSITIVE_REGULATION_OF_CASPASE_ACTIVITY	22	-0.446536	-1.15745	0.250509	0.892215	1	1856	tags=27%, list=15%, signal=32%
HYDROLASE_ACTIVITY_ACTING_ON_ACID_ANHYDRIDESCATALYZING_TRANSMEMBRANE_MOVEMENT_OF_SUBSTANCES	36	-0.347691	-1.16246	0.250929	0.898188	1	1733	tags=25%, list=14%, signal=29%
REGULATION_OF_MITOTIC_CELL_CYCLE	16	-0.614154	-1.22034	0.254302	0.925113	1	754	tags=25%, list=6%, signal=27%
INTERCALATED_DISC	8	-0.598425	-1.13663	0.254789	0.878797	1	48	tags=13%, list=0%, signal=13%
LIPID_RAFT	23	-0.442242	-1.1379	0.256513	0.88531	1	1124	tags=17%, list=9%, signal=19%
GENERATION_OF_NEURONS	77	-0.32962	-1.08782	0.258727	0.855118	1	1344	tags=21%, list=11%, signal=23%
STEROL_BINDING	8	-0.566594	-1.17045	0.259875	0.909361	1	390	tags=25%, list=3%, signal=26%
DOUBLE_STRAND_BREAK_REPAIR	21	-0.560971	-1.29103	0.260042	0.936823	1	2348	tags=43%, list=19%, signal=53%
NEURON_DEVELOPMENT	57	-0.372273	-1.11505	0.26087	0.861608	1	1227	tags=25%, list=10%, signal=27%
DEACETYLASE_ACTIVITY	10	-0.398573	-1.04116	0.262745	0.873007	1	1754	tags=30%, list=14%, signal=35%
BASOLATERAL_PLASMA_MEMBRANE	28	-0.391776	-1.15734	0.263056	0.884853	1	1381	tags=25%, list=11%, signal=28%
FATTY_ACID_METABOLIC_PROCESS	46	-0.447205	-1.25037	0.264432	0.949075	1	2171	tags=33%, list=18%, signal=39%
REGULATION_OF_CYCLIN_DEPENDENT_PROTEIN_KINASE_ACTIVITY	39	-0.412934	-1.17363	0.265537	0.905215	1	2033	tags=26%, list=17%, signal=31%
LIGAND_DEPENDENT_NUCLEAR_RECEPTOR_ACTIVITY	25	-0.509071	-1.19943	0.267347	0.915378	1	1999	tags=48%, list=16%, signal=57%
REGULATION_OF_DNA_BINDING	41	-0.395559	-1.11931	0.267399	0.874723	1	1349	tags=20%, list=11%, signal=22%
GROWTH	61	-0.391293	-1.11828	0.268687	0.868389	1	1234	tags=23%, list=10%, signal=25%
THIOLESTER_HYDROLASE_ACTIVITY	16	-0.437601	-1.1892	0.269231	0.915732	1	2346	tags=31%, list=19%, signal=39%
STEROID_BIOSYNTHETIC_PROCESS	22	-0.465119	-1.13556	0.271805	0.875001	1	390	tags=14%, list=3%, signal=14%
MYELOID_CELL_DIFFERENTIATION	31	-0.3652	-1.1317	0.272072	0.863654	1	592	tags=13%, list=5%, signal=14%
SPERMATID_DEVELOPMENT	10	-0.613035	-1.2307	0.273245	0.902042	1	1246	tags=40%, list=10%, signal=44%
ACTIVATION_OF_JNK_ACTIVITY	14	-0.390039	-1.22096	0.27381	0.927599	1	2071	tags=21%, list=17%, signal=26%
RNA_3END_PROCESSING	9	-0.494047	-1.29116	0.273973	0.945046	1	1599	tags=22%, list=13%, signal=26%
POSITIVE_REGULATION_OF_PHOSPHATE_METABOLIC_PROCESS	23	-0.436435	-1.10893	0.274472	0.856319	1	1122	tags=22%, list=9%, signal=24%
RAS_PROTEIN_SIGNAL_TRANSDUCTION	57	-0.39927	-1.16585	0.274662	0.914229	1	1312	tags=19%, list=11%, signal=22%
STEROID_HORMONE_RECEPTOR_ACTIVITY	13	-0.498471	-1.16091	0.276224	0.886372	1	1221	tags=38%, list=10%, signal=43%
REGULATION_OF_ACTION_POTENTIAL	17	-0.508346	-1.14241	0.277264	0.887973	1	1756	tags=24%, list=14%, signal=27%
DNA_DAMAGE_RESPONSESIGNAL_TRANSDUCTION_RESULTING_IN_INDUCTION_OF_APOPTOSIS	9	-0.541295	-1.15199	0.277542	0.896906	1	2421	tags=44%, list=20%, signal=55%
REGULATION_OF_INTRACELLULAR_TRANSPORT	21	-0.40878	-1.13323	0.27767	0.869149	1	1218	tags=19%, list=10%, signal=21%
AMINE_CATABOLIC_PROCESS	23	-0.42807	-1.14591	0.279279	0.898898	1	533	tags=13%, list=4%, signal=14%
ATPASE_ACTIVITY_COUPLED_TO_MOVEMENT_OF_SUBSTANCES	37	-0.336306	-1.13322	0.281071	0.865797	1	1733	tags=24%, list=14%, signal=28%
KINASE_BINDING	63	-0.273248	-1.06664	0.281915	0.860893	1	2487	tags=29%, list=20%, signal=36%
CELLULAR_PROTEIN_CATABOLIC_PROCESS	48	-0.388958	-1.24049	0.28382	0.925354	1	3083	tags=42%, list=25%, signal=55%
PROTEIN_TETRAMERIZATION	10	-0.603926	-1.22695	0.284569	0.908845	1	559	tags=30%, list=5%, signal=31%
PROTEIN_TYROSINE_PHOSPHATASE_ACTIVITY	52	-0.343791	-1.10537	0.285714	0.851755	1	714	tags=13%, list=6%, signal=14%
STEROID_METABOLIC_PROCESS	54	-0.386394	-1.1143	0.286245	0.857922	1	1216	tags=19%, list=10%, signal=20%
LIGASE_ACTIVITY_FORMING_CARBON_NITROGEN_BONDS	58	-0.390714	-1.29709	0.287554	0.939811	1	3083	tags=41%, list=25%, signal=55%
SPERMATID_DIFFERENTIATION	11	-0.6005	-1.24004	0.287938	0.908265	1	1246	tags=36%, list=10%, signal=40%
CERAMIDE_METABOLIC_PROCESS	9	-0.550963	-1.18235	0.289352	0.921097	1	2152	tags=44%, list=18%, signal=54%
CHROMATIN_MODIFICATION	41	-0.323532	-1.09812	0.290948	0.852515	1	1754	tags=22%, list=14%, signal=26%
TUBULIN_BINDING	39	-0.386741	-1.07984	0.291111	0.860448	1	2310	tags=36%, list=19%, signal=44%
NUCLEOTIDE_METABOLIC_PROCESS	31	-0.319193	-1.06006	0.291531	0.870818	1	1057	tags=13%, list=9%, signal=14%
DEVELOPMENTAL_MATURATION	16	-0.512512	-1.21195	0.292948	0.923411	1	1227	tags=25%, list=10%, signal=28%
MEIOTIC_RECOMBINATION	13	-0.436394	-1.14278	0.294949	0.890761	1	1282	tags=23%, list=10%, signal=26%
GENE_SILENCING	8	-0.530119	-1.21587	0.297297	0.927082	1	3243	tags=63%, list=26%, signal=85%
SPHINGOLIPID_BIOSYNTHETIC_PROCESS	6	-0.571321	-1.11699	0.297597	0.865417	1	1579	tags=50%, list=13%, signal=57%
ENDONUCLEASE_ACTIVITY	21	-0.350141	-1.1112	0.299197	0.855491	1	2424	tags=38%, list=20%, signal=47%
LYSOSOME_ORGANIZATION_AND_BIOGENESIS	9	-0.590888	-1.1484	0.299401	0.905384	1	1968	tags=44%, list=16%, signal=53%
POSITIVE_REGULATION_OF_SIGNAL_TRANSDUCTION	99	-0.34702	-1.10735	0.299814	0.849314	1	1303	tags=14%, list=11%, signal=16%
FOCAL_ADHESION	10	-0.47937	-1.09731	0.301619	0.849096	1	840	tags=30%, list=7%, signal=32%
PROTEIN_CATABOLIC_PROCESS	55	-0.343457	-1.15721	0.302083	0.881188	1	3083	tags=40%, list=25%, signal=53%
PROTEIN_DEACETYLASE_ACTIVITY	9	-0.430543	-1.05788	0.302198	0.866924	1	1754	tags=33%, list=14%, signal=39%
MEMBRANE_LIPID_METABOLIC_PROCESS	78	-0.285795	-1.07662	0.303448	0.864033	1	2233	tags=27%, list=18%, signal=33%
SH3_DOMAIN_BINDING	14	-0.412603	-1.1339	0.305085	0.874027	1	1800	tags=29%, list=15%, signal=33%
PRIMARY_ACTIVE_TRANSMEMBRANE_TRANSPORTER_ACTIVITY	37	-0.313889	-1.06976	0.305499	0.859215	1	1733	tags=24%, list=14%, signal=28%
POSITIVE_REGULATION_OF_TRANSCRIPTION_FROM_RNA_POLYMERASE_II_PROMOTER	50	-0.314936	-1.10887	0.307692	0.850486	1	3012	tags=40%, list=25%, signal=53%
CELL_CYCLE_CHECKPOINT_GO_0000075	40	-0.422314	-1.11261	0.309322	0.86032	1	1831	tags=28%, list=15%, signal=32%
GTPASE_ACTIVATOR_ACTIVITY	54	-0.388337	-1.18196	0.310838	0.917788	1	2192	tags=28%, list=18%, signal=34%
RESPIRATORY_GASEOUS_EXCHANGE	13	-0.48424	-1.071	0.310838	0.865871	1	639	tags=23%, list=5%, signal=24%
INTERCELLULAR_JUNCTION_ASSEMBLY	10	-0.606235	-1.10101	0.313433	0.852699	1	551	tags=20%, list=4%, signal=21%
COFACTOR_METABOLIC_PROCESS	47	-0.435349	-1.2523	0.314583	0.944337	1	3031	tags=40%, list=25%, signal=53%
SODIUM_CHANNEL_ACTIVITY	13	-0.52572	-1.05857	0.314741	0.867809	1	1993	tags=38%, list=16%, signal=46%
COFACTOR_BIOSYNTHETIC_PROCESS	21	-0.411178	-1.12267	0.315369	0.865984	1	2553	tags=38%, list=21%, signal=48%
DNA_DEPENDENT_DNA_REPLICATION	41	-0.390489	-1.15833	0.316865	0.892402	1	1857	tags=29%, list=15%, signal=34%
CHROMATIN_REMODELING	19	-0.395708	-1.05979	0.317328	0.869175	1	1633	tags=21%, list=13%, signal=24%
CELL_JUNCTION	74	-0.353991	-1.08895	0.317992	0.856838	1	902	tags=16%, list=7%, signal=17%
PML_BODY	13	-0.388979	-1.12699	0.319196	0.864834	1	2375	tags=38%, list=19%, signal=48%
REGULATION_OF_PROTEIN_SECRETION	11	-0.469459	-1.0961	0.320911	0.849773	1	486	tags=18%, list=4%, signal=19%
MITOCHONDRIAL_ENVELOPE	82	-0.284147	-1.16474	0.321199	0.914816	1	2748	tags=24%, list=22%, signal=31%
REGULATION_OF_BINDING	50	-0.369092	-1.09205	0.321224	0.854862	1	1349	tags=18%, list=11%, signal=20%
POSITIVE_REGULATION_OF_PROTEIN_MODIFICATION_PROCESS	26	-0.413327	-1.08045	0.322457	0.863863	1	2025	tags=31%, list=17%, signal=37%
CELLULAR_MORPHOGENESIS_DURING_DIFFERENTIATION	47	-0.338625	-1.03296	0.32438	0.873078	1	1204	tags=23%, list=10%, signal=26%
POSITIVE_REGULATION_OF_I_KAPPAB_KINASE_NF_KAPPAB_CASCADE	68	-0.37647	-1.13292	0.324421	0.863373	1	1846	tags=21%, list=15%, signal=24%
CARBON_OXYGEN_LYASE_ACTIVITY	16	-0.464412	-1.13845	0.324561	0.887556	1	2424	tags=38%, list=20%, signal=47%
RECEPTOR_MEDIATED_ENDOCYTOSIS	30	-0.44701	-1.19159	0.324701	0.925278	1	1215	tags=23%, list=10%, signal=26%
AMYLOID_PRECURSOR_PROTEIN_METABOLIC_PROCESS	8	-0.719183	-1.16165	0.325221	0.892658	1	483	tags=25%, list=4%, signal=26%
CELLULAR_COMPONENT_DISASSEMBLY	30	-0.385397	-1.09999	0.328713	0.853348	1	2016	tags=30%, list=16%, signal=36%
NON_MEMBRANE_SPANNING_PROTEIN_TYROSINE_KINASE_ACTIVITY	11	-0.570422	-1.11853	0.328923	0.874233	1	1331	tags=36%, list=11%, signal=41%
LYSOSOMAL_MEMBRANE	10	-0.40106	-1.11845	0.329764	0.871166	1	2439	tags=60%, list=20%, signal=75%
STRIATED_MUSCLE_DEVELOPMENT	37	-0.400613	-1.0418	0.334004	0.874026	1	2193	tags=38%, list=18%, signal=46%
GLYCEROPHOSPHOLIPID_METABOLIC_PROCESS	34	-0.291274	-1.03514	0.335556	0.877345	1	1848	tags=21%, list=15%, signal=24%
MICROTUBULE_BINDING	26	-0.439587	-1.14672	0.336264	0.899837	1	2310	tags=31%, list=19%, signal=38%
ANGIOGENESIS	39	-0.36219	-1.10873	0.337687	0.847925	1	1460	tags=21%, list=12%, signal=23%
RAS_GTPASE_ACTIVATOR_ACTIVITY	25	-0.315462	-1.08078	0.339181	0.865642	1	2167	tags=28%, list=18%, signal=34%
MITOCHONDRIAL_MEMBRANE	73	-0.282164	-1.11222	0.339956	0.858421	1	4069	tags=44%, list=33%, signal=65%
CELL_MATRIX_JUNCTION	15	-0.485387	-1.11784	0.34141	0.866177	1	1381	tags=33%, list=11%, signal=38%
BONE_REMODELING	25	-0.339735	-1.03127	0.342155	0.86985	1	1953	tags=28%, list=16%, signal=33%
GTP_BINDING	38	-0.302305	-1.07368	0.342672	0.861355	1	2636	tags=26%, list=21%, signal=33%
NITROGEN_COMPOUND_CATABOLIC_PROCESS	25	-0.401249	-1.07506	0.342803	0.863569	1	533	tags=12%, list=4%, signal=13%
ANTIOXIDANT_ACTIVITY	16	-0.406067	-1.0827	0.344106	0.86127	1	3276	tags=50%, list=27%, signal=68%
GUANYL_NUCLEOTIDE_BINDING	39	-0.288505	-1.06724	0.345833	0.864423	1	2636	tags=26%, list=21%, signal=33%
VIRAL_REPRODUCTIVE_PROCESS	28	-0.364465	-1.07752	0.346473	0.864771	1	2089	tags=29%, list=17%, signal=34%
DNA_CATABOLIC_PROCESS	21	-0.327591	-1.09557	0.347273	0.848407	1	2348	tags=29%, list=19%, signal=35%
POST_GOLGI_VESICLE_MEDIATED_TRANSPORT	13	-0.413592	-1.09047	0.348178	0.857277	1	141	tags=8%, list=1%, signal=8%
REGULATION_OF_NUCLEOCYTOPLASMIC_TRANSPORT	18	-0.337904	-0.99382	0.348548	0.869352	1	1218	tags=17%, list=10%, signal=18%
CELLULAR_PROTEIN_COMPLEX_DISASSEMBLY	12	-0.41202	-1.06988	0.348606	0.861578	1	1721	tags=25%, list=14%, signal=29%
AXONOGENESIS	41	-0.350491	-1.0446	0.351402	0.876208	1	1204	tags=24%, list=10%, signal=27%
REGULATION_OF_TRANSPORT	55	-0.280077	-0.990594	0.35175	0.864738	1	1218	tags=15%, list=10%, signal=16%
AMINE_BIOSYNTHETIC_PROCESS	13	-0.457295	-1.08013	0.353982	0.862173	1	1704	tags=38%, list=14%, signal=45%
CELL_MATURATION	14	-0.4508	-1.07636	0.355932	0.862052	1	1227	tags=21%, list=10%, signal=24%
ENDOTHELIAL_CELL_PROLIFERATION	9	-0.458374	-1.12667	0.357143	0.862471	1	2017	tags=33%, list=16%, signal=40%
HEMOPOIETIC_OR_LYMPHOID_ORGAN_DEVELOPMENT	64	-0.34634	-1.03352	0.358717	0.876486	1	627	tags=13%, list=5%, signal=13%
CYTOPLASM_ORGANIZATION_AND_BIOGENESIS	14	-0.5342	-1.11033	0.360624	0.85587	1	551	tags=14%, list=4%, signal=15%
LIPID_KINASE_ACTIVITY	10	-0.379589	-1.04908	0.362319	0.874918	1	2583	tags=50%, list=21%, signal=63%
DNA_DAMAGE_RESPONSESIGNAL_TRANSDUCTION	25	-0.386792	-1.1089	0.363057	0.853439	1	3159	tags=40%, list=26%, signal=54%
ACTIVATION_OF_NF_KAPPAB_TRANSCRIPTION_FACTOR	16	-0.487259	-1.01038	0.363958	0.870614	1	1272	tags=25%, list=10%, signal=28%
NUCLEAR_REPLICATION_FORK	8	-0.698379	-1.20864	0.364173	0.916607	1	1914	tags=75%, list=16%, signal=89%
MITOCHONDRIAL_MEMBRANE_PART	45	-0.330544	-1.07097	0.365269	0.863296	1	3646	tags=40%, list=30%, signal=57%
DNA_RECOMBINATION	40	-0.288512	-1.03189	0.368015	0.870868	1	2348	tags=23%, list=19%, signal=28%
VACUOLAR_MEMBRANE	11	-0.355886	-1.0828	0.368421	0.863955	1	2439	tags=55%, list=20%, signal=68%
POSITIVE_REGULATION_OF_PHOSPHORYLATION	22	-0.408744	-1.0552	0.369403	0.86697	1	357	tags=14%, list=3%, signal=14%
REGULATION_OF_NEURON_APOPTOSIS	12	-0.392556	-1.03545	0.372134	0.878813	1	1806	tags=25%, list=15%, signal=29%
NEGATIVE_REGULATION_OF_CELL_ADHESION	17	-0.433671	-1.11668	0.372439	0.85995	1	499	tags=12%, list=4%, signal=12%
PHOSPHOLIPASE_ACTIVITY	33	-0.397269	-1.09782	0.37247	0.850514	1	1531	tags=21%, list=12%, signal=24%
POSITIVE_REGULATION_OF_PROTEIN_AMINO_ACID_PHOSPHORYLATION	18	-0.454569	-1.04392	0.373225	0.875842	1	357	tags=17%, list=3%, signal=17%
TRANSFERASE_ACTIVITY_TRANSFERRING_GROUPS_OTHER_THAN_AMINO_ACYL_GROUPS	34	-0.371882	-1.0886	0.37428	0.854818	1	771	tags=12%, list=6%, signal=13%
ANCHORED_TO_MEMBRANE	11	-0.568008	-1.12867	0.375458	0.865962	1	1192	tags=27%, list=10%, signal=30%
ANCHORED_TO_PLASMA_MEMBRANE	11	-0.568008	-1.12867	0.375458	0.862593	1	1192	tags=27%, list=10%, signal=30%
VASCULATURE_DEVELOPMENT	44	-0.356494	-1.1168	0.375486	0.862873	1	1460	tags=20%, list=12%, signal=23%
MITOCHONDRIAL_OUTER_MEMBRANE	16	-0.397507	-1.16363	0.378431	0.901463	1	4641	tags=69%, list=38%, signal=110%
RHO_GTPASE_ACTIVATOR_ACTIVITY	16	-0.380671	-1.06701	0.378855	0.862429	1	2167	tags=31%, list=18%, signal=38%
EPITHELIAL_TO_MESENCHYMAL_TRANSITION	9	-0.612279	-1.13323	0.380952	0.872573	1	627	tags=33%, list=5%, signal=35%
OXIDOREDUCTASE_ACTIVITY_ACTING_ON_PEROXIDE_AS_ACCEPTOR	11	-0.453264	-1.0983	0.387795	0.854894	1	3276	tags=64%, list=27%, signal=87%
STRUCTURE_SPECIFIC_DNA_BINDING	42	-0.325026	-0.999632	0.388128	0.864115	1	1914	tags=29%, list=16%, signal=34%
INTEGRIN_BINDING	27	-0.372546	-1.01834	0.388889	0.876445	1	98	tags=7%, list=1%, signal=7%
RNA_ELONGATION	7	-0.655508	-1.14486	0.389497	0.895096	1	25	tags=14%, list=0%, signal=14%
HORMONE_METABOLIC_PROCESS	25	-0.451002	-1.09043	0.38986	0.854661	1	708	tags=12%, list=6%, signal=13%
VIRAL_REPRODUCTION	33	-0.309727	-1.02089	0.390244	0.875195	1	2089	tags=24%, list=17%, signal=29%
VOLTAGE_GATED_SODIUM_CHANNEL_ACTIVITY	9	-0.57594	-1.06188	0.391304	0.871112	1	258	tags=22%, list=2%, signal=23%
TISSUE_REMODELING	26	-0.32804	-1.00561	0.391892	0.867256	1	1953	tags=27%, list=16%, signal=32%
DNA_REPLICATION_INITIATION	9	-0.530892	-1.10188	0.392713	0.855733	1	1857	tags=44%, list=15%, signal=52%
CORNIFIED_ENVELOPE	13	-0.474211	-1.07373	0.396552	0.864011	1	1373	tags=23%, list=11%, signal=26%
REGULATION_OF_TRANSFORMING_GROWTH_FACTOR_BETA_RECEPTOR_SIGNALING_PATHWAY	14	-0.438469	-1.03681	0.397566	0.877266	1	598	tags=21%, list=5%, signal=23%
GOLGI_MEMBRANE	35	-0.281945	-1.02685	0.39821	0.872045	1	3161	tags=37%, list=26%, signal=50%
VITAMIN_METABOLIC_PROCESS	16	-0.464214	-1.08752	0.398524	0.853326	1	996	tags=25%, list=8%, signal=27%
HEMOPOIESIS	62	-0.326388	-1.0206	0.400356	0.873426	1	627	tags=11%, list=5%, signal=12%
SECRETION_BY_CELL	92	-0.268176	-1.05325	0.402415	0.86981	1	2207	tags=22%, list=18%, signal=26%
DNA_DAMAGE_CHECKPOINT	16	-0.396857	-1.07043	0.40257	0.862568	1	3159	tags=50%, list=26%, signal=67%
MUSCLE_DEVELOPMENT	83	-0.31612	-0.97034	0.403604	0.869549	1	2036	tags=27%, list=17%, signal=32%
DEPHOSPHORYLATION	67	-0.309756	-1.05548	0.406	0.868236	1	1102	tags=13%, list=9%, signal=15%
ER_GOLGI_INTERMEDIATE_COMPARTMENT	20	-0.414658	-1.05952	0.40668	0.867122	1	3121	tags=40%, list=25%, signal=54%
CDC42_PROTEIN_SIGNAL_TRANSDUCTION	10	-0.494892	-1.02349	0.407063	0.872867	1	1215	tags=20%, list=10%, signal=22%
POSITIVE_REGULATION_OF_TRANSCRIPTION_FACTOR_ACTIVITY	22	-0.437456	-1.01205	0.408348	0.875842	1	1272	tags=23%, list=10%, signal=25%
NEGATIVE_REGULATION_OF_TRANSCRIPTION_FROM_RNA_POLYMERASE_II_PROMOTER	58	-0.305531	-1.02547	0.408745	0.870611	1	1031	tags=16%, list=8%, signal=17%
ACTIN_FILAMENT_BASED_MOVEMENT	10	-0.360063	-0.966682	0.409091	0.870383	1	2036	tags=30%, list=17%, signal=36%
TRANSCRIPTION_ELONGATION_REGULATOR_ACTIVITY	7	-0.412581	-1.01035	0.416149	0.868453	1	7208	tags=100%, list=59%, signal=242%
COPPER_ION_BINDING	11	-0.476045	-1.02927	0.418349	0.870113	1	165	tags=9%, list=1%, signal=9%
ENDOSOME	55	-0.293301	-1.04367	0.420152	0.873802	1	3403	tags=42%, list=28%, signal=58%
REGULATION_OF_TRANSCRIPTION_FACTOR_ACTIVITY	35	-0.392674	-1.05596	0.421642	0.869583	1	1349	tags=20%, list=11%, signal=22%
REGULATION_OF_CELL_DIFFERENTIATION	51	-0.314307	-0.970398	0.422819	0.871559	1	1947	tags=24%, list=16%, signal=28%
NUCLEOSOME_ASSEMBLY	9	-0.374623	-0.981284	0.423326	0.862683	1	7674	tags=100%, list=63%, signal=267%
NUCLEAR_ORGANIZATION_AND_BIOGENESIS	23	-0.3625	-0.976873	0.423913	0.866669	1	2304	tags=35%, list=19%, signal=43%
N_ACYLTRANSFERASE_ACTIVITY	15	-0.371908	-1.04224	0.424307	0.875518	1	2178	tags=27%, list=18%, signal=32%
UBIQUITIN_CYCLE	43	-0.297859	-1.04052	0.424508	0.87206	1	3382	tags=44%, list=28%, signal=61%
ENDOPEPTIDASE_ACTIVITY	84	-0.289963	-0.992514	0.424762	0.868408	1	1049	tags=14%, list=9%, signal=16%
VACUOLE_ORGANIZATION_AND_BIOGENESIS	10	-0.563615	-1.13155	0.425	0.860725	1	1968	tags=40%, list=16%, signal=48%
MACROMOLECULAR_COMPLEX_DISASSEMBLY	14	-0.392437	-1.0487	0.425703	0.871064	1	1721	tags=21%, list=14%, signal=25%
PROTEIN_COMPLEX_DISASSEMBLY	13	-0.399921	-1.046	0.425703	0.875934	1	1721	tags=23%, list=14%, signal=27%
GLYCOSAMINOGLYCAN_BINDING	25	-0.389995	-1.0037	0.427746	0.864862	1	391	tags=12%, list=3%, signal=12%
MONOOXYGENASE_ACTIVITY	20	-0.387702	-0.985095	0.431304	0.863517	1	1216	tags=20%, list=10%, signal=22%
EXTRACELLULAR_MATRIX	89	-0.430045	-1.00877	0.433396	0.863987	1	1500	tags=26%, list=12%, signal=29%
METALLOENDOPEPTIDASE_ACTIVITY	20	-0.424786	-1.02958	0.434137	0.8717	1	723	tags=20%, list=6%, signal=21%
POSITIVE_REGULATION_OF_CELL_ADHESION	11	-0.395281	-0.991348	0.434156	0.867191	1	816	tags=18%, list=7%, signal=19%
N_ACETYLTRANSFERASE_ACTIVITY	14	-0.388471	-1.03319	0.436709	0.874819	1	2178	tags=29%, list=18%, signal=35%
POSITIVE_REGULATION_OF_BINDING	24	-0.427092	-1.01135	0.438889	0.875119	1	1272	tags=21%, list=10%, signal=23%
POSITIVE_REGULATION_OF_DNA_BINDING	24	-0.427092	-1.01135	0.438889	0.872804	1	1272	tags=21%, list=10%, signal=23%
HYDROLASE_ACTIVITY_ACTING_ON_GLYCOSYL_BONDS	41	-0.325936	-1.00878	0.442238	0.866171	1	2530	tags=34%, list=21%, signal=43%
G2_M_TRANSITION_OF_MITOTIC_CELL_CYCLE	13	-0.402406	-1.01466	0.442274	0.875865	1	754	tags=15%, list=6%, signal=16%
IMMUNE_SYSTEM_DEVELOPMENT	67	-0.331042	-1.01371	0.442913	0.873469	1	627	tags=12%, list=5%, signal=13%
DNA_INTEGRITY_CHECKPOINT	18	-0.410576	-1.06098	0.443396	0.871177	1	3159	tags=50%, list=26%, signal=67%
PHOSPHOPROTEIN_PHOSPHATASE_ACTIVITY	76	-0.280396	-1.00677	0.447602	0.866665	1	714	tags=11%, list=6%, signal=11%
ESTABLISHMENT_AND_OR_MAINTENANCE_OF_CELL_POLARITY	19	-0.315601	-0.906318	0.45045	0.884587	1	1006	tags=16%, list=8%, signal=17%
CYSTEINE_TYPE_PEPTIDASE_ACTIVITY	43	-0.316902	-1.11132	0.451477	0.858116	1	1049	tags=14%, list=9%, signal=15%
PROTEIN_TRANSPORTER_ACTIVITY	14	-0.288849	-0.948707	0.451613	0.868232	1	1114	tags=14%, list=9%, signal=16%
NADH_DEHYDROGENASE_COMPLEX	13	-0.33318	-0.95279	0.452138	0.874489	1	3576	tags=54%, list=29%, signal=76%
MITOCHONDRIAL_RESPIRATORY_CHAIN_COMPLEX_I	13	-0.33318	-0.95279	0.452138	0.872528	1	3576	tags=54%, list=29%, signal=76%
RESPIRATORY_CHAIN_COMPLEX_I	13	-0.33318	-0.95279	0.452138	0.870576	1	3576	tags=54%, list=29%, signal=76%
OXIDOREDUCTASE_ACTIVITY_ACTING_ON_NADH_OR_NADPH	21	-0.363923	-1.00406	0.452865	0.866279	1	2166	tags=29%, list=18%, signal=35%
AMINE_BINDING	22	-0.409711	-0.954152	0.453362	0.873271	1	1711	tags=32%, list=14%, signal=37%
HOMEOSTASIS_OF_NUMBER_OF_CELLS	19	-0.461709	-1.00429	0.454376	0.867949	1	592	tags=16%, list=5%, signal=17%
ANION_CHANNEL_ACTIVITY	16	-0.465282	-0.969356	0.454728	0.867778	1	639	tags=25%, list=5%, signal=26%
CHLORIDE_CHANNEL_ACTIVITY	16	-0.465282	-0.969356	0.454728	0.86576	1	639	tags=25%, list=5%, signal=26%
NEGATIVE_REGULATION_OF_TRANSCRIPTION_DNA_DEPENDENT	92	-0.255561	-0.955592	0.455744	0.873945	1	2371	tags=25%, list=19%, signal=31%
NEGATIVE_REGULATION_OF_RNA_METABOLIC_PROCESS	92	-0.255561	-0.955592	0.455744	0.871973	1	2371	tags=25%, list=19%, signal=31%
NUCLEOTIDE_EXCISION_REPAIR	17	-0.411446	-1.03451	0.456919	0.876255	1	3747	tags=53%, list=31%, signal=76%
HYDRO_LYASE_ACTIVITY	12	-0.415054	-1.04881	0.457077	0.872978	1	2256	tags=33%, list=18%, signal=41%
PHOSPHORIC_DIESTER_HYDROLASE_ACTIVITY	37	-0.378481	-0.982533	0.459161	0.861971	1	1429	tags=22%, list=12%, signal=24%
RESPONSE_TO_HYPOXIA	23	-0.343602	-1.00241	0.460145	0.863575	1	2304	tags=30%, list=19%, signal=37%
AGING	10	-0.550346	-1.03863	0.460803	0.874754	1	2166	tags=40%, list=18%, signal=49%
REGULATION_OF_CYTOKINE_PRODUCTION	21	-0.424425	-1.00924	0.464427	0.867145	1	1092	tags=19%, list=9%, signal=21%
REGULATION_OF_NEUROGENESIS	14	-0.454095	-0.991938	0.465827	0.867669	1	1123	tags=29%, list=9%, signal=31%
REGULATION_OF_G_PROTEIN_COUPLED_RECEPTOR_PROTEIN_SIGNALING_PATHWAY	22	-0.412395	-0.97052	0.466102	0.87329	1	1456	tags=23%, list=12%, signal=26%
TRANSMEMBRANE_RECEPTOR_PROTEIN_PHOSPHATASE_ACTIVITY	18	-0.463934	-1.0291	0.46771	0.868136	1	374	tags=17%, list=3%, signal=17%
PROTEINACEOUS_EXTRACELLULAR_MATRIX	87	-0.432278	-0.991322	0.468085	0.865154	1	1500	tags=26%, list=12%, signal=30%
CARBOHYDRATE_KINASE_ACTIVITY	15	-0.429358	-1.02613	0.471888	0.871651	1	3082	tags=47%, list=25%, signal=62%
ACTIN_FILAMENT_POLYMERIZATION	12	-0.341586	-0.989459	0.471888	0.86539	1	1318	tags=17%, list=11%, signal=19%
PROTEIN_EXPORT_FROM_NUCLEUS	10	-0.465037	-1.01651	0.472289	0.873772	1	2525	tags=40%, list=21%, signal=50%
ACETYLTRANSFERASE_ACTIVITY	16	-0.341683	-0.988662	0.474747	0.865228	1	2178	tags=25%, list=18%, signal=30%
POLYSACCHARIDE_BINDING	27	-0.362752	-0.956	0.474903	0.874957	1	391	tags=11%, list=3%, signal=11%
LIGASE_ACTIVITY	82	-0.270823	-1.0178	0.47495	0.873149	1	2514	tags=28%, list=20%, signal=35%
PHOSPHOLIPASE_C_ACTIVITY	14	-0.439103	-1.01819	0.47532	0.874374	1	1429	tags=29%, list=12%, signal=32%
TRANSFERASE_ACTIVITY_TRANSFERRING_PENTOSYL_GROUPS	15	-0.419519	-1.02297	0.475634	0.871915	1	2588	tags=47%, list=21%, signal=59%
CLATHRIN_COATED_VESICLE	30	-0.241166	-0.970949	0.476768	0.878525	1	1422	tags=13%, list=12%, signal=15%
PEPTIDE_METABOLIC_PROCESS	8	-0.339799	-1.03228	0.477707	0.872145	1	2849	tags=38%, list=23%, signal=49%
PROTEIN_MODIFICATION_BY_SMALL_PROTEIN_CONJUGATION	38	-0.310988	-0.949947	0.479821	0.867096	1	2004	tags=29%, list=16%, signal=34%
REGULATION_OF_PROTEIN_IMPORT_INTO_NUCLEUS	12	-0.398983	-0.951242	0.480249	0.870443	1	598	tags=17%, list=5%, signal=18%
COENZYME_METABOLIC_PROCESS	33	-0.354435	-0.983005	0.482688	0.864892	1	3202	tags=36%, list=26%, signal=49%
HOMOPHILIC_CELL_ADHESION	11	-0.403776	-0.997189	0.484849	0.865465	1	1308	tags=27%, list=11%, signal=31%
HEPARIN_BINDING	18	-0.409695	-0.962982	0.485597	0.874863	1	175	tags=11%, list=1%, signal=11%
RESPONSE_TO_ABIOTIC_STIMULUS	80	-0.234751	-0.97793	0.488613	0.866136	1	1072	tags=13%, list=9%, signal=14%
VESICULAR_FRACTION	31	-0.30731	-0.958139	0.490835	0.877994	1	680	tags=10%, list=6%, signal=10%
MAPKKK_CASCADE_GO_0000165	91	-0.253866	-0.997191	0.491597	0.867617	1	1257	tags=11%, list=10%, signal=12%
INSULIN_RECEPTOR_SIGNALING_PATHWAY	13	-0.399213	-0.921505	0.497925	0.882699	1	72	tags=8%, list=1%, signal=8%
RESPONSE_TO_DRUG	18	-0.385884	-1.06251	0.497934	0.871569	1	148	tags=11%, list=1%, signal=11%
NEURON_APOPTOSIS	16	-0.367107	-0.958461	0.497942	0.879147	1	2174	tags=25%, list=18%, signal=30%
TRANSCRIPTION_FACTOR_COMPLEX	69	-0.216808	-0.940791	0.5	0.871188	1	2465	tags=20%, list=20%, signal=25%
RECEPTOR_COMPLEX	50	-0.366548	-0.984256	0.501908	0.863665	1	1392	tags=18%, list=11%, signal=20%
REGULATION_OF_ANATOMICAL_STRUCTURE_MORPHOGENESIS	23	-0.384284	-0.931584	0.503759	0.882678	1	1337	tags=26%, list=11%, signal=29%
MITOCHONDRIAL_INNER_MEMBRANE	56	-0.273447	-0.963205	0.504587	0.876498	1	2927	tags=29%, list=24%, signal=37%
RESPONSE_TO_TOXIN	9	-0.58892	-1.01406	0.506399	0.875137	1	1806	tags=44%, list=15%, signal=52%
VACUOLAR_PART	13	-0.30135	-0.951241	0.508032	0.868537	1	2439	tags=46%, list=20%, signal=58%
ACETYLCHOLINE_BINDING	16	-0.437506	-0.969431	0.510593	0.869548	1	1711	tags=31%, list=14%, signal=36%
PROTEIN_UBIQUITINATION	36	-0.303958	-0.945195	0.511931	0.870362	1	2004	tags=28%, list=16%, signal=33%
G1_PHASE	11	-0.530455	-1.04938	0.512281	0.876816	1	1031	tags=27%, list=8%, signal=30%
SULFUR_COMPOUND_BIOSYNTHETIC_PROCESS	15	-0.404181	-0.98673	0.515464	0.867825	1	2303	tags=40%, list=19%, signal=49%
ATP_DEPENDENT_DNA_HELICASE_ACTIVITY	8	-0.404484	-0.916564	0.517021	0.891951	1	2883	tags=38%, list=24%, signal=49%
CYCLIC_NUCLEOTIDE_PHOSPHODIESTERASE_ACTIVITY	14	-0.438441	-0.912799	0.519016	0.888511	1	1313	tags=21%, list=11%, signal=24%
INOSITOL_OR_PHOSPHATIDYLINOSITOL_KINASE_ACTIVITY	12	-0.411737	-0.996043	0.519841	0.865841	1	1017	tags=25%, list=8%, signal=27%
REGULATION_OF_LIPID_METABOLIC_PROCESS	12	-0.479259	-1.00276	0.520548	0.8649	1	3083	tags=42%, list=25%, signal=56%
TRANSMEMBRANE_RECEPTOR_PROTEIN_TYROSINE_KINASE_SIGNALING_PATHWAY	68	-0.31211	-0.933577	0.521401	0.880059	1	1679	tags=18%, list=14%, signal=20%
DNA_FRAGMENTATION_DURING_APOPTOSIS	12	-0.392367	-0.958035	0.522222	0.876419	1	1806	tags=33%, list=15%, signal=39%
HYDROLASE_ACTIVITY_ACTING_ON_CARBON_NITROGEN_NOT_PEPTIDEBONDSIN_CYCLIC_AMIDINES	12	-0.469767	-1.00191	0.523109	0.863452	1	1459	tags=33%, list=12%, signal=38%
GLIOGENESIS	10	-0.434806	-0.949984	0.523636	0.868875	1	248	tags=10%, list=2%, signal=10%
ANATOMICAL_STRUCTURE_FORMATION	47	-0.312842	-0.982614	0.523901	0.863935	1	2017	tags=23%, list=16%, signal=28%
MICROTUBULE_BASED_PROCESS	72	-0.259056	-0.911147	0.525275	0.886819	1	1757	tags=17%, list=14%, signal=19%
METALLOPEPTIDASE_ACTIVITY	36	-0.297987	-0.936594	0.525714	0.878985	1	723	tags=11%, list=6%, signal=12%
DNA_DIRECTED_DNA_POLYMERASE_ACTIVITY	13	-0.456608	-0.934843	0.526104	0.881219	1	2501	tags=38%, list=20%, signal=48%
REGULATION_OF_DNA_METABOLIC_PROCESS	34	-0.289541	-0.960128	0.528066	0.879675	1	1646	tags=21%, list=13%, signal=24%
REGULATED_SECRETORY_PATHWAY	12	-0.347592	-0.879408	0.528541	0.88678	1	1344	tags=25%, list=11%, signal=28%
INOSITOL_OR_PHOSPHATIDYLINOSITOL_PHOSPHODIESTERASE_ACTIVITY	12	-0.452954	-0.980885	0.52919	0.861546	1	1429	tags=33%, list=12%, signal=38%
ATPASE_ACTIVITY_COUPLED	82	-0.235881	-0.957245	0.529412	0.876175	1	2167	tags=20%, list=18%, signal=24%
POSITIVE_REGULATION_OF_PEPTIDYL_TYROSINE_PHOSPHORYLATION	12	-0.446561	-0.986225	0.529963	0.865156	1	1122	tags=25%, list=9%, signal=27%
HYDROLASE_ACTIVITY_HYDROLYZING_O_GLYCOSYL_COMPOUNDS	32	-0.319604	-0.862709	0.530142	0.886591	1	2530	tags=34%, list=21%, signal=43%
DNA_REPLICATION	76	-0.303731	-0.906488	0.530973	0.886001	1	2650	tags=32%, list=22%, signal=40%
REGULATION_OF_AXONOGENESIS	10	-0.47211	-0.925586	0.532374	0.877905	1	1123	tags=40%, list=9%, signal=44%
MICROTUBULE_BASED_MOVEMENT	15	-0.369573	-1.0016	0.536023	0.861916	1	2577	tags=27%, list=21%, signal=34%
OXYGEN_AND_REACTIVE_OXYGEN_SPECIES_METABOLIC_PROCESS	17	-0.336029	-0.910075	0.536145	0.885544	1	1318	tags=18%, list=11%, signal=20%
NEGATIVE_REGULATION_OF_CELLULAR_PROTEIN_METABOLIC_PROCESS	37	-0.296594	-0.930693	0.537879	0.880935	1	1084	tags=14%, list=9%, signal=15%
OXIDOREDUCTASE_ACTIVITY_GO_0016706	9	-0.325385	-0.930943	0.541586	0.882476	1	1908	tags=33%, list=16%, signal=39%
NEGATIVE_REGULATION_OF_PHOSPHORYLATION	11	-0.377787	-0.970706	0.542533	0.87684	1	2781	tags=45%, list=23%, signal=59%
NEGATIVE_REGULATION_OF_PHOSPHATE_METABOLIC_PROCESS	11	-0.377787	-0.970706	0.542533	0.874803	1	2781	tags=45%, list=23%, signal=59%
REGULATION_OF_PROTEIN_MODIFICATION_PROCESS	38	-0.302668	-0.941504	0.54417	0.871274	1	2025	tags=24%, list=17%, signal=28%
PROTEIN_AMINO_ACID_DEPHOSPHORYLATION	61	-0.301371	-0.993261	0.545455	0.868503	1	598	tags=10%, list=5%, signal=10%
OUTER_MEMBRANE	22	-0.285473	-0.926724	0.545643	0.879008	1	708	tags=9%, list=6%, signal=10%
ORGANELLE_OUTER_MEMBRANE	22	-0.285473	-0.926723	0.545643	0.877185	1	708	tags=9%, list=6%, signal=10%
CELLULAR_PROTEIN_COMPLEX_ASSEMBLY	31	-0.337273	-1.01123	0.546911	0.871003	1	1979	tags=19%, list=16%, signal=23%
RAS_GTPASE_BINDING	22	-0.250151	-0.944807	0.547573	0.869569	1	2167	tags=23%, list=18%, signal=28%
ATPASE_ACTIVITY_COUPLED_TO_TRANSMEMBRANE_MOVEMENT_OF_IONS	22	-0.338274	-0.973203	0.548673	0.873954	1	1733	tags=27%, list=14%, signal=32%
PHOSPHOINOSITIDE_METABOLIC_PROCESS	21	-0.290707	-0.912971	0.551876	0.891872	1	1848	tags=19%, list=15%, signal=22%
REGULATION_OF_CATABOLIC_PROCESS	15	-0.34665	-0.985529	0.552174	0.864776	1	3083	tags=40%, list=25%, signal=53%
REGULATION_OF_ACTIN_POLYMERIZATION_AND_OR_DEPOLYMERIZATION	11	-0.375511	-0.905264	0.552381	0.883155	1	840	tags=18%, list=7%, signal=20%
PROTEIN_SERINE_THREONINE_TYROSINE_KINASE_ACTIVITY	9	-0.457494	-1.00983	0.554	0.867808	1	622	tags=22%, list=5%, signal=23%
ATPASE_ACTIVITY	96	-0.224331	-0.926771	0.555556	0.880694	1	2167	tags=18%, list=18%, signal=21%
CHROMATIN_ASSEMBLY_OR_DISASSEMBLY	23	-0.298995	-0.94643	0.557344	0.869169	1	3231	tags=35%, list=26%, signal=47%
NUCLEAR_CHROMOSOME	46	-0.298469	-0.959193	0.558304	0.879508	1	2237	tags=26%, list=18%, signal=32%
REGULATION_OF_PROTEIN_AMINO_ACID_PHOSPHORYLATION	25	-0.355953	-0.907792	0.559252	0.88477	1	357	tags=12%, list=3%, signal=12%
NEGATIVE_REGULATION_OF_DNA_METABOLIC_PROCESS	12	-0.320543	-0.927073	0.560825	0.881811	1	1140	tags=17%, list=9%, signal=18%
LEUKOCYTE_DIFFERENTIATION	32	-0.304614	-0.899634	0.560932	0.890088	1	1885	tags=19%, list=15%, signal=22%
SECRETORY_GRANULE	16	-0.272206	-0.894458	0.561331	0.889502	1	2849	tags=38%, list=23%, signal=49%
NEGATIVE_REGULATION_OF_DNA_REPLICATION	8	-0.383662	-0.885486	0.563758	0.887412	1	1140	tags=25%, list=9%, signal=28%
PROTEIN_STABILIZATION	9	-0.359306	-0.893177	0.56926	0.888624	1	2820	tags=44%, list=23%, signal=58%
TRANSLATION_INITIATION_FACTOR_ACTIVITY	14	-0.351523	-0.889186	0.573122	0.887479	1	2226	tags=29%, list=18%, signal=35%
CELL_STRUCTURE_DISASSEMBLY_DURING_APOPTOSIS	16	-0.396774	-0.956717	0.574775	0.875312	1	2016	tags=38%, list=16%, signal=45%
PEPTIDYL_TYROSINE_PHOSPHORYLATION	25	-0.306116	-0.904634	0.575342	0.882489	1	406	tags=12%, list=3%, signal=12%
HYDROLASE_ACTIVITY_HYDROLYZING_N_GLYCOSYL_COMPOUNDS	9	-0.380219	-0.910474	0.577236	0.886232	1	3747	tags=56%, list=31%, signal=80%
MITOCHONDRIAL_RESPIRATORY_CHAIN	21	-0.341998	-0.887152	0.579268	0.887778	1	2927	tags=43%, list=24%, signal=56%
G1_PHASE_OF_MITOTIC_CELL_CYCLE	10	-0.49132	-0.944242	0.580537	0.868782	1	754	tags=20%, list=6%, signal=21%
REGULATION_OF_PHOSPHORYLATION	41	-0.31628	-0.943242	0.583643	0.869042	1	1218	tags=15%, list=10%, signal=16%
NEURITE_DEVELOPMENT	50	-0.311768	-0.924488	0.584314	0.878175	1	1204	tags=20%, list=10%, signal=22%
PERINUCLEAR_REGION_OF_CYTOPLASM	48	-0.250392	-0.893299	0.587368	0.890101	1	2216	tags=21%, list=18%, signal=25%
NEGATIVE_REGULATION_OF_PROTEIN_METABOLIC_PROCESS	39	-0.283595	-0.891228	0.587525	0.887213	1	1084	tags=13%, list=9%, signal=14%
TRNA_METABOLIC_PROCESS	16	-0.32149	-0.826056	0.59292	0.918827	1	2059	tags=19%, list=17%, signal=23%
POSITIVE_REGULATION_OF_MAP_KINASE_ACTIVITY	40	-0.276927	-0.913959	0.593617	0.891402	1	2099	tags=25%, list=17%, signal=30%
CYTOPLASMIC_MEMBRANE_BOUND_VESICLE	91	-0.191142	-0.92888	0.59375	0.87918	1	2857	tags=24%, list=23%, signal=31%
AMINO_ACID_DERIVATIVE_BIOSYNTHETIC_PROCESS	9	-0.497931	-0.929404	0.594862	0.880112	1	1787	tags=44%, list=15%, signal=52%
ATPASE_ACTIVITY_COUPLED_TO_TRANSMEMBRANE_MOVEMENT_OF_IONS_PHOSPHORYLATIVE_MECHANISM	19	-0.324811	-0.876846	0.595707	0.884693	1	1733	tags=26%, list=14%, signal=31%
AMINO_ACID_DERIVATIVE_METABOLIC_PROCESS	20	-0.335899	-0.849354	0.595903	0.895168	1	2611	tags=40%, list=21%, signal=51%
MEIOTIC_CELL_CYCLE	29	-0.252977	-0.912775	0.597374	0.886726	1	1282	tags=17%, list=10%, signal=19%
SERINE_TYPE_ENDOPEPTIDASE_INHIBITOR_ACTIVITY	19	-0.422569	-0.952727	0.600402	0.868741	1	644	tags=16%, list=5%, signal=17%
EXTRACELLULAR_MATRIX_PART	52	-0.392058	-0.850866	0.60202	0.894435	1	1489	tags=23%, list=12%, signal=26%
POSITIVE_REGULATION_OF_CELL_DIFFERENTIATION	21	-0.361295	-0.89274	0.602058	0.88779	1	1947	tags=33%, list=16%, signal=40%
EXOCYTOSIS	21	-0.299709	-0.788176	0.602592	0.922106	1	1613	tags=29%, list=13%, signal=33%
PROTEIN_COMPLEX_BINDING	45	-0.273073	-0.909682	0.603376	0.884699	1	98	tags=4%, list=1%, signal=4%
RNA_SPLICINGVIA_TRANSESTERIFICATION_REACTIONS	19	-0.306099	-0.806224	0.604494	0.92054	1	4014	tags=53%, list=33%, signal=78%
ACTIN_FILAMENT_BINDING	22	-0.313076	-0.862749	0.607547	0.888075	1	1853	tags=23%, list=15%, signal=27%
COFACTOR_TRANSPORTER_ACTIVITY	9	-0.39031	-0.906196	0.60757	0.883108	1	2748	tags=44%, list=22%, signal=57%
LIPASE_ACTIVITY	41	-0.3136	-0.909295	0.610063	0.883575	1	1531	tags=17%, list=12%, signal=19%
MYELOID_LEUKOCYTE_DIFFERENTIATION	12	-0.377078	-0.878013	0.612476	0.887691	1	1337	tags=17%, list=11%, signal=19%
TRANS_GOLGI_NETWORK_TRANSPORT_VESICLE	10	-0.338632	-0.929983	0.613153	0.880688	1	2523	tags=40%, list=21%, signal=50%
3_5_CYCLIC_NUCLEOTIDE_PHOSPHODIESTERASE_ACTIVITY	13	-0.38933	-0.8867	0.613208	0.887111	1	58	tags=8%, list=0%, signal=8%
HISTONE_ACETYLTRANSFERASE_ACTIVITY	11	-0.330436	-0.8903	0.613272	0.887159	1	2800	tags=36%, list=23%, signal=47%
SPLICEOSOME_ASSEMBLY	10	-0.411443	-0.884716	0.613372	0.887158	1	1550	tags=30%, list=13%, signal=34%
ENDONUCLEASE_ACTIVITY_GO_0016893	10	-0.414002	-0.869121	0.613546	0.88581	1	1962	tags=30%, list=16%, signal=36%
CENTROSOME_ORGANIZATION_AND_BIOGENESIS	14	-0.324079	-0.948572	0.617476	0.86667	1	1677	tags=29%, list=14%, signal=33%
NUCLEAR_ENVELOPE	63	-0.236151	-0.819133	0.617582	0.917654	1	2234	tags=16%, list=18%, signal=19%
CYTOPLASMIC_VESICLE	94	-0.184126	-0.89195	0.618661	0.887367	1	2857	tags=23%, list=23%, signal=30%
BASE_EXCISION_REPAIR	13	-0.43764	-0.911661	0.622917	0.887624	1	3747	tags=46%, list=31%, signal=66%
BASAL_LAMINA	16	-0.49159	-0.884358	0.623188	0.886209	1	319	tags=19%, list=3%, signal=19%
SECRETORY_PATHWAY	73	-0.23082	-0.91466	0.624217	0.892247	1	3024	tags=34%, list=25%, signal=45%
BASEMENT_MEMBRANE	32	-0.441645	-0.897689	0.624535	0.889019	1	1489	tags=28%, list=12%, signal=32%
ORGANELLAR_SMALL_RIBOSOMAL_SUBUNIT	10	-0.387149	-0.833977	0.625498	0.911989	1	2402	tags=30%, list=20%, signal=37%
MITOCHONDRIAL_SMALL_RIBOSOMAL_SUBUNIT	10	-0.387149	-0.833977	0.625498	0.910357	1	2402	tags=30%, list=20%, signal=37%
SMALL_RIBOSOMAL_SUBUNIT	10	-0.387149	-0.833977	0.625498	0.908732	1	2402	tags=30%, list=20%, signal=37%
ESTABLISHMENT_AND_OR_MAINTENANCE_OF_CHROMATIN_ARCHITECTURE	60	-0.226099	-0.861559	0.629259	0.886943	1	1754	tags=15%, list=14%, signal=17%
DRUG_BINDING	15	-0.450538	-0.933735	0.629559	0.881695	1	332	tags=13%, list=3%, signal=14%
APOPTOTIC_MITOCHONDRIAL_CHANGES	10	-0.423176	-0.898676	0.632444	0.889034	1	3439	tags=60%, list=28%, signal=83%
POSITIVE_REGULATION_OF_CELL_CYCLE	14	-0.408027	-0.896428	0.632616	0.889383	1	627	tags=14%, list=5%, signal=15%
SODIUM_ION_TRANSPORT	18	-0.368713	-0.881102	0.63286	0.88867	1	1993	tags=33%, list=16%, signal=40%
AXON	11	-0.34456	-0.879423	0.633929	0.888454	1	1476	tags=27%, list=12%, signal=31%
PROTEIN_HOMOOLIGOMERIZATION	16	-0.319965	-0.881262	0.63615	0.890052	1	1084	tags=19%, list=9%, signal=21%
PHOSPHOLIPASE_A2_ACTIVITY	9	-0.362362	-0.807993	0.638095	0.924105	1	1531	tags=22%, list=12%, signal=25%
ORGANELLAR_RIBOSOME	20	-0.307927	-0.800037	0.640592	0.922981	1	3736	tags=45%, list=30%, signal=65%
MITOCHONDRIAL_RIBOSOME	20	-0.307927	-0.800037	0.640592	0.921408	1	3736	tags=45%, list=30%, signal=65%
ACTIN_POLYMERIZATION_AND_OR_DEPOLYMERIZATION	21	-0.285996	-0.823282	0.640927	0.919303	1	1776	tags=24%, list=14%, signal=28%
POSITIVE_REGULATION_OF_PROTEIN_METABOLIC_PROCESS	66	-0.290584	-0.880338	0.64751	0.888418	1	2348	tags=27%, list=19%, signal=34%
SEQUENCE_SPECIFIC_DNA_BINDING	43	-0.294308	-0.898954	0.647727	0.889826	1	2164	tags=28%, list=18%, signal=34%
NUCLEAR_EXPORT	28	-0.296852	-0.866186	0.647727	0.882962	1	2672	tags=25%, list=22%, signal=32%
CENTROSOME	46	-0.309402	-0.85934	0.649606	0.886184	1	2661	tags=30%, list=22%, signal=39%
STRIATED_MUSCLE_CONTRACTION_GO_0006941	11	-0.319935	-0.699671	0.65	0.960164	1	1859	tags=27%, list=15%, signal=32%
RIBONUCLEOPROTEIN_BINDING	9	-0.531774	-0.986395	0.651099	0.866749	1	2331	tags=44%, list=19%, signal=55%
PEPTIDYL_TYROSINE_MODIFICATION	27	-0.293235	-0.896282	0.65411	0.887915	1	406	tags=11%, list=3%, signal=11%
MYOBLAST_DIFFERENTIATION	16	-0.41239	-0.851864	0.655039	0.894299	1	2193	tags=44%, list=18%, signal=53%
PHOSPHOINOSITIDE_BIOSYNTHETIC_PROCESS	17	-0.25198	-0.710479	0.655172	0.961629	1	1848	tags=18%, list=15%, signal=21%
MICROTUBULE_POLYMERIZATION_OR_DEPOLYMERIZATION	11	-0.352935	-0.873816	0.656075	0.883492	1	1185	tags=27%, list=10%, signal=30%
MUSCLE_CELL_DIFFERENTIATION	19	-0.388467	-0.877738	0.656126	0.886441	1	2193	tags=37%, list=18%, signal=45%
ACETYLGALACTOSAMINYLTRANSFERASE_ACTIVITY	8	-0.460715	-0.869799	0.661017	0.88575	1	1394	tags=25%, list=11%, signal=28%
MICROTUBULE_ORGANIZING_CENTER_PART	18	-0.350327	-0.824275	0.661123	0.919044	1	3562	tags=50%, list=29%, signal=70%
TRANSITION_METAL_ION_TRANSPORT	11	-0.300382	-0.797446	0.662214	0.921934	1	1959	tags=27%, list=16%, signal=32%
PHOSPHOLIPID_METABOLIC_PROCESS	54	-0.220775	-0.866606	0.665138	0.885263	1	2215	tags=19%, list=18%, signal=23%
CYCLIC_NUCLEOTIDE_METABOLIC_PROCESS	9	-0.443256	-0.876025	0.667897	0.884507	1	21	tags=11%, list=0%, signal=11%
VESICLE	97	-0.178063	-0.87238	0.672253	0.884204	1	2857	tags=23%, list=23%, signal=29%
PROTEIN_FOLDING	51	-0.241193	-0.809019	0.672956	0.923996	1	3188	tags=31%, list=26%, signal=42%
U12_DEPENDENT_SPLICEOSOME	6	-0.416139	-0.866722	0.675	0.88679	1	4162	tags=67%, list=34%, signal=101%
NUCLEAR_UBIQUITIN_LIGASE_COMPLEX	11	-0.310797	-0.837783	0.67957	0.906878	1	2278	tags=36%, list=19%, signal=45%
GTPASE_BINDING	29	-0.176664	-0.821156	0.680934	0.919174	1	2167	tags=17%, list=18%, signal=21%
MEIOSIS_I	15	-0.300001	-0.839189	0.68107	0.907263	1	1282	tags=20%, list=10%, signal=22%
INTEGRIN_COMPLEX	17	-0.386569	-0.843688	0.681481	0.900922	1	1337	tags=18%, list=11%, signal=20%
POSITIVE_REGULATION_OF_CELLULAR_COMPONENT_ORGANIZATION_AND_BIOGENESIS	33	-0.26074	-0.826868	0.681818	0.919273	1	1757	tags=24%, list=14%, signal=28%
CALCIUM_ION_TRANSMEMBRANE_TRANSPORTER_ACTIVITY	11	-0.36726	-0.873887	0.688109	0.884992	1	1395	tags=45%, list=11%, signal=51%
MEMBRANE_BOUND_VESICLE	93	-0.185989	-0.889159	0.688559	0.885818	1	2857	tags=24%, list=23%, signal=31%
REGULATION_OF_NEUROTRANSMITTER_LEVELS	20	-0.308534	-0.87155	0.690299	0.88451	1	1459	tags=25%, list=12%, signal=28%
APICAL_PLASMA_MEMBRANE	12	-0.398663	-0.817608	0.690949	0.917069	1	1163	tags=25%, list=9%, signal=28%
TRANSFERASE_ACTIVITY_TRANSFERRING_ACYL_GROUPS	42	-0.329128	-0.912823	0.69214	0.890295	1	816	tags=12%, list=7%, signal=13%
POSITIVE_REGULATION_OF_RNA_METABOLIC_PROCESS	90	-0.192711	-0.866535	0.693458	0.883828	1	2289	tags=22%, list=19%, signal=27%
RHO_PROTEIN_SIGNAL_TRANSDUCTION	32	-0.27746	-0.838001	0.694611	0.907968	1	408	tags=6%, list=3%, signal=6%
POSITIVE_REGULATION_OF_TRANSCRIPTIONDNA_DEPENDENT	89	-0.193988	-0.867775	0.697196	0.886668	1	2289	tags=22%, list=19%, signal=27%
COLLAGEN_BINDING	11	-0.412241	-0.811419	0.705757	0.921594	1	1393	tags=27%, list=11%, signal=31%
RIBOSOMAL_SUBUNIT	18	-0.28566	-0.71318	0.708758	0.963477	1	3736	tags=39%, list=30%, signal=56%
NUCLEOTIDE_SUGAR_METABOLIC_PROCESS	9	-0.469279	-0.816042	0.709939	0.917746	1	2256	tags=44%, list=18%, signal=54%
ELECTRON_CARRIER_ACTIVITY	66	-0.229644	-0.800167	0.717573	0.924315	1	2205	tags=18%, list=18%, signal=22%
DNA_DAMAGE_RESPONSESIGNAL_TRANSDUCTION_BY_P53_CLASS_MEDIATOR	9	-0.290092	-0.819235	0.719758	0.919178	1	2304	tags=33%, list=19%, signal=41%
PATTERN_BINDING	33	-0.325279	-0.914736	0.722222	0.893926	1	391	tags=9%, list=3%, signal=9%
DNA_PACKAGING	28	-0.318614	-0.766246	0.723282	0.931139	1	1633	tags=18%, list=13%, signal=21%
G_PROTEIN_SIGNALING_COUPLED_TO_IP3_SECOND_MESSENGERPHOSPHOLIPASE_C_ACTIVATING	36	-0.334441	-0.875234	0.724138	0.884322	1	1249	tags=22%, list=10%, signal=25%
RESPONSE_TO_RADIATION	53	-0.183393	-0.795225	0.726257	0.922136	1	1072	tags=9%, list=9%, signal=10%
MICROTUBULE_ORGANIZING_CENTER	53	-0.28603	-0.753691	0.726293	0.940623	1	3194	tags=34%, list=26%, signal=46%
POSITIVE_REGULATION_OF_CELLULAR_PROTEIN_METABOLIC_PROCESS	64	-0.286685	-0.846453	0.726916	0.898822	1	2348	tags=27%, list=19%, signal=33%
DOUBLE_STRANDED_DNA_BINDING	26	-0.311376	-0.820876	0.728421	0.917878	1	2486	tags=35%, list=20%, signal=43%
CARBON_CARBON_LYASE_ACTIVITY	16	-0.312585	-0.852186	0.73062	0.895464	1	3170	tags=50%, list=26%, signal=67%
NEGATIVE_REGULATION_OF_INTRACELLULAR_TRANSPORT	9	-0.362712	-0.822202	0.731463	0.919291	1	1218	tags=22%, list=10%, signal=25%
DOUBLE_STRANDED_RNA_BINDING	13	-0.293411	-0.798992	0.732177	0.921247	1	1379	tags=23%, list=11%, signal=26%
SULFUR_METABOLIC_PROCESS	31	-0.31287	-0.877174	0.73517	0.885781	1	2522	tags=39%, list=21%, signal=49%
MICROTUBULE_ORGANIZING_CENTER_ORGANIZATION_AND_BIOGENESIS	15	-0.299134	-0.806571	0.736726	0.921561	1	1677	tags=27%, list=14%, signal=31%
ICOSANOID_METABOLIC_PROCESS	10	-0.360731	-0.771084	0.73743	0.930445	1	2153	tags=40%, list=18%, signal=48%
ENDORIBONUCLEASE_ACTIVITY	11	-0.374631	-0.844396	0.738431	0.901327	1	1962	tags=27%, list=16%, signal=32%
REGULATION_OF_CELL_CELL_ADHESION	9	-0.429475	-0.783267	0.740158	0.919757	1	499	tags=11%, list=4%, signal=12%
CYTOSOLIC_PART	16	-0.243043	-0.759384	0.742308	0.937515	1	2843	tags=38%, list=23%, signal=49%
COFACTOR_TRANSPORT	8	-0.326045	-0.709344	0.743119	0.961271	1	2534	tags=38%, list=21%, signal=47%
LYMPHOCYTE_DIFFERENTIATION	23	-0.256381	-0.722668	0.747646	0.960434	1	1885	tags=17%, list=15%, signal=21%
INTERCELLULAR_JUNCTION	60	-0.282027	-0.861208	0.749035	0.884332	1	902	tags=12%, list=7%, signal=13%
PROTEIN_MATURATION	7	-0.425233	-0.731846	0.753715	0.95977	1	3083	tags=43%, list=25%, signal=57%
PROTEIN_RNA_COMPLEX_ASSEMBLY	39	-0.222978	-0.733798	0.756962	0.95854	1	2961	tags=28%, list=24%, signal=37%
INTERLEUKIN_8_BIOSYNTHETIC_PROCESS	7	-0.3783	-0.664573	0.757299	0.974591	1	392	tags=14%, list=3%, signal=15%
CELLULAR_RESPONSE_TO_STIMULUS	17	-0.273734	-0.80097	0.760589	0.924505	1	1084	tags=12%, list=9%, signal=13%
DNA_HELICASE_ACTIVITY	20	-0.260561	-0.785243	0.760618	0.922925	1	720	tags=10%, list=6%, signal=11%
APOPTOTIC_NUCLEAR_CHANGES	16	-0.340849	-0.785785	0.761818	0.92366	1	2016	tags=31%, list=16%, signal=37%
DEAMINASE_ACTIVITY	11	-0.451705	-0.861314	0.763959	0.885682	1	1110	tags=27%, list=9%, signal=30%
CYTOCHROME_C_OXIDASE_ACTIVITY	11	-0.276653	-0.765335	0.764069	0.930664	1	3741	tags=45%, list=31%, signal=65%
ANION_TRANSPORT	26	-0.288444	-0.759143	0.769084	0.936177	1	1627	tags=19%, list=13%, signal=22%
ACTIN_FILAMENT	17	-0.25363	-0.784058	0.771863	0.921392	1	1626	tags=24%, list=13%, signal=27%
CHROMATIN_BINDING	29	-0.283934	-0.715376	0.773931	0.965538	1	298	tags=7%, list=2%, signal=7%
SMALL_GTPASE_BINDING	28	-0.177016	-0.807052	0.777344	0.924055	1	2167	tags=18%, list=18%, signal=22%
REGULATION_OF_ENDOCYTOSIS	15	-0.291506	-0.813782	0.778828	0.919485	1	1124	tags=20%, list=9%, signal=22%
ACTIN_BINDING	65	-0.23626	-0.794369	0.780632	0.920252	1	2081	tags=25%, list=17%, signal=29%
NEGATIVE_REGULATION_OF_TRANSPORT	15	-0.269019	-0.736839	0.781377	0.959587	1	1218	tags=13%, list=10%, signal=15%
MRNA_BINDING	19	-0.293764	-0.65611	0.783019	0.974842	1	1599	tags=26%, list=13%, signal=30%
NUCLEAR_PORE	25	-0.252581	-0.654409	0.784188	0.973326	1	1349	tags=12%, list=11%, signal=13%
ORGANELLE_INNER_MEMBRANE	64	-0.200455	-0.754524	0.785377	0.941249	1	2927	tags=25%, list=24%, signal=33%
REGULATION_OF_TRANSLATIONAL_INITIATION	17	-0.25079	-0.784628	0.786469	0.922056	1	2961	tags=35%, list=24%, signal=46%
SINGLE_STRANDED_DNA_BINDING	25	-0.298518	-0.772116	0.787686	0.930385	1	1914	tags=32%, list=16%, signal=38%
POSITIVE_REGULATION_OF_DNA_METABOLIC_PROCESS	10	-0.301686	-0.723115	0.790927	0.961322	1	2348	tags=30%, list=19%, signal=37%
GENERAL_RNA_POLYMERASE_II_TRANSCRIPTION_FACTOR_ACTIVITY	22	-0.241022	-0.722009	0.791489	0.959726	1	4002	tags=68%, list=33%, signal=101%
NEGATIVE_REGULATION_OF_MULTICELLULAR_ORGANISMAL_PROCESS	26	-0.308434	-0.790475	0.792829	0.922974	1	627	tags=12%, list=5%, signal=12%
INTERLEUKIN_8_PRODUCTION	8	-0.362399	-0.664573	0.793296	0.973143	1	392	tags=13%, list=3%, signal=13%
NEGATIVE_REGULATION_OF_BIOSYNTHETIC_PROCESS	24	-0.291045	-0.779197	0.793522	0.922468	1	1084	tags=13%, list=9%, signal=14%
ACTIN_FILAMENT_BUNDLE_FORMATION	10	-0.340128	-0.794954	0.793537	0.921079	1	1946	tags=40%, list=16%, signal=48%
POSITIVE_REGULATION_OF_HYDROLASE_ACTIVITY	42	-0.301374	-0.7883	0.795349	0.923423	1	2167	tags=24%, list=18%, signal=29%
NUCLEAR_BODY	29	-0.201749	-0.818481	0.79845	0.91713	1	3507	tags=38%, list=29%, signal=53%
REGULATION_OF_HYDROLASE_ACTIVITY	62	-0.231469	-0.718054	0.799582	0.96356	1	2167	tags=19%, list=18%, signal=23%
SPECIFIC_RNA_POLYMERASE_II_TRANSCRIPTION_FACTOR_ACTIVITY	26	-0.257732	-0.695125	0.801527	0.959936	1	1486	tags=15%, list=12%, signal=17%
NUCLEAR_MEMBRANE_PART	36	-0.20241	-0.624527	0.807281	0.977049	1	1349	tags=11%, list=11%, signal=12%
PROTEIN_C_TERMINUS_BINDING	63	-0.171276	-0.707203	0.807692	0.959139	1	1357	tags=10%, list=11%, signal=11%
CARBOHYDRATE_BINDING	54	-0.261809	-0.770969	0.807899	0.928964	1	620	tags=9%, list=5%, signal=10%
TRANSLATIONAL_INITIATION	22	-0.214302	-0.739289	0.810573	0.957909	1	4001	tags=45%, list=33%, signal=67%
NEGATIVE_REGULATION_OF_TRANSFERASE_ACTIVITY	31	-0.255295	-0.802964	0.8107	0.924141	1	2421	tags=23%, list=20%, signal=28%
PHOSPHOINOSITIDE_MEDIATED_SIGNALING	39	-0.317059	-0.855425	0.810858	0.891882	1	1249	tags=21%, list=10%, signal=23%
PORE_COMPLEX	28	-0.225395	-0.651248	0.813627	0.97446	1	1806	tags=14%, list=15%, signal=17%
MAGNESIUM_ION_BINDING	50	-0.19513	-0.801603	0.814596	0.924755	1	2293	tags=20%, list=19%, signal=24%
CELLULAR_RESPIRATION	17	-0.248714	-0.678906	0.816288	0.967171	1	2927	tags=29%, list=24%, signal=39%
INTERPHASE	60	-0.222032	-0.708465	0.817726	0.960946	1	1100	tags=10%, list=9%, signal=11%
INTERPHASE_OF_MITOTIC_CELL_CYCLE	55	-0.219055	-0.676848	0.820168	0.966191	1	754	tags=7%, list=6%, signal=8%
VIRAL_INFECTIOUS_CYCLE	24	-0.256273	-0.774168	0.827083	0.928751	1	2089	tags=25%, list=17%, signal=30%
ACTIVATION_OF_MAPK_ACTIVITY	35	-0.242266	-0.783386	0.828063	0.921067	1	2099	tags=20%, list=17%, signal=24%
COVALENT_CHROMATIN_MODIFICATION	18	-0.245656	-0.795503	0.829077	0.923209	1	2348	tags=28%, list=19%, signal=34%
NUCLEOLAR_PART	12	-0.276433	-0.595192	0.830739	0.982221	1	2237	tags=25%, list=18%, signal=31%
PROTEIN_TARGETING_TO_MEMBRANE	11	-0.24789	-0.708437	0.831261	0.959498	1	2821	tags=36%, list=23%, signal=47%
GOLGI_STACK	10	-0.265114	-0.655296	0.831897	0.974051	1	1564	tags=20%, list=13%, signal=23%
REGULATION_OF_PEPTIDYL_TYROSINE_PHOSPHORYLATION	17	-0.311469	-0.781864	0.832168	0.920415	1	1122	tags=18%, list=9%, signal=19%
PROTEOGLYCAN_METABOLIC_PROCESS	18	-0.319141	-0.735481	0.833955	0.957965	1	1768	tags=28%, list=14%, signal=32%
TRANSLATION_REGULATOR_ACTIVITY	27	-0.149608	-0.497014	0.835317	0.989153	1	2226	tags=19%, list=18%, signal=23%
PHOSPHATASE_REGULATOR_ACTIVITY	23	-0.247966	-0.766803	0.838631	0.931917	1	2163	tags=26%, list=18%, signal=32%
CARBOXY_LYASE_ACTIVITY	12	-0.298475	-0.735934	0.84375	0.958837	1	780	tags=17%, list=6%, signal=18%
LATE_ENDOSOME	9	-0.253633	-0.693601	0.844444	0.96011	1	3001	tags=33%, list=24%, signal=44%
APICAL_PART_OF_CELL	15	-0.325485	-0.727783	0.844538	0.959031	1	1163	tags=20%, list=9%, signal=22%
DNA_POLYMERASE_ACTIVITY	17	-0.264596	-0.656496	0.8463	0.977376	1	2501	tags=35%, list=20%, signal=44%
HELICASE_ACTIVITY	43	-0.194419	-0.693144	0.848907	0.959389	1	720	tags=7%, list=6%, signal=7%
NEGATIVE_REGULATION_OF_CELL_DIFFERENTIATION	24	-0.342187	-0.824374	0.849609	0.920621	1	519	tags=13%, list=4%, signal=13%
INTERLEUKIN_2_PRODUCTION	10	-0.271001	-0.686268	0.849741	0.962504	1	670	tags=10%, list=5%, signal=11%
PROTEIN_SERINE_THREONINE_PHOSPHATASE_ACTIVITY	22	-0.276061	-0.684872	0.852336	0.96246	1	1621	tags=18%, list=13%, signal=21%
CARBOHYDRATE_TRANSPORT	16	-0.230766	-0.770557	0.855072	0.927946	1	1946	tags=19%, list=16%, signal=22%
CARBOXYLESTERASE_ACTIVITY	23	-0.273461	-0.711557	0.855711	0.962126	1	68	tags=4%, list=1%, signal=4%
ACTIVATION_OF_IMMUNE_RESPONSE	15	-0.223365	-0.61298	0.860902	0.980725	1	9529	tags=100%, list=78%, signal=448%
CYTOKINE_BINDING	41	-0.246294	-0.662318	0.867924	0.974056	1	673	tags=7%, list=5%, signal=8%
PRODUCTION_OF_MOLECULAR_MEDIATOR_OF_IMMUNE_RESPONSE	10	-0.262363	-0.628335	0.872449	0.977455	1	598	tags=10%, list=5%, signal=11%
PHOSPHORUS_OXYGEN_LYASE_ACTIVITY	9	-0.342473	-0.730167	0.872531	0.959174	1	294	tags=11%, list=2%, signal=11%
CYCLASE_ACTIVITY	9	-0.342473	-0.730167	0.872531	0.957646	1	294	tags=11%, list=2%, signal=11%
REGULATION_OF_ENDOTHELIAL_CELL_PROLIFERATION	7	-0.296714	-0.689156	0.875	0.960947	1	2017	tags=29%, list=16%, signal=34%
DEFENSE_RESPONSE_TO_VIRUS	8	-0.291416	-0.689734	0.878327	0.961481	1	586	tags=13%, list=5%, signal=13%
COLLAGEN	23	-0.280699	-0.570222	0.879771	0.982214	1	1809	tags=22%, list=15%, signal=25%
WOUND_HEALING	43	-0.274199	-0.79382	0.882129	0.919585	1	901	tags=12%, list=7%, signal=13%
ENDOTHELIAL_CELL_MIGRATION	9	-0.27831	-0.586342	0.882353	0.977589	1	1337	tags=22%, list=11%, signal=25%
NUCLEAR_MEMBRANE	43	-0.173304	-0.556799	0.883817	0.985694	1	1349	tags=9%, list=11%, signal=10%
REGULATION_OF_ANGIOGENESIS	24	-0.238359	-0.699796	0.884112	0.961495	1	1156	tags=13%, list=9%, signal=14%
PDZ_DOMAIN_BINDING	12	-0.261574	-0.699314	0.885159	0.958957	1	639	tags=8%, list=5%, signal=9%
RNA_CATABOLIC_PROCESS	18	-0.21078	-0.71275	0.885185	0.962388	1	2356	tags=22%, list=19%, signal=27%
AMINO_SUGAR_METABOLIC_PROCESS	15	-0.353394	-0.715266	0.88632	0.96425	1	2982	tags=47%, list=24%, signal=62%
TRANSLATION_FACTOR_ACTIVITY_NUCLEIC_ACID_BINDING	26	-0.160644	-0.501487	0.888186	0.990919	1	2226	tags=19%, list=18%, signal=23%
GLUTAMINE_FAMILY_AMINO_ACID_METABOLIC_PROCESS	12	-0.262067	-0.731457	0.891037	0.95893	1	252	tags=8%, list=2%, signal=8%
CHROMOSOME_ORGANIZATION_AND_BIOGENESIS	94	-0.193731	-0.632833	0.891667	0.981097	1	1873	tags=17%, list=15%, signal=20%
BIOGENIC_AMINE_METABOLIC_PROCESS	14	-0.303134	-0.702523	0.891993	0.960448	1	2611	tags=36%, list=21%, signal=45%
AUXILIARY_TRANSPORT_PROTEIN_ACTIVITY	23	-0.270608	-0.63414	0.892544	0.981935	1	1864	tags=30%, list=15%, signal=36%
ADAPTIVE_IMMUNE_RESPONSE_GO_0002460	18	-0.252233	-0.590492	0.89322	0.978162	1	670	tags=11%, list=5%, signal=12%
MICROTUBULE_ASSOCIATED_COMPLEX	40	-0.17308	-0.551792	0.896406	0.984779	1	3406	tags=35%, list=28%, signal=48%
KINETOCHORE	21	-0.234633	-0.531477	0.897796	0.98924	1	4421	tags=57%, list=36%, signal=89%
LIPOPROTEIN_BINDING	15	-0.254991	-0.723498	0.898039	0.962448	1	1581	tags=20%, list=13%, signal=23%
BRUSH_BORDER	8	-0.291824	-0.635956	0.9	0.982101	1	1627	tags=25%, list=13%, signal=29%
SPINDLE_POLE	15	-0.293979	-0.604084	0.900369	0.982504	1	974	tags=13%, list=8%, signal=14%
REGULATION_OF_TRANSLATION	67	-0.183226	-0.637226	0.901384	0.982364	1	2226	tags=18%, list=18%, signal=22%
EXTRACELLULAR_STRUCTURE_ORGANIZATION_AND_BIOGENESIS	30	-0.226779	-0.67747	0.903434	0.966991	1	1344	tags=13%, list=11%, signal=15%
G1_S_TRANSITION_OF_MITOTIC_CELL_CYCLE	27	-0.237047	-0.742335	0.906716	0.954996	1	2993	tags=33%, list=24%, signal=44%
AEROBIC_RESPIRATION	13	-0.275853	-0.631185	0.90689	0.981133	1	2419	tags=23%, list=20%, signal=29%
MRNA_METABOLIC_PROCESS	57	-0.202717	-0.626514	0.90795	0.97713	1	1762	tags=16%, list=14%, signal=18%
MRNA_SPLICE_SITE_SELECTION	5	-0.298148	-0.608396	0.908903	0.981155	1	8610	tags=100%, list=70%, signal=335%
ER_TO_GOLGI_VESICLE_MEDIATED_TRANSPORT	15	-0.206594	-0.55379	0.910569	0.985352	1	3375	tags=47%, list=28%, signal=64%
REGULATION_OF_MAP_KINASE_ACTIVITY	60	-0.225064	-0.790305	0.913655	0.921847	1	2246	tags=25%, list=18%, signal=30%
COAGULATION	33	-0.284605	-0.807048	0.917012	0.922503	1	432	tags=9%, list=4%, signal=9%
DEVELOPMENTAL_GROWTH	11	-0.264708	-0.590787	0.917548	0.979407	1	1067	tags=18%, list=9%, signal=20%
RIBONUCLEASE_ACTIVITY	19	-0.23396	-0.613874	0.922764	0.98152	1	2356	tags=21%, list=19%, signal=26%
CYTOKINE_PRODUCTION	54	-0.242112	-0.656217	0.92922	0.976155	1	1230	tags=13%, list=10%, signal=14%
SUPEROXIDE_METABOLIC_PROCESS	8	-0.298972	-0.629844	0.930582	0.977709	1	2166	tags=25%, list=18%, signal=30%
REGULATION_OF_RHO_GTPASE_ACTIVITY	9	-0.20085	-0.59044	0.93177	0.976813	1	2167	tags=22%, list=18%, signal=27%
MICROTUBULE_CYTOSKELETON_ORGANIZATION_AND_BIOGENESIS	32	-0.219347	-0.615482	0.932563	0.981801	1	1185	tags=13%, list=10%, signal=14%
RNA_SPLICING_FACTOR_ACTIVITYTRANSESTERIFICATION_MECHANISM	13	-0.191048	-0.500609	0.932773	0.989805	1	1550	tags=15%, list=13%, signal=18%
SKELETAL_DEVELOPMENT	90	-0.212706	-0.714148	0.935305	0.963756	1	598	tags=8%, list=5%, signal=8%
LEUKOCYTE_ACTIVATION	55	-0.213553	-0.630901	0.937173	0.979836	1	1318	tags=13%, list=11%, signal=14%
RIBONUCLEOPROTEIN_COMPLEX_BIOGENESIS_AND_ASSEMBLY	49	-0.166492	-0.57746	0.940574	0.980335	1	2226	tags=18%, list=18%, signal=22%
REGULATION_OF_VIRAL_REPRODUCTION	8	-0.27623	-0.540314	0.940928	0.987673	1	2089	tags=38%, list=17%, signal=45%
SYMPORTER_ACTIVITY	30	-0.215931	-0.698467	0.941509	0.958324	1	2189	tags=23%, list=18%, signal=28%
CHROMOSOMEPERICENTRIC_REGION	25	-0.232836	-0.510852	0.946	0.991502	1	4421	tags=52%, list=36%, signal=81%
SIGNAL_SEQUENCE_BINDING	13	-0.164105	-0.526588	0.946322	0.988133	1	2138	tags=15%, list=17%, signal=19%
SMALL_CONJUGATING_PROTEIN_BINDING	12	-0.273852	-0.597984	0.947808	0.983362	1	2348	tags=42%, list=19%, signal=51%
LOW_DENSITY_LIPOPROTEIN_BINDING	12	-0.248707	-0.650314	0.949907	0.973746	1	1566	tags=17%, list=13%, signal=19%
SKELETAL_MUSCLE_DEVELOPMENT	30	-0.26403	-0.675425	0.950104	0.966207	1	2193	tags=30%, list=18%, signal=36%
OXIDOREDUCTASE_ACTIVITY_GO_0016705	28	-0.241166	-0.703686	0.950515	0.96064	1	2205	tags=25%, list=18%, signal=30%
HEMATOPOIETIN_INTERFERON_CLASSD200_DOMAIN_CYTOKINE_RECEPTOR_ACTIVITY	29	-0.220894	-0.629897	0.952965	0.979056	1	360	tags=7%, list=3%, signal=7%
REGULATION_OF_CYTOKINE_SECRETION	7	-0.321163	-0.592689	0.953618	0.98124	1	478	tags=14%, list=4%, signal=15%
CYTOKINE_SECRETION	7	-0.321163	-0.592689	0.953618	0.97983	1	478	tags=14%, list=4%, signal=15%
MOTOR_ACTIVITY	25	-0.210353	-0.611321	0.954802	0.98039	1	2173	tags=20%, list=18%, signal=24%
HISTONE_MODIFICATION	17	-0.185493	-0.596189	0.961818	0.983089	1	2348	tags=24%, list=19%, signal=29%
PROTEIN_DNA_COMPLEX_ASSEMBLY	36	-0.158885	-0.530965	0.962963	0.988012	1	2689	tags=19%, list=22%, signal=25%
TRANSCRIPTION_INITIATION	24	-0.204063	-0.600256	0.963277	0.983274	1	180	tags=4%, list=1%, signal=4%
GLUCAN_METABOLIC_PROCESS	8	-0.240617	-0.593987	0.964706	0.981792	1	9316	tags=100%, list=76%, signal=416%
UBIQUITIN_BINDING	11	-0.225745	-0.482948	0.973251	0.988828	1	2348	tags=36%, list=19%, signal=45%
N_ACETYLGLUCOSAMINE_METABOLIC_PROCESS	10	-0.252076	-0.490547	0.975655	0.988961	1	2658	tags=40%, list=22%, signal=51%
GLUCOSAMINE_METABOLIC_PROCESS	11	-0.247573	-0.5058	0.976534	0.99141	1	2982	tags=45%, list=24%, signal=60%

## Sheet: Apoptosis and Cell death
Gene sets related to apoptosis and cell death revealed by GSEA analysis in the mature neurons
NAME	SIZE	ES	NES	NOM p-val	FDR q-val	FWER p-val	RANK AT MAX	LEADING EDGE
INDUCTION_OF_APOPTOSIS_BY_INTRACELLULAR_SIGNALS	17	-0.5129373	-1.2068455	0.20135747	0.9145334	1.0	2421	tags=35%, list=20%, signal=44%
DNA_DAMAGE_RESPONSESIGNAL_TRANSDUCTION_RESULTING_IN_INDUCTION_OF_APOPTOSIS	9	-0.54129535	-1.1519909	0.27754238	0.8969056	1.0	2421	tags=44%, list=20%, signal=55%
INDUCTION_OF_APOPTOSIS_BY_EXTRACELLULAR_SIGNALS	25	-0.36783615	-1.1394053	0.2079395	0.8880041	1.0	2556	tags=32%, list=21%, signal=40%
ANTI_APOPTOSIS	95	-0.2615183	-1.114613	0.09913793	0.8599916	1.0	832	tags=11%, list=7%, signal=11%
APOPTOTIC_PROGRAM	51	-0.3683098	-1.0954744	0.24406047	0.8461173	1.0	2174	tags=25%, list=18%, signal=31%
REGULATION_OF_NEURON_APOPTOSIS	12	-0.39255643	-1.0354488	0.37213403	0.87881345	1.0	1806	tags=25%, list=15%, signal=29%
NEURON_APOPTOSIS	16	-0.36710745	-0.9584612	0.4979424	0.8791465	1.0	2174	tags=25%, list=18%, signal=30%
DNA_FRAGMENTATION_DURING_APOPTOSIS	12	-0.39236724	-0.9580354	0.5222222	0.87641865	1.0	1806	tags=33%, list=15%, signal=39%
CELL_STRUCTURE_DISASSEMBLY_DURING_APOPTOSIS	16	-0.39677423	-0.9567171	0.5747748	0.8753119	1.0	2016	tags=38%, list=16%, signal=45%
APOPTOTIC_MITOCHONDRIAL_CHANGES	10	-0.42317626	-0.89867604	0.63244355	0.8890337	1.0	3439	tags=60%, list=28%, signal=83%
APOPTOTIC_NUCLEAR_CHANGES	16	-0.3408492	-0.7857854	0.7618182	0.92365986	1.0	2016	tags=31%, list=16%, signal=37%
